# Supplementary material for: Anticancer Agents as Design Archetypes: Insights into the Structure–Property Relationships of Ionic Liquids with a Triarylmethyl Moiety
Source: ACS Phys Chem Au. 2022 Dec 7;3(1):94–106. doi: 10.1021/acsphyschemau.2c00048 (PMC9881241; doi:10.1021/acsphyschemau.2c00048)
Supplement: Supplementary file 2 — pg2c00048_si_002.cif [file pg2c00048_si_002.cif]

data_global

_publ_section_references
;
Allen, F. H., Johnson, O., Shields, G. P., Smith, B. R., Towler, M. (2004). 
J. Appl. Cryst., 37, 335--338.

Bruker (2019). Apex3 v2019.1-0, SAINT V8.40A, Bruker AXS 
Inc.: Madison (WI), USA, 2019.

H\"ubschle, C. B., Sheldrick, G. M. and Dittrich, B. (2011). J. Appl. Cryst., 
44, 1281--1284.

Sheldrick, G.M. (2008). Acta Cryst., A64, 112--122.

Sheldrick, G. M. (2018). SHELXL2018. University of G\"ottingen, Germany.

Sheldrick G. M. (2015). "Crystal structure refinement with SHELXL", Acta Cryst., 
C71, 3-8.

Sheldrick, G. M. (2015). "SHELXT--Integrated space-group and
crystal-structure determination", Acta Cryst. A71, 3-8.

Sheldrick, G. M. (2012). TWINABS. Ver. 2012/1. 

Spek, A. L. (2003). J. Appl. Cryst., 36, 7--13.

CSD: Groom, C. R. & Allen, F. H. (2014). Angew. Chem. Int. Ed., 53, 662--671.

Publcif: Westrip, S. P. (2010). J. Appl. Cryst., 43, 920--925.
;

_publ_section_acknowledgements
;
This material is based upon work supported by the National Science Foundation 
through the Major Research Instrumentation Program under Grant No. CHE 1625543.
(Funding for the single crystal X-ray diffractometer).
;

data_Ampy3Ph_Cl_Anderson_100520_0m
 
_audit_creation_method            'SHELXL-2018/3'
_shelx_SHELXL_version_number      '2018/3'
_chemical_name_systematic         ?
_chemical_name_common             ?
_chemical_melting_point           ?
_chemical_formula_moiety          
 '2(C24 H21 N2), C5 H7 N2, C H4 O, 3(Cl), H2 O'
_chemical_formula_sum
 'C54 H55 Cl3 N6 O2' 
_chemical_formula_weight          926.39

loop_
 _atom_type_symbol
 _atom_type_description
 _atom_type_scat_dispersion_real
 _atom_type_scat_dispersion_imag
 _atom_type_scat_source
 'C'  'C'   0.0033   0.0016
 'International Tables Vol C Tables 4.2.6.8 and 6.1.1.4'
 'H'  'H'   0.0000   0.0000
 'International Tables Vol C Tables 4.2.6.8 and 6.1.1.4'
 'N'  'N'   0.0061   0.0033
 'International Tables Vol C Tables 4.2.6.8 and 6.1.1.4'
 'Cl'  'Cl'   0.1484   0.1585
 'International Tables Vol C Tables 4.2.6.8 and 6.1.1.4'
 'O'  'O'   0.0106   0.0060
 'International Tables Vol C Tables 4.2.6.8 and 6.1.1.4'
 
_space_group_crystal_system       orthorhombic
_space_group_IT_number            61
_space_group_name_H-M_alt         'P b c a'
_space_group_name_Hall            '-P 2ac 2ab'
 
_shelx_space_group_comment
;
The symmetry employed for this shelxl refinement is uniquely defined
by the following loop, which should always be used as a source of
symmetry information in preference to the above space-group names.
They are only intended as comments.
;
 
loop_
 _space_group_symop_operation_xyz
 'x, y, z'
 '-x+1/2, -y, z+1/2'
 '-x, y+1/2, -z+1/2'
 'x+1/2, -y+1/2, -z'
 '-x, -y, -z'
 'x-1/2, y, -z-1/2'
 'x, -y-1/2, z-1/2'
 '-x-1/2, y-1/2, z'
 
_cell_length_a                    17.6483(10)
_cell_length_b                    14.0704(6)
_cell_length_c                    38.934(2)
_cell_angle_alpha                 90
_cell_angle_beta                  90
_cell_angle_gamma                 90
_cell_volume                      9668.0(9)
_cell_formula_units_Z             8
_cell_measurement_temperature     150(2)
_cell_measurement_reflns_used     9842    
_cell_measurement_theta_min       2.3089   
_cell_measurement_theta_max       32.8999
 
_exptl_crystal_description        rod
_exptl_crystal_colour             colourless
_exptl_crystal_density_meas       ?
_exptl_crystal_density_method     ?
_exptl_crystal_density_diffrn     1.273          
_exptl_crystal_F_000              3904
_exptl_transmission_factor_min    ?
_exptl_transmission_factor_max    ?
_exptl_crystal_size_max           0.550
_exptl_crystal_size_mid           0.230
_exptl_crystal_size_min           0.210
_exptl_absorpt_coefficient_mu     0.238
_shelx_estimated_absorpt_T_min    0.880
_shelx_estimated_absorpt_T_max    0.952
_exptl_absorpt_correction_type    multi-scan
_exptl_absorpt_correction_T_min   0.6634
_exptl_absorpt_correction_T_max   0.7465
_exptl_absorpt_process_details
;
 SADABS 2016/2: Krause, L., Herbst-Irmer, R., Sheldrick G.M. & Stalke D.,
 J. Appl. Cryst. 48 (2015) 3-10
;
_exptl_absorpt_special_details    ?
_diffrn_ambient_temperature       150(2)
_diffrn_radiation_wavelength      0.71073
_diffrn_radiation_type            MoK\a
_diffrn_source                    'fine focus sealed tube X-ray source'
_diffrn_source_current            '30 mA'
_diffrn_source_voltage            '50 kV'
_diffrn_radiation_monochromator   'Triumph curved graphite crystal'
_diffrn_measurement_device_type   
;
Bruker AXS D8 Quest diffractometer with PhotonII charge-integrating pixel 
array detector (CPAD)
;
_diffrn_measurement_method        'omega and phi scans'
_diffrn_detector_area_resol_mean  7.4074
_diffrn_reflns_number             97195
_diffrn_reflns_av_unetI/netI      0.0450
_diffrn_reflns_av_R_equivalents   0.0737
_diffrn_reflns_limit_h_min        -23
_diffrn_reflns_limit_h_max        23
_diffrn_reflns_limit_k_min        -21
_diffrn_reflns_limit_k_max        19
_diffrn_reflns_limit_l_min        -59
_diffrn_reflns_limit_l_max        51
_diffrn_reflns_theta_min          2.390
_diffrn_reflns_theta_max          33.159
_diffrn_reflns_theta_full         25.242
_diffrn_measured_fraction_theta_max   0.833
_diffrn_measured_fraction_theta_full  0.999
_diffrn_reflns_Laue_measured_fraction_max    0.833
_diffrn_reflns_Laue_measured_fraction_full   0.999
_diffrn_reflns_point_group_measured_fraction_max   0.833
_diffrn_reflns_point_group_measured_fraction_full  0.999
_reflns_number_total              15376
_reflns_number_gt                 11162
_reflns_threshold_expression      'I > 2\s(I)'
_reflns_Friedel_coverage          0.000
_reflns_Friedel_fraction_max      .
_reflns_Friedel_fraction_full     .
 
_reflns_special_details
;
 Reflections were merged by SHELXL according to the crystal
 class for the calculation of statistics and refinement.
 
 _reflns_Friedel_fraction is defined as the number of unique
 Friedel pairs measured divided by the number that would be
 possible theoretically, ignoring centric projections and
 systematic absences.
;
 
_computing_data_collection        'Apex3 v2019.1-0 (Bruker, 2019)' 
_computing_cell_refinement        'SAINT V8.40A (Bruker, 2019)' 
_computing_data_reduction         'SAINT V8.40A (Bruker, 2019)'
_computing_structure_solution     'SHELXS-97 (Sheldrick, 2008)' 
_computing_structure_refinement   
;  
SHELXL-2018/3 (Sheldrick, 2015, 2018), 
SHELXLE Rev1146 (H\"ubschle et al., 2011)
; 
_computing_molecular_graphics     ?
_computing_publication_material   ?
_refine_special_details           
; 
A chloride ion was refined as disordered over two positions. 
The occupancy ratio refined to 0.893(2) to 0.107(2).

Water H atom positions were refined and O-H and H...H distances were 
restrained to 0.84(2) Angstrom.
;
_refine_ls_structure_factor_coef  Fsqd
_refine_ls_matrix_type            full
_refine_ls_weighting_scheme       calc
_refine_ls_weighting_details
'w=1/[\s^2^(Fo^2^)+(0.0531P)^2^+4.2682P] where P=(Fo^2^+2Fc^2^)/3'
_atom_sites_solution_primary      direct 
_atom_sites_solution_secondary    difmap
_atom_sites_solution_hydrogens    mixed
_refine_ls_hydrogen_treatment     mixed
_refine_ls_extinction_method      none
_refine_ls_extinction_coef        .
_refine_ls_number_reflns          15376
_refine_ls_number_parameters      604
_refine_ls_number_restraints      2
_refine_ls_R_factor_all           0.0774
_refine_ls_R_factor_gt            0.0476
_refine_ls_wR_factor_ref          0.1247
_refine_ls_wR_factor_gt           0.1121
_refine_ls_goodness_of_fit_ref    1.018
_refine_ls_restrained_S_all       1.018
_refine_ls_shift/su_max           0.001
_refine_ls_shift/su_mean          0.000
 
loop_
 _atom_site_label
 _atom_site_type_symbol
 _atom_site_fract_x
 _atom_site_fract_y
 _atom_site_fract_z
 _atom_site_U_iso_or_equiv
 _atom_site_adp_type
 _atom_site_occupancy
 _atom_site_site_symmetry_order  
 _atom_site_calc_flag
 _atom_site_refinement_flags_posn
 _atom_site_refinement_flags_adp
 _atom_site_refinement_flags_occupancy
 _atom_site_disorder_assembly
 _atom_site_disorder_group
Cl1 Cl 0.41768(2) 0.71422(3) 0.38204(2) 0.02700(9) Uani 1 1 d . . . . .
Cl2 Cl 0.48217(2) -0.01344(3) 0.36651(2) 0.02773(9) Uani 1 1 d . . . . .
Cl3 Cl 0.69995(3) 0.49720(4) 0.37425(2) 0.03079(16) Uani 0.893(2) 1 d . . P A 1
Cl3B Cl 0.7392(5) 0.5540(5) 0.38288(16) 0.071(3) Uani 0.107(2) 1 d . . P A 2
O1 O 0.56855(9) 0.18177(10) 0.36551(4) 0.0479(4) Uani 1 1 d . . . . .
H1O H 0.541300 0.132886 0.364624 0.072 Uiso 1 1 calc R U . . .
O2 O 0.54764(9) 0.37485(11) 0.37742(5) 0.0538(4) Uani 1 1 d D . . . .
H2C H 0.5625(17) 0.3197(14) 0.3730(8) 0.081 Uiso 1 1 d D U . . .
H2D H 0.5878(13) 0.397(2) 0.3656(7) 0.081 Uiso 1 1 d D U . . .
N1 N 0.32048(7) 0.30183(8) 0.53427(3) 0.0177(2) Uani 1 1 d . . . . .
N2 N 0.36262(8) 0.09879(10) 0.60845(4) 0.0315(3) Uani 1 1 d . . . . .
H2A H 0.324627 0.065136 0.616593 0.038 Uiso 1 1 calc R U . . .
H2B H 0.408881 0.088901 0.616095 0.038 Uiso 1 1 calc R U . . .
N3 N 0.33269(7) 0.35422(8) 0.21598(3) 0.0191(2) Uani 1 1 d . . . . .
N4 N 0.41431(9) 0.16322(9) 0.14451(3) 0.0298(3) Uani 1 1 d . . . . .
H4A H 0.384676 0.118063 0.136501 0.036 Uiso 1 1 calc R U . . .
H4B H 0.461240 0.168161 0.137089 0.036 Uiso 1 1 calc R U . . .
N5 N 0.19150(8) 0.39565(11) 0.37402(3) 0.0311(3) Uani 1 1 d . . . . .
H5N H 0.144115 0.376494 0.372710 0.037 Uiso 1 1 calc R U . . .
N6 N 0.41183(8) 0.48501(10) 0.37923(4) 0.0330(3) Uani 1 1 d . . . . .
H6A H 0.421818 0.546235 0.380160 0.040 Uiso 1 1 calc R U . . .
H6B H 0.449111 0.443485 0.379342 0.040 Uiso 1 1 calc R U . . .
C1 C 0.26391(8) 0.24750(10) 0.54749(3) 0.0203(3) Uani 1 1 d . . . . .
H1 H 0.213825 0.256348 0.539150 0.024 Uiso 1 1 calc R U . . .
C2 C 0.27617(9) 0.18103(10) 0.57217(4) 0.0235(3) Uani 1 1 d . . . . .
H2 H 0.234820 0.145518 0.581081 0.028 Uiso 1 1 calc R U . . .
C3 C 0.35016(9) 0.16451(10) 0.58464(4) 0.0224(3) Uani 1 1 d . . . . .
C4 C 0.40918(9) 0.22019(10) 0.57013(4) 0.0221(3) Uani 1 1 d . . . . .
H4 H 0.459930 0.211890 0.577692 0.027 Uiso 1 1 calc R U . . .
C5 C 0.39300(8) 0.28525(10) 0.54547(3) 0.0195(3) Uani 1 1 d . . . . .
H5 H 0.433365 0.320601 0.535597 0.023 Uiso 1 1 calc R U . . .
C6 C 0.30985(8) 0.35685(9) 0.50096(3) 0.0173(3) Uani 1 1 d . . . . .
C7 C 0.34822(8) 0.45483(9) 0.50308(3) 0.0183(3) Uani 1 1 d . . . . .
C8 C 0.35490(9) 0.50761(10) 0.47285(4) 0.0232(3) Uani 1 1 d . . . . .
H8 H 0.338892 0.480616 0.451698 0.028 Uiso 1 1 calc R U . . .
C9 C 0.38461(9) 0.59904(10) 0.47328(4) 0.0272(3) Uani 1 1 d . . . . .
H9 H 0.389276 0.633925 0.452501 0.033 Uiso 1 1 calc R U . . .
C10 C 0.40747(10) 0.63933(11) 0.50415(4) 0.0281(3) Uani 1 1 d . . . . .
H10 H 0.428614 0.701413 0.504525 0.034 Uiso 1 1 calc R U . . .
C11 C 0.39929(9) 0.58857(10) 0.53437(4) 0.0260(3) Uani 1 1 d . . . . .
H11 H 0.414200 0.616457 0.555536 0.031 Uiso 1 1 calc R U . . .
C12 C 0.36937(9) 0.49691(10) 0.53403(3) 0.0216(3) Uani 1 1 d . . . . .
H12 H 0.363375 0.463015 0.554955 0.026 Uiso 1 1 calc R U . . .
C13 C 0.22518(8) 0.37730(9) 0.49557(3) 0.0179(3) Uani 1 1 d . . . . .
C14 C 0.18760(9) 0.35468(10) 0.46520(3) 0.0221(3) Uani 1 1 d . . . . .
H14 H 0.214821 0.325943 0.446883 0.026 Uiso 1 1 calc R U . . .
C15 C 0.11085(10) 0.37360(11) 0.46135(4) 0.0283(3) Uani 1 1 d . . . . .
H15 H 0.086226 0.358943 0.440305 0.034 Uiso 1 1 calc R U . . .
C16 C 0.07017(10) 0.41361(11) 0.48794(4) 0.0303(3) Uani 1 1 d . . . . .
H16 H 0.017118 0.423265 0.485747 0.036 Uiso 1 1 calc R U . . .
C17 C 0.10751(10) 0.43976(11) 0.51807(4) 0.0293(3) Uani 1 1 d . . . . .
H17 H 0.080037 0.468776 0.536250 0.035 Uiso 1 1 calc R U . . .
C18 C 0.18427(9) 0.42359(10) 0.52154(4) 0.0240(3) Uani 1 1 d . . . . .
H18 H 0.209686 0.444038 0.541740 0.029 Uiso 1 1 calc R U . . .
C19 C 0.34450(8) 0.28882(9) 0.47420(3) 0.0188(3) Uani 1 1 d . . . . .
C20 C 0.31046(10) 0.19980(10) 0.46974(4) 0.0257(3) Uani 1 1 d . . . . .
H20 H 0.263556 0.186586 0.480718 0.031 Uiso 1 1 calc R U . . .
C21 C 0.34425(11) 0.13070(11) 0.44952(4) 0.0319(4) Uani 1 1 d . . . . .
H21 H 0.320247 0.070787 0.446662 0.038 Uiso 1 1 calc R U . . .
C22 C 0.41286(10) 0.14849(12) 0.43345(4) 0.0332(4) Uani 1 1 d . . . . .
H22 H 0.436134 0.101051 0.419663 0.040 Uiso 1 1 calc R U . . .
C23 C 0.44706(10) 0.23617(12) 0.43773(4) 0.0314(3) Uani 1 1 d . . . . .
H23 H 0.494037 0.248840 0.426733 0.038 Uiso 1 1 calc R U . . .
C24 C 0.41338(9) 0.30623(11) 0.45799(4) 0.0241(3) Uani 1 1 d . . . . .
H24 H 0.437593 0.366055 0.460736 0.029 Uiso 1 1 calc R U . . .
C25 C 0.28819(9) 0.28245(11) 0.20391(4) 0.0265(3) Uani 1 1 d . . . . .
H25 H 0.237809 0.276995 0.212275 0.032 Uiso 1 1 calc R U . . .
C26 C 0.31321(10) 0.21829(12) 0.18034(4) 0.0291(3) Uani 1 1 d . . . . .
H26 H 0.280226 0.169750 0.172333 0.035 Uiso 1 1 calc R U . . .
C27 C 0.38825(9) 0.22378(10) 0.16775(3) 0.0228(3) Uani 1 1 d . . . . .
C28 C 0.43438(9) 0.29719(10) 0.18128(3) 0.0216(3) Uani 1 1 d . . . . .
H28 H 0.485306 0.303675 0.173728 0.026 Uiso 1 1 calc R U . . .
C29 C 0.40601(8) 0.35831(10) 0.20501(3) 0.0201(3) Uani 1 1 d . . . . .
H29 H 0.438432 0.405665 0.214312 0.024 Uiso 1 1 calc R U . . .
C30 C 0.30965(8) 0.40609(9) 0.24871(3) 0.0181(3) Uani 1 1 d . . . . .
C31 C 0.33579(9) 0.33614(10) 0.27672(3) 0.0209(3) Uani 1 1 d . . . . .
C32 C 0.29021(10) 0.25867(10) 0.28539(4) 0.0273(3) Uani 1 1 d . . . . .
H32 H 0.239605 0.255588 0.277154 0.033 Uiso 1 1 calc R U . . .
C33 C 0.31828(12) 0.18591(11) 0.30600(4) 0.0357(4) Uani 1 1 d . . . . .
H33 H 0.286784 0.133393 0.311599 0.043 Uiso 1 1 calc R U . . .
C34 C 0.39147(12) 0.18946(12) 0.31836(4) 0.0374(4) Uani 1 1 d . . . . .
H34 H 0.410347 0.139781 0.332493 0.045 Uiso 1 1 calc R U . . .
C35 C 0.43710(11) 0.26577(13) 0.31002(4) 0.0340(4) Uani 1 1 d . . . . .
H35 H 0.487448 0.268668 0.318588 0.041 Uiso 1 1 calc R U . . .
C36 C 0.40988(9) 0.33844(12) 0.28917(4) 0.0277(3) Uani 1 1 d . . . . .
H36 H 0.442063 0.390110 0.283349 0.033 Uiso 1 1 calc R U . . .
C37 C 0.34737(8) 0.50465(9) 0.25022(3) 0.0188(3) Uani 1 1 d . . . . .
C38 C 0.35884(9) 0.55873(10) 0.22062(4) 0.0238(3) Uani 1 1 d . . . . .
H38 H 0.346023 0.532879 0.198838 0.029 Uiso 1 1 calc R U . . .
C39 C 0.38871(10) 0.64976(11) 0.22261(4) 0.0288(3) Uani 1 1 d . . . . .
H39 H 0.396854 0.685348 0.202205 0.035 Uiso 1 1 calc R U . . .
C40 C 0.40674(10) 0.68909(11) 0.25424(5) 0.0320(4) Uani 1 1 d . . . . .
H40 H 0.428126 0.750950 0.255520 0.038 Uiso 1 1 calc R U . . .
C41 C 0.39336(10) 0.63759(12) 0.28394(4) 0.0312(4) Uani 1 1 d . . . . .
H41 H 0.404523 0.664724 0.305699 0.037 Uiso 1 1 calc R U . . .
C42 C 0.36361(9) 0.54623(11) 0.28196(4) 0.0253(3) Uani 1 1 d . . . . .
H42 H 0.354208 0.511631 0.302476 0.030 Uiso 1 1 calc R U . . .
C43 C 0.22446(8) 0.42747(9) 0.24852(3) 0.0185(3) Uani 1 1 d . . . . .
C44 C 0.18734(10) 0.45463(13) 0.21839(4) 0.0309(3) Uani 1 1 d . . . . .
H44 H 0.213312 0.451560 0.197047 0.037 Uiso 1 1 calc R U . . .
C45 C 0.11307(10) 0.48595(14) 0.21938(5) 0.0369(4) Uani 1 1 d . . . . .
H45 H 0.088293 0.503597 0.198676 0.044 Uiso 1 1 calc R U . . .
C46 C 0.07438(10) 0.49182(11) 0.25041(5) 0.0307(3) Uani 1 1 d . . . . .
H46 H 0.023810 0.514883 0.251055 0.037 Uiso 1 1 calc R U . . .
C47 C 0.11015(10) 0.46382(11) 0.28027(4) 0.0277(3) Uani 1 1 d . . . . .
H47 H 0.083682 0.466147 0.301501 0.033 Uiso 1 1 calc R U . . .
C48 C 0.18459(9) 0.43230(10) 0.27940(3) 0.0218(3) Uani 1 1 d . . . . .
H48 H 0.208775 0.413723 0.300138 0.026 Uiso 1 1 calc R U . . .
C49 C 0.24789(11) 0.33130(12) 0.37436(4) 0.0329(4) Uani 1 1 d . . . . .
H49 H 0.235716 0.265601 0.373269 0.039 Uiso 1 1 calc R U . . .
C50 C 0.32156(11) 0.35775(11) 0.37623(4) 0.0300(3) Uani 1 1 d . . . . .
H50 H 0.360277 0.310853 0.376570 0.036 Uiso 1 1 calc R U . . .
C51 C 0.34085(9) 0.45545(11) 0.37767(4) 0.0246(3) Uani 1 1 d . . . . .
C52 C 0.27975(10) 0.52039(11) 0.37745(4) 0.0310(3) Uani 1 1 d . . . . .
H52 H 0.289651 0.586683 0.378571 0.037 Uiso 1 1 calc R U . . .
C53 C 0.20717(10) 0.48915(13) 0.37566(4) 0.0330(4) Uani 1 1 d . . . . .
H53 H 0.166840 0.533872 0.375559 0.040 Uiso 1 1 calc R U . . .
C54 C 0.63662(15) 0.15990(18) 0.38119(8) 0.0689(8) Uani 1 1 d . . . . .
H54A H 0.627185 0.139466 0.404871 0.103 Uiso 1 1 calc R U . . .
H54B H 0.669299 0.216209 0.381294 0.103 Uiso 1 1 calc R U . . .
H54C H 0.661622 0.108526 0.368528 0.103 Uiso 1 1 calc R U . . .
 
loop_
 _atom_site_aniso_label
 _atom_site_aniso_U_11
 _atom_site_aniso_U_22
 _atom_site_aniso_U_33
 _atom_site_aniso_U_23
 _atom_site_aniso_U_13
 _atom_site_aniso_U_12
Cl1 0.0229(2) 0.02368(16) 0.03442(17) -0.00036(13) 0.00185(14) 0.00024(14)
Cl2 0.0242(2) 0.02538(16) 0.03355(17) -0.00493(13) -0.00489(14) 0.00617(14)
Cl3 0.0269(3) 0.0332(3) 0.0323(2) 0.01228(17) -0.00132(16) 0.0026(2)
Cl3B 0.087(6) 0.071(5) 0.056(3) 0.027(3) -0.004(3) 0.028(4)
O1 0.0499(10) 0.0369(7) 0.0570(9) 0.0005(6) -0.0133(7) -0.0020(6)
O2 0.0388(10) 0.0453(8) 0.0773(11) -0.0088(8) 0.0032(8) 0.0022(7)
N1 0.0157(6) 0.0199(5) 0.0176(4) 0.0016(4) -0.0007(4) 0.0012(4)
N2 0.0255(8) 0.0337(7) 0.0352(7) 0.0143(6) -0.0085(5) 0.0001(6)
N3 0.0161(6) 0.0228(5) 0.0184(5) -0.0035(4) 0.0020(4) -0.0025(5)
N4 0.0316(8) 0.0278(6) 0.0301(6) -0.0102(5) 0.0109(5) -0.0071(6)
N5 0.0242(8) 0.0453(8) 0.0237(6) -0.0013(5) 0.0010(5) -0.0110(6)
N6 0.0233(8) 0.0278(6) 0.0478(8) -0.0028(6) 0.0012(6) -0.0020(6)
C1 0.0138(7) 0.0243(6) 0.0227(6) 0.0043(5) -0.0004(5) -0.0001(5)
C2 0.0192(8) 0.0267(7) 0.0247(6) 0.0070(5) -0.0012(5) -0.0018(6)
C3 0.0238(8) 0.0213(6) 0.0219(6) 0.0020(5) -0.0036(5) 0.0026(6)
C4 0.0169(8) 0.0262(6) 0.0233(6) 0.0001(5) -0.0035(5) 0.0041(6)
C5 0.0137(7) 0.0241(6) 0.0207(5) -0.0009(5) -0.0009(5) -0.0003(5)
C6 0.0188(7) 0.0184(5) 0.0148(5) 0.0006(4) 0.0001(4) 0.0006(5)
C7 0.0174(8) 0.0188(6) 0.0188(5) -0.0005(4) 0.0003(5) 0.0008(5)
C8 0.0250(8) 0.0233(6) 0.0213(6) 0.0024(5) -0.0005(5) 0.0003(6)
C9 0.0263(9) 0.0242(7) 0.0312(7) 0.0069(6) 0.0023(6) 0.0001(6)
C10 0.0246(9) 0.0209(6) 0.0389(8) 0.0004(6) 0.0003(6) -0.0028(6)
C11 0.0239(9) 0.0234(6) 0.0308(7) -0.0067(5) -0.0015(6) -0.0008(6)
C12 0.0235(8) 0.0214(6) 0.0200(5) -0.0023(5) 0.0010(5) -0.0006(6)
C13 0.0176(7) 0.0176(6) 0.0185(5) 0.0015(4) -0.0009(5) 0.0010(5)
C14 0.0226(8) 0.0232(6) 0.0204(6) -0.0002(5) -0.0031(5) -0.0009(6)
C15 0.0265(9) 0.0273(7) 0.0311(7) -0.0005(6) -0.0103(6) 0.0010(6)
C16 0.0213(9) 0.0282(7) 0.0413(8) 0.0010(6) -0.0073(6) 0.0077(6)
C17 0.0243(9) 0.0314(7) 0.0323(7) -0.0021(6) 0.0004(6) 0.0107(7)
C18 0.0231(8) 0.0262(7) 0.0226(6) -0.0016(5) -0.0020(5) 0.0068(6)
C19 0.0188(7) 0.0198(6) 0.0179(5) -0.0023(4) -0.0003(5) 0.0013(5)
C20 0.0272(9) 0.0221(6) 0.0279(6) -0.0039(5) 0.0036(6) -0.0020(6)
C21 0.0361(10) 0.0235(7) 0.0361(8) -0.0088(6) 0.0011(7) -0.0003(7)
C22 0.0350(10) 0.0315(8) 0.0332(8) -0.0132(6) 0.0023(7) 0.0087(7)
C23 0.0238(9) 0.0382(8) 0.0320(7) -0.0102(6) 0.0063(6) 0.0017(7)
C24 0.0210(8) 0.0265(7) 0.0248(6) -0.0048(5) 0.0023(5) -0.0012(6)
C25 0.0183(8) 0.0350(8) 0.0262(6) -0.0088(6) 0.0040(5) -0.0087(6)
C26 0.0258(9) 0.0336(8) 0.0280(7) -0.0113(6) 0.0066(6) -0.0120(7)
C27 0.0263(8) 0.0225(6) 0.0195(5) -0.0021(5) 0.0047(5) -0.0023(6)
C28 0.0195(8) 0.0217(6) 0.0235(6) -0.0007(5) 0.0043(5) -0.0023(6)
C29 0.0177(8) 0.0210(6) 0.0216(5) -0.0008(5) 0.0025(5) -0.0031(5)
C30 0.0166(7) 0.0227(6) 0.0151(5) -0.0013(4) 0.0010(4) 0.0003(5)
C31 0.0218(8) 0.0220(6) 0.0189(5) -0.0011(5) -0.0011(5) 0.0034(6)
C32 0.0312(9) 0.0207(6) 0.0300(7) 0.0010(5) -0.0074(6) 0.0002(6)
C33 0.0491(12) 0.0207(7) 0.0374(8) 0.0030(6) -0.0094(8) 0.0008(7)
C34 0.0524(12) 0.0287(7) 0.0311(8) 0.0002(6) -0.0097(8) 0.0172(8)
C35 0.0303(10) 0.0438(9) 0.0281(7) 0.0014(6) -0.0043(6) 0.0140(8)
C36 0.0227(9) 0.0362(8) 0.0243(6) 0.0030(6) -0.0007(6) 0.0046(7)
C37 0.0143(7) 0.0213(6) 0.0207(5) -0.0019(5) 0.0010(4) 0.0004(5)
C38 0.0237(8) 0.0233(6) 0.0244(6) 0.0007(5) -0.0003(5) 0.0013(6)
C39 0.0272(9) 0.0227(7) 0.0365(8) 0.0041(6) 0.0031(6) 0.0019(6)
C40 0.0243(9) 0.0246(7) 0.0470(9) -0.0072(7) 0.0046(7) -0.0030(7)
C41 0.0284(10) 0.0324(8) 0.0328(8) -0.0129(6) 0.0020(6) -0.0040(7)
C42 0.0224(8) 0.0308(7) 0.0227(6) -0.0055(5) 0.0025(5) -0.0028(6)
C43 0.0153(7) 0.0218(6) 0.0186(5) 0.0007(4) 0.0008(4) -0.0008(5)
C44 0.0211(9) 0.0488(9) 0.0227(6) 0.0094(6) 0.0015(5) 0.0025(7)
C45 0.0223(9) 0.0515(10) 0.0368(8) 0.0155(8) -0.0042(7) 0.0026(8)
C46 0.0175(9) 0.0293(7) 0.0455(9) 0.0004(7) 0.0027(6) 0.0016(6)
C47 0.0240(9) 0.0282(7) 0.0310(7) -0.0077(6) 0.0078(6) -0.0031(6)
C48 0.0217(8) 0.0237(6) 0.0202(5) -0.0033(5) 0.0026(5) -0.0017(6)
C49 0.0392(11) 0.0305(8) 0.0289(7) -0.0037(6) 0.0042(7) -0.0129(7)
C50 0.0327(10) 0.0256(7) 0.0316(7) -0.0031(6) 0.0033(6) -0.0011(7)
C51 0.0241(8) 0.0277(7) 0.0220(6) -0.0008(5) 0.0009(5) -0.0020(6)
C52 0.0275(9) 0.0262(7) 0.0392(8) -0.0001(6) -0.0005(7) -0.0002(7)
C53 0.0257(9) 0.0397(9) 0.0336(8) -0.0006(7) -0.0007(6) 0.0019(7)
C54 0.0477(16) 0.0551(14) 0.104(2) 0.0109(14) -0.0276(14) 0.0027(12)
 
_geom_special_details
;
 All esds (except the esd in the dihedral angle between two l.s. planes)
 are estimated using the full covariance matrix.  The cell esds are taken
 into account individually in the estimation of esds in distances, angles
 and torsion angles; correlations between esds in cell parameters are only
 used when they are defined by crystal symmetry.  An approximate (isotropic)
 treatment of cell esds is used for estimating esds involving l.s. planes.
;
 
loop_
 _geom_bond_atom_site_label_1
 _geom_bond_atom_site_label_2
 _geom_bond_distance
 _geom_bond_site_symmetry_2
 _geom_bond_publ_flag
O1 C54 1.382(3) . ?
O1 H1O 0.8400 . ?
O2 H2C 0.837(17) . ?
O2 H2D 0.901(17) . ?
N1 C1 1.3588(18) . ?
N1 C5 1.3721(18) . ?
N1 C6 1.5221(16) . ?
N2 C3 1.3278(18) . ?
N2 H2A 0.8800 . ?
N2 H2B 0.8800 . ?
N3 C25 1.3628(18) . ?
N3 C29 1.3638(19) . ?
N3 C30 1.5240(17) . ?
N4 C27 1.3252(18) . ?
N4 H4A 0.8800 . ?
N4 H4B 0.8800 . ?
N5 C49 1.346(2) . ?
N5 C53 1.346(2) . ?
N5 H5N 0.8800 . ?
N6 C51 1.321(2) . ?
N6 H6A 0.8800 . ?
N6 H6B 0.8800 . ?
C1 C2 1.3581(19) . ?
C1 H1 0.9500 . ?
C2 C3 1.412(2) . ?
C2 H2 0.9500 . ?
C3 C4 1.420(2) . ?
C4 C5 1.3570(19) . ?
C4 H4 0.9500 . ?
C5 H5 0.9500 . ?
C6 C13 1.536(2) . ?
C6 C7 1.5382(19) . ?
C6 C19 1.5412(18) . ?
C7 C12 1.3935(18) . ?
C7 C8 1.3966(19) . ?
C8 C9 1.389(2) . ?
C8 H8 0.9500 . ?
C9 C10 1.389(2) . ?
C9 H9 0.9500 . ?
C10 C11 1.384(2) . ?
C10 H10 0.9500 . ?
C11 C12 1.394(2) . ?
C11 H11 0.9500 . ?
C12 H12 0.9500 . ?
C13 C14 1.3926(19) . ?
C13 C18 1.4028(19) . ?
C14 C15 1.389(2) . ?
C14 H14 0.9500 . ?
C15 C16 1.380(2) . ?
C15 H15 0.9500 . ?
C16 C17 1.395(2) . ?
C16 H16 0.9500 . ?
C17 C18 1.380(2) . ?
C17 H17 0.9500 . ?
C18 H18 0.9500 . ?
C19 C24 1.391(2) . ?
C19 C20 1.400(2) . ?
C20 C21 1.386(2) . ?
C20 H20 0.9500 . ?
C21 C22 1.386(3) . ?
C21 H21 0.9500 . ?
C22 C23 1.383(2) . ?
C22 H22 0.9500 . ?
C23 C24 1.396(2) . ?
C23 H23 0.9500 . ?
C24 H24 0.9500 . ?
C25 C26 1.361(2) . ?
C25 H25 0.9500 . ?
C26 C27 1.414(2) . ?
C26 H26 0.9500 . ?
C27 C28 1.417(2) . ?
C28 C29 1.3578(19) . ?
C28 H28 0.9500 . ?
C29 H29 0.9500 . ?
C30 C43 1.533(2) . ?
C30 C37 1.5394(19) . ?
C30 C31 1.5396(19) . ?
C31 C36 1.395(2) . ?
C31 C32 1.396(2) . ?
C32 C33 1.392(2) . ?
C32 H32 0.9500 . ?
C33 C34 1.379(3) . ?
C33 H33 0.9500 . ?
C34 C35 1.381(3) . ?
C34 H34 0.9500 . ?
C35 C36 1.391(2) . ?
C35 H35 0.9500 . ?
C36 H36 0.9500 . ?
C37 C38 1.3959(19) . ?
C37 C42 1.3970(19) . ?
C38 C39 1.387(2) . ?
C38 H38 0.9500 . ?
C39 C40 1.387(2) . ?
C39 H39 0.9500 . ?
C40 C41 1.385(2) . ?
C40 H40 0.9500 . ?
C41 C42 1.391(2) . ?
C41 H41 0.9500 . ?
C42 H42 0.9500 . ?
C43 C48 1.3947(19) . ?
C43 C44 1.397(2) . ?
C44 C45 1.383(2) . ?
C44 H44 0.9500 . ?
C45 C46 1.390(3) . ?
C45 H45 0.9500 . ?
C46 C47 1.380(2) . ?
C46 H46 0.9500 . ?
C47 C48 1.387(2) . ?
C47 H47 0.9500 . ?
C48 H48 0.9500 . ?
C49 C50 1.354(3) . ?
C49 H49 0.9500 . ?
C50 C51 1.417(2) . ?
C50 H50 0.9500 . ?
C51 C52 1.413(2) . ?
C52 C53 1.356(2) . ?
C52 H52 0.9500 . ?
C53 H53 0.9500 . ?
C54 H54A 0.9800 . ?
C54 H54B 0.9800 . ?
C54 H54C 0.9800 . ?
 
loop_
 _geom_angle_atom_site_label_1
 _geom_angle_atom_site_label_2
 _geom_angle_atom_site_label_3
 _geom_angle
 _geom_angle_site_symmetry_1
 _geom_angle_site_symmetry_3
 _geom_angle_publ_flag
C54 O1 H1O 109.5 . . ?
H2C O2 H2D 88(3) . . ?
C1 N1 C5 117.99(11) . . ?
C1 N1 C6 121.23(11) . . ?
C5 N1 C6 118.18(11) . . ?
C3 N2 H2A 120.0 . . ?
C3 N2 H2B 120.0 . . ?
H2A N2 H2B 120.0 . . ?
C25 N3 C29 118.05(12) . . ?
C25 N3 C30 119.29(12) . . ?
C29 N3 C30 119.66(11) . . ?
C27 N4 H4A 120.0 . . ?
C27 N4 H4B 120.0 . . ?
H4A N4 H4B 120.0 . . ?
C49 N5 C53 120.35(15) . . ?
C49 N5 H5N 119.8 . . ?
C53 N5 H5N 119.8 . . ?
C51 N6 H6A 120.0 . . ?
C51 N6 H6B 120.0 . . ?
H6A N6 H6B 120.0 . . ?
C2 C1 N1 122.58(14) . . ?
C2 C1 H1 118.7 . . ?
N1 C1 H1 118.7 . . ?
C1 C2 C3 120.24(14) . . ?
C1 C2 H2 119.9 . . ?
C3 C2 H2 119.9 . . ?
N2 C3 C2 120.52(14) . . ?
N2 C3 C4 122.69(14) . . ?
C2 C3 C4 116.78(12) . . ?
C5 C4 C3 119.94(14) . . ?
C5 C4 H4 120.0 . . ?
C3 C4 H4 120.0 . . ?
C4 C5 N1 122.39(13) . . ?
C4 C5 H5 118.8 . . ?
N1 C5 H5 118.8 . . ?
N1 C6 C13 109.36(10) . . ?
N1 C6 C7 110.84(10) . . ?
C13 C6 C7 105.52(11) . . ?
N1 C6 C19 102.20(10) . . ?
C13 C6 C19 114.21(11) . . ?
C7 C6 C19 114.73(11) . . ?
C12 C7 C8 118.69(13) . . ?
C12 C7 C6 123.04(11) . . ?
C8 C7 C6 117.94(12) . . ?
C9 C8 C7 120.94(13) . . ?
C9 C8 H8 119.5 . . ?
C7 C8 H8 119.5 . . ?
C10 C9 C8 119.87(14) . . ?
C10 C9 H9 120.1 . . ?
C8 C9 H9 120.1 . . ?
C11 C10 C9 119.65(14) . . ?
C11 C10 H10 120.2 . . ?
C9 C10 H10 120.2 . . ?
C10 C11 C12 120.61(14) . . ?
C10 C11 H11 119.7 . . ?
C12 C11 H11 119.7 . . ?
C7 C12 C11 120.19(13) . . ?
C7 C12 H12 119.9 . . ?
C11 C12 H12 119.9 . . ?
C14 C13 C18 118.24(14) . . ?
C14 C13 C6 122.43(12) . . ?
C18 C13 C6 119.29(12) . . ?
C15 C14 C13 120.82(14) . . ?
C15 C14 H14 119.6 . . ?
C13 C14 H14 119.6 . . ?
C16 C15 C14 120.31(14) . . ?
C16 C15 H15 119.8 . . ?
C14 C15 H15 119.8 . . ?
C15 C16 C17 119.53(15) . . ?
C15 C16 H16 120.2 . . ?
C17 C16 H16 120.2 . . ?
C18 C17 C16 120.16(15) . . ?
C18 C17 H17 119.9 . . ?
C16 C17 H17 119.9 . . ?
C17 C18 C13 120.74(14) . . ?
C17 C18 H18 119.6 . . ?
C13 C18 H18 119.6 . . ?
C24 C19 C20 118.44(13) . . ?
C24 C19 C6 122.94(12) . . ?
C20 C19 C6 117.98(13) . . ?
C21 C20 C19 120.89(15) . . ?
C21 C20 H20 119.6 . . ?
C19 C20 H20 119.6 . . ?
C22 C21 C20 120.38(15) . . ?
C22 C21 H21 119.8 . . ?
C20 C21 H21 119.8 . . ?
C23 C22 C21 119.21(14) . . ?
C23 C22 H22 120.4 . . ?
C21 C22 H22 120.4 . . ?
C22 C23 C24 120.81(16) . . ?
C22 C23 H23 119.6 . . ?
C24 C23 H23 119.6 . . ?
C19 C24 C23 120.27(14) . . ?
C19 C24 H24 119.9 . . ?
C23 C24 H24 119.9 . . ?
C26 C25 N3 122.48(14) . . ?
C26 C25 H25 118.8 . . ?
N3 C25 H25 118.8 . . ?
C25 C26 C27 120.09(14) . . ?
C25 C26 H26 120.0 . . ?
C27 C26 H26 120.0 . . ?
N4 C27 C26 121.77(14) . . ?
N4 C27 C28 121.55(14) . . ?
C26 C27 C28 116.68(13) . . ?
C29 C28 C27 120.19(14) . . ?
C29 C28 H28 119.9 . . ?
C27 C28 H28 119.9 . . ?
C28 C29 N3 122.42(13) . . ?
C28 C29 H29 118.8 . . ?
N3 C29 H29 118.8 . . ?
N3 C30 C43 110.58(11) . . ?
N3 C30 C37 110.36(10) . . ?
C43 C30 C37 104.33(11) . . ?
N3 C30 C31 101.90(10) . . ?
C43 C30 C31 115.01(11) . . ?
C37 C30 C31 114.78(11) . . ?
C36 C31 C32 118.30(13) . . ?
C36 C31 C30 120.81(13) . . ?
C32 C31 C30 119.85(13) . . ?
C33 C32 C31 120.58(16) . . ?
C33 C32 H32 119.7 . . ?
C31 C32 H32 119.7 . . ?
C34 C33 C32 120.51(17) . . ?
C34 C33 H33 119.7 . . ?
C32 C33 H33 119.7 . . ?
C33 C34 C35 119.49(15) . . ?
C33 C34 H34 120.3 . . ?
C35 C34 H34 120.3 . . ?
C34 C35 C36 120.49(17) . . ?
C34 C35 H35 119.8 . . ?
C36 C35 H35 119.8 . . ?
C35 C36 C31 120.63(16) . . ?
C35 C36 H36 119.7 . . ?
C31 C36 H36 119.7 . . ?
C38 C37 C42 118.19(13) . . ?
C38 C37 C30 121.48(12) . . ?
C42 C37 C30 119.99(12) . . ?
C39 C38 C37 120.81(14) . . ?
C39 C38 H38 119.6 . . ?
C37 C38 H38 119.6 . . ?
C40 C39 C38 120.34(15) . . ?
C40 C39 H39 119.8 . . ?
C38 C39 H39 119.8 . . ?
C41 C40 C39 119.56(15) . . ?
C41 C40 H40 120.2 . . ?
C39 C40 H40 120.2 . . ?
C40 C41 C42 120.13(14) . . ?
C40 C41 H41 119.9 . . ?
C42 C41 H41 119.9 . . ?
C41 C42 C37 120.90(14) . . ?
C41 C42 H42 119.6 . . ?
C37 C42 H42 119.6 . . ?
C48 C43 C44 118.29(14) . . ?
C48 C43 C30 120.00(12) . . ?
C44 C43 C30 121.18(12) . . ?
C45 C44 C43 120.55(15) . . ?
C45 C44 H44 119.7 . . ?
C43 C44 H44 119.7 . . ?
C44 C45 C46 120.56(16) . . ?
C44 C45 H45 119.7 . . ?
C46 C45 H45 119.7 . . ?
C47 C46 C45 119.37(16) . . ?
C47 C46 H46 120.3 . . ?
C45 C46 H46 120.3 . . ?
C46 C47 C48 120.25(14) . . ?
C46 C47 H47 119.9 . . ?
C48 C47 H47 119.9 . . ?
C47 C48 C43 120.97(14) . . ?
C47 C48 H48 119.5 . . ?
C43 C48 H48 119.5 . . ?
N5 C49 C50 121.72(15) . . ?
N5 C49 H49 119.1 . . ?
C50 C49 H49 119.1 . . ?
C49 C50 C51 119.95(16) . . ?
C49 C50 H50 120.0 . . ?
C51 C50 H50 120.0 . . ?
N6 C51 C52 121.33(14) . . ?
N6 C51 C50 122.34(15) . . ?
C52 C51 C50 116.33(15) . . ?
C53 C52 C51 120.76(15) . . ?
C53 C52 H52 119.6 . . ?
C51 C52 H52 119.6 . . ?
N5 C53 C52 120.89(16) . . ?
N5 C53 H53 119.6 . . ?
C52 C53 H53 119.6 . . ?
O1 C54 H54A 109.5 . . ?
O1 C54 H54B 109.5 . . ?
H54A C54 H54B 109.5 . . ?
O1 C54 H54C 109.5 . . ?
H54A C54 H54C 109.5 . . ?
H54B C54 H54C 109.5 . . ?
 
loop_
 _geom_torsion_atom_site_label_1
 _geom_torsion_atom_site_label_2
 _geom_torsion_atom_site_label_3
 _geom_torsion_atom_site_label_4
 _geom_torsion
 _geom_torsion_site_symmetry_1
 _geom_torsion_site_symmetry_2
 _geom_torsion_site_symmetry_3
 _geom_torsion_site_symmetry_4
 _geom_torsion_publ_flag
C5 N1 C1 C2 2.9(2) . . . . ?
C6 N1 C1 C2 164.25(13) . . . . ?
N1 C1 C2 C3 -1.4(2) . . . . ?
C1 C2 C3 N2 -179.16(15) . . . . ?
C1 C2 C3 C4 0.0(2) . . . . ?
N2 C3 C4 C5 178.95(14) . . . . ?
C2 C3 C4 C5 -0.2(2) . . . . ?
C3 C4 C5 N1 1.7(2) . . . . ?
C1 N1 C5 C4 -3.06(19) . . . . ?
C6 N1 C5 C4 -165.01(12) . . . . ?
C1 N1 C6 C13 25.28(16) . . . . ?
C5 N1 C6 C13 -173.38(11) . . . . ?
C1 N1 C6 C7 141.22(13) . . . . ?
C5 N1 C6 C7 -57.45(15) . . . . ?
C1 N1 C6 C19 -96.09(14) . . . . ?
C5 N1 C6 C19 65.25(14) . . . . ?
N1 C6 C7 C12 -17.36(19) . . . . ?
C13 C6 C7 C12 100.92(15) . . . . ?
C19 C6 C7 C12 -132.46(14) . . . . ?
N1 C6 C7 C8 169.36(12) . . . . ?
C13 C6 C7 C8 -72.36(15) . . . . ?
C19 C6 C7 C8 54.26(17) . . . . ?
C12 C7 C8 C9 2.4(2) . . . . ?
C6 C7 C8 C9 175.93(14) . . . . ?
C7 C8 C9 C10 -0.6(2) . . . . ?
C8 C9 C10 C11 -1.1(2) . . . . ?
C9 C10 C11 C12 1.0(2) . . . . ?
C8 C7 C12 C11 -2.5(2) . . . . ?
C6 C7 C12 C11 -175.69(14) . . . . ?
C10 C11 C12 C7 0.8(2) . . . . ?
N1 C6 C13 C14 -127.82(13) . . . . ?
C7 C6 C13 C14 112.91(13) . . . . ?
C19 C6 C13 C14 -14.02(18) . . . . ?
N1 C6 C13 C18 54.58(16) . . . . ?
C7 C6 C13 C18 -64.69(15) . . . . ?
C19 C6 C13 C18 168.38(12) . . . . ?
C18 C13 C14 C15 -2.9(2) . . . . ?
C6 C13 C14 C15 179.52(13) . . . . ?
C13 C14 C15 C16 -1.3(2) . . . . ?
C14 C15 C16 C17 3.5(2) . . . . ?
C15 C16 C17 C18 -1.6(2) . . . . ?
C16 C17 C18 C13 -2.7(2) . . . . ?
C14 C13 C18 C17 4.8(2) . . . . ?
C6 C13 C18 C17 -177.49(13) . . . . ?
N1 C6 C19 C24 -107.99(14) . . . . ?
C13 C6 C19 C24 134.04(14) . . . . ?
C7 C6 C19 C24 12.02(19) . . . . ?
N1 C6 C19 C20 62.73(16) . . . . ?
C13 C6 C19 C20 -55.24(16) . . . . ?
C7 C6 C19 C20 -177.26(12) . . . . ?
C24 C19 C20 C21 -0.3(2) . . . . ?
C6 C19 C20 C21 -171.49(14) . . . . ?
C19 C20 C21 C22 0.3(3) . . . . ?
C20 C21 C22 C23 -0.2(3) . . . . ?
C21 C22 C23 C24 0.1(3) . . . . ?
C20 C19 C24 C23 0.2(2) . . . . ?
C6 C19 C24 C23 170.92(14) . . . . ?
C22 C23 C24 C19 -0.1(2) . . . . ?
C29 N3 C25 C26 -3.2(2) . . . . ?
C30 N3 C25 C26 -163.52(15) . . . . ?
N3 C25 C26 C27 0.8(3) . . . . ?
C25 C26 C27 N4 -179.24(16) . . . . ?
C25 C26 C27 C28 0.9(2) . . . . ?
N4 C27 C28 C29 179.85(14) . . . . ?
C26 C27 C28 C29 -0.3(2) . . . . ?
C27 C28 C29 N3 -2.1(2) . . . . ?
C25 N3 C29 C28 3.8(2) . . . . ?
C30 N3 C29 C28 164.09(13) . . . . ?
C25 N3 C30 C43 -43.38(17) . . . . ?
C29 N3 C30 C43 156.59(12) . . . . ?
C25 N3 C30 C37 -158.30(13) . . . . ?
C29 N3 C30 C37 41.67(16) . . . . ?
C25 N3 C30 C31 79.34(15) . . . . ?
C29 N3 C30 C31 -80.69(14) . . . . ?
N3 C30 C31 C36 86.30(15) . . . . ?
C43 C30 C31 C36 -154.05(13) . . . . ?
C37 C30 C31 C36 -32.97(18) . . . . ?
N3 C30 C31 C32 -81.83(15) . . . . ?
C43 C30 C31 C32 37.82(18) . . . . ?
C37 C30 C31 C32 158.90(13) . . . . ?
C36 C31 C32 C33 0.1(2) . . . . ?
C30 C31 C32 C33 168.56(14) . . . . ?
C31 C32 C33 C34 0.4(3) . . . . ?
C32 C33 C34 C35 -0.3(3) . . . . ?
C33 C34 C35 C36 -0.4(3) . . . . ?
C34 C35 C36 C31 0.9(2) . . . . ?
C32 C31 C36 C35 -0.8(2) . . . . ?
C30 C31 C36 C35 -169.08(14) . . . . ?
N3 C30 C37 C38 35.63(18) . . . . ?
C43 C30 C37 C38 -83.17(15) . . . . ?
C31 C30 C37 C38 150.06(14) . . . . ?
N3 C30 C37 C42 -151.22(13) . . . . ?
C43 C30 C37 C42 89.98(15) . . . . ?
C31 C30 C37 C42 -36.79(19) . . . . ?
C42 C37 C38 C39 2.8(2) . . . . ?
C30 C37 C38 C39 176.07(14) . . . . ?
C37 C38 C39 C40 -0.9(2) . . . . ?
C38 C39 C40 C41 -1.3(3) . . . . ?
C39 C40 C41 C42 1.4(3) . . . . ?
C40 C41 C42 C37 0.5(3) . . . . ?
C38 C37 C42 C41 -2.6(2) . . . . ?
C30 C37 C42 C41 -176.00(14) . . . . ?
N3 C30 C43 C48 150.14(12) . . . . ?
C37 C30 C43 C48 -91.20(14) . . . . ?
C31 C30 C43 C48 35.42(18) . . . . ?
N3 C30 C43 C44 -38.35(18) . . . . ?
C37 C30 C43 C44 80.30(16) . . . . ?
C31 C30 C43 C44 -153.08(14) . . . . ?
C48 C43 C44 C45 0.4(2) . . . . ?
C30 C43 C44 C45 -171.28(15) . . . . ?
C43 C44 C45 C46 0.6(3) . . . . ?
C44 C45 C46 C47 -1.6(3) . . . . ?
C45 C46 C47 C48 1.5(2) . . . . ?
C46 C47 C48 C43 -0.5(2) . . . . ?
C44 C43 C48 C47 -0.4(2) . . . . ?
C30 C43 C48 C47 171.33(13) . . . . ?
C53 N5 C49 C50 -0.2(2) . . . . ?
N5 C49 C50 C51 -0.4(2) . . . . ?
C49 C50 C51 N6 -179.44(15) . . . . ?
C49 C50 C51 C52 0.7(2) . . . . ?
N6 C51 C52 C53 179.65(16) . . . . ?
C50 C51 C52 C53 -0.5(2) . . . . ?
C49 N5 C53 C52 0.4(2) . . . . ?
C51 C52 C53 N5 -0.1(3) . . . . ?
 
_refine_diff_density_max    0.488
_refine_diff_density_min   -0.485
_refine_diff_density_rms    0.057

_shelx_res_file
;
TITL Ampy3Ph_Cl_Anderson_100520_0m_a.res in Pbca
    Ampy3Ph_Cl_Anderson_100520_0m.res
    created by SHELXL-2018/3 at 16:51:35 on 09-Oct-2020
REM Old TITL Ampy3Ph_Cl_Anderson_100520_0m in Pbca
REM SHELXT solution in Pbca
REM R1 0.145,  Rweak 0.006,  Alpha 0.031,  Orientation as input
REM Formula found by SHELXT:  C54 N8 Cl3
CELL  0.71073  17.6483  14.0704  38.9340   90.000   90.000   90.000
ZERR    8.000   0.0010   0.0006   0.0024    0.000    0.000    0.000
LATT  1
SYMM 1/2-X, -Y, 1/2+Z
SYMM -X, 1/2+Y, 1/2-Z
SYMM 1/2+X, 1/2-Y, -Z
SFAC C H N CL O
UNIT 432 440 48 24 16
TEMP -123.150
SIZE 0.55 0.23 0.21

L.S. 10
BOND $H
ACTA
CONF
HTAB
LIST 6
FMAP 2
PLAN 20
DFIX 0.84 O2 H2C O2 H2D
WGHT    0.053100    4.268199
FVAR       0.21877   0.89317
CL1   4    0.417681    0.714218    0.382042    11.00000    0.02289    0.02368 =
         0.03442   -0.00036    0.00185    0.00024
CL2   4    0.482171   -0.013443    0.366513    11.00000    0.02424    0.02538 =
         0.03355   -0.00493   -0.00489    0.00617
PART 1
CL3   4    0.699952    0.497204    0.374251    21.00000    0.02688    0.03317 =
         0.03231    0.01228   -0.00132    0.00260
PART 2
CL3B  4    0.739232    0.554020    0.382876   -21.00000    0.08656    0.07071 =
         0.05643    0.02749   -0.00402    0.02778
PART 0
O1    5    0.568550    0.181773    0.365507    11.00000    0.04986    0.03695 =
         0.05698    0.00045   -0.01330   -0.00204
AFIX 147
H1O   2    0.541300    0.132886    0.364624    11.00000   -1.50000
AFIX   0
O2    5    0.547640    0.374855    0.377419    11.00000    0.03881    0.04533 =
         0.07735   -0.00880    0.00316    0.00221
H2C   2    0.562457    0.319734    0.372950    11.00000   -1.50000
H2D   2    0.587772    0.397049    0.365581    11.00000   -1.50000
N1    3    0.320485    0.301832    0.534272    11.00000    0.01570    0.01988 =
         0.01755    0.00157   -0.00073    0.00124
N2    3    0.362623    0.098794    0.608452    11.00000    0.02547    0.03372 =
         0.03518    0.01432   -0.00853    0.00006
AFIX  93
H2A   2    0.324627    0.065136    0.616593    11.00000   -1.20000
H2B   2    0.408881    0.088901    0.616095    11.00000   -1.20000
AFIX   0
N3    3    0.332694    0.354217    0.215976    11.00000    0.01606    0.02283 =
         0.01840   -0.00346    0.00202   -0.00251
N4    3    0.414307    0.163221    0.144510    11.00000    0.03159    0.02776 =
         0.03007   -0.01021    0.01092   -0.00711
AFIX  93
H4A   2    0.384676    0.118063    0.136501    11.00000   -1.20000
H4B   2    0.461240    0.168161    0.137089    11.00000   -1.20000
AFIX   0
N5    3    0.191495    0.395647    0.374016    11.00000    0.02417    0.04535 =
         0.02365   -0.00133    0.00099   -0.01101
AFIX  43
H5N   2    0.144115    0.376494    0.372710    11.00000   -1.20000
AFIX   0
N6    3    0.411829    0.485015    0.379231    11.00000    0.02332    0.02781 =
         0.04783   -0.00282    0.00117   -0.00205
AFIX  93
H6A   2    0.421818    0.546235    0.380160    11.00000   -1.20000
H6B   2    0.449111    0.443485    0.379342    11.00000   -1.20000
AFIX   0
C1    1    0.263914    0.247496    0.547494    11.00000    0.01383    0.02428 =
         0.02269    0.00435   -0.00044   -0.00006
AFIX  43
H1    2    0.213825    0.256348    0.539150    11.00000   -1.20000
AFIX   0
C2    1    0.276169    0.181029    0.572171    11.00000    0.01916    0.02667 =
         0.02468    0.00698   -0.00121   -0.00181
AFIX  43
H2    2    0.234820    0.145518    0.581081    11.00000   -1.20000
AFIX   0
C3    1    0.350156    0.164508    0.584636    11.00000    0.02384    0.02133 =
         0.02193    0.00198   -0.00364    0.00257
C4    1    0.409178    0.220189    0.570133    11.00000    0.01689    0.02622 =
         0.02332    0.00014   -0.00353    0.00405
AFIX  43
H4    2    0.459930    0.211890    0.577692    11.00000   -1.20000
AFIX   0
C5    1    0.393005    0.285250    0.545469    11.00000    0.01369    0.02410 =
         0.02075   -0.00093   -0.00086   -0.00029
AFIX  43
H5    2    0.433365    0.320601    0.535597    11.00000   -1.20000
AFIX   0
C6    1    0.309851    0.356845    0.500955    11.00000    0.01880    0.01840 =
         0.01480    0.00055    0.00006    0.00064
C7    1    0.348220    0.454825    0.503079    11.00000    0.01738    0.01875 =
         0.01883   -0.00051    0.00031    0.00079
C8    1    0.354896    0.507612    0.472853    11.00000    0.02496    0.02328 =
         0.02128    0.00236   -0.00049    0.00025
AFIX  43
H8    2    0.338892    0.480616    0.451698    11.00000   -1.20000
AFIX   0
C9    1    0.384607    0.599036    0.473283    11.00000    0.02628    0.02422 =
         0.03118    0.00686    0.00227    0.00010
AFIX  43
H9    2    0.389276    0.633925    0.452501    11.00000   -1.20000
AFIX   0
C10   1    0.407470    0.639331    0.504154    11.00000    0.02457    0.02088 =
         0.03888    0.00040    0.00034   -0.00278
AFIX  43
H10   2    0.428614    0.701413    0.504525    11.00000   -1.20000
AFIX   0
C11   1    0.399287    0.588570    0.534367    11.00000    0.02388    0.02337 =
         0.03084   -0.00668   -0.00149   -0.00081
AFIX  43
H11   2    0.414200    0.616457    0.555536    11.00000   -1.20000
AFIX   0
C12   1    0.369368    0.496906    0.534028    11.00000    0.02350    0.02141 =
         0.02003   -0.00228    0.00101   -0.00056
AFIX  43
H12   2    0.363375    0.463015    0.554955    11.00000   -1.20000
AFIX   0
C13   1    0.225176    0.377301    0.495568    11.00000    0.01763    0.01761 =
         0.01853    0.00150   -0.00090    0.00096
C14   1    0.187604    0.354678    0.465195    11.00000    0.02262    0.02324 =
         0.02038   -0.00016   -0.00312   -0.00093
AFIX  43
H14   2    0.214821    0.325943    0.446883    11.00000   -1.20000
AFIX   0
C15   1    0.110849    0.373603    0.461346    11.00000    0.02655    0.02734 =
         0.03109   -0.00047   -0.01032    0.00104
AFIX  43
H15   2    0.086226    0.358943    0.440305    11.00000   -1.20000
AFIX   0
C16   1    0.070173    0.413608    0.487943    11.00000    0.02130    0.02818 =
         0.04134    0.00098   -0.00726    0.00774
AFIX  43
H16   2    0.017118    0.423265    0.485747    11.00000   -1.20000
AFIX   0
C17   1    0.107507    0.439763    0.518073    11.00000    0.02430    0.03142 =
         0.03232   -0.00208    0.00040    0.01071
AFIX  43
H17   2    0.080037    0.468776    0.536250    11.00000   -1.20000
AFIX   0
C18   1    0.184272    0.423591    0.521540    11.00000    0.02313    0.02623 =
         0.02262   -0.00161   -0.00199    0.00677
AFIX  43
H18   2    0.209686    0.444038    0.541740    11.00000   -1.20000
AFIX   0
C19   1    0.344499    0.288818    0.474198    11.00000    0.01881    0.01978 =
         0.01790   -0.00226   -0.00032    0.00135
C20   1    0.310458    0.199803    0.469738    11.00000    0.02723    0.02207 =
         0.02794   -0.00393    0.00355   -0.00201
AFIX  43
H20   2    0.263556    0.186586    0.480718    11.00000   -1.20000
AFIX   0
C21   1    0.344254    0.130699    0.449520    11.00000    0.03606    0.02350 =
         0.03613   -0.00876    0.00109   -0.00032
AFIX  43
H21   2    0.320247    0.070787    0.446662    11.00000   -1.20000
AFIX   0
C22   1    0.412860    0.148493    0.433451    11.00000    0.03498    0.03150 =
         0.03323   -0.01315    0.00228    0.00875
AFIX  43
H22   2    0.436134    0.101051    0.419663    11.00000   -1.20000
AFIX   0
C23   1    0.447055    0.236170    0.437728    11.00000    0.02381    0.03820 =
         0.03204   -0.01018    0.00633    0.00171
AFIX  43
H23   2    0.494037    0.248840    0.426733    11.00000   -1.20000
AFIX   0
C24   1    0.413385    0.306230    0.457993    11.00000    0.02102    0.02654 =
         0.02476   -0.00482    0.00226   -0.00120
AFIX  43
H24   2    0.437593    0.366055    0.460736    11.00000   -1.20000
AFIX   0
C25   1    0.288193    0.282448    0.203914    11.00000    0.01831    0.03500 =
         0.02616   -0.00880    0.00400   -0.00868
AFIX  43
H25   2    0.237809    0.276995    0.212275    11.00000   -1.20000
AFIX   0
C26   1    0.313211    0.218288    0.180340    11.00000    0.02577    0.03362 =
         0.02803   -0.01128    0.00660   -0.01202
AFIX  43
H26   2    0.280226    0.169750    0.172333    11.00000   -1.20000
AFIX   0
C27   1    0.388251    0.223782    0.167747    11.00000    0.02629    0.02250 =
         0.01948   -0.00206    0.00471   -0.00227
C28   1    0.434380    0.297193    0.181279    11.00000    0.01946    0.02171 =
         0.02350   -0.00072    0.00432   -0.00234
AFIX  43
H28   2    0.485306    0.303675    0.173728    11.00000   -1.20000
AFIX   0
C29   1    0.406014    0.358311    0.205008    11.00000    0.01771    0.02097 =
         0.02164   -0.00081    0.00249   -0.00308
AFIX  43
H29   2    0.438432    0.405665    0.214312    11.00000   -1.20000
AFIX   0
C30   1    0.309649    0.406089    0.248713    11.00000    0.01661    0.02267 =
         0.01512   -0.00125    0.00099    0.00027
C31   1    0.335790    0.336144    0.276720    11.00000    0.02181    0.02197 =
         0.01888   -0.00115   -0.00108    0.00345
C32   1    0.290215    0.258669    0.285391    11.00000    0.03121    0.02073 =
         0.03000    0.00096   -0.00735    0.00016
AFIX  43
H32   2    0.239605    0.255588    0.277154    11.00000   -1.20000
AFIX   0
C33   1    0.318283    0.185907    0.306000    11.00000    0.04907    0.02069 =
         0.03739    0.00296   -0.00943    0.00085
AFIX  43
H33   2    0.286784    0.133393    0.311599    11.00000   -1.20000
AFIX   0
C34   1    0.391472    0.189458    0.318356    11.00000    0.05238    0.02869 =
         0.03110    0.00024   -0.00966    0.01717
AFIX  43
H34   2    0.410347    0.139781    0.332493    11.00000   -1.20000
AFIX   0
C35   1    0.437100    0.265768    0.310020    11.00000    0.03031    0.04376 =
         0.02805    0.00142   -0.00426    0.01404
AFIX  43
H35   2    0.487448    0.268668    0.318588    11.00000   -1.20000
AFIX   0
C36   1    0.409883    0.338436    0.289167    11.00000    0.02268    0.03619 =
         0.02427    0.00304   -0.00072    0.00463
AFIX  43
H36   2    0.442063    0.390110    0.283349    11.00000   -1.20000
AFIX   0
C37   1    0.347374    0.504647    0.250223    11.00000    0.01427    0.02133 =
         0.02075   -0.00191    0.00097    0.00040
C38   1    0.358835    0.558730    0.220618    11.00000    0.02371    0.02331 =
         0.02435    0.00067   -0.00035    0.00134
AFIX  43
H38   2    0.346023    0.532879    0.198838    11.00000   -1.20000
AFIX   0
C39   1    0.388706    0.649762    0.222609    11.00000    0.02717    0.02270 =
         0.03646    0.00406    0.00312    0.00191
AFIX  43
H39   2    0.396854    0.685348    0.202205    11.00000   -1.20000
AFIX   0
C40   1    0.406739    0.689092    0.254239    11.00000    0.02429    0.02463 =
         0.04695   -0.00722    0.00458   -0.00299
AFIX  43
H40   2    0.428126    0.750950    0.255520    11.00000   -1.20000
AFIX   0
C41   1    0.393360    0.637591    0.283936    11.00000    0.02843    0.03238 =
         0.03283   -0.01285    0.00196   -0.00399
AFIX  43
H41   2    0.404523    0.664724    0.305699    11.00000   -1.20000
AFIX   0
C42   1    0.363613    0.546232    0.281962    11.00000    0.02237    0.03076 =
         0.02274   -0.00548    0.00246   -0.00282
AFIX  43
H42   2    0.354208    0.511631    0.302476    11.00000   -1.20000
AFIX   0
C43   1    0.224464    0.427468    0.248518    11.00000    0.01526    0.02181 =
         0.01857    0.00070    0.00083   -0.00076
C44   1    0.187342    0.454625    0.218391    11.00000    0.02114    0.04884 =
         0.02270    0.00943    0.00153    0.00249
AFIX  43
H44   2    0.213312    0.451560    0.197047    11.00000   -1.20000
AFIX   0
C45   1    0.113067    0.485950    0.219378    11.00000    0.02228    0.05154 =
         0.03675    0.01549   -0.00421    0.00257
AFIX  43
H45   2    0.088293    0.503597    0.198676    11.00000   -1.20000
AFIX   0
C46   1    0.074382    0.491820    0.250408    11.00000    0.01746    0.02928 =
         0.04546    0.00037    0.00268    0.00157
AFIX  43
H46   2    0.023810    0.514883    0.251055    11.00000   -1.20000
AFIX   0
C47   1    0.110151    0.463819    0.280271    11.00000    0.02405    0.02815 =
         0.03100   -0.00769    0.00781   -0.00311
AFIX  43
H47   2    0.083682    0.466147    0.301501    11.00000   -1.20000
AFIX   0
C48   1    0.184592    0.432297    0.279397    11.00000    0.02168    0.02367 =
         0.02019   -0.00325    0.00256   -0.00174
AFIX  43
H48   2    0.208775    0.413723    0.300138    11.00000   -1.20000
AFIX   0
C49   1    0.247892    0.331299    0.374362    11.00000    0.03919    0.03051 =
         0.02893   -0.00367    0.00424   -0.01288
AFIX  43
H49   2    0.235716    0.265601    0.373269    11.00000   -1.20000
AFIX   0
C50   1    0.321559    0.357750    0.376228    11.00000    0.03266    0.02564 =
         0.03163   -0.00310    0.00330   -0.00110
AFIX  43
H50   2    0.360277    0.310853    0.376570    11.00000   -1.20000
AFIX   0
C51   1    0.340850    0.455449    0.377670    11.00000    0.02407    0.02769 =
         0.02199   -0.00080    0.00089   -0.00198
C52   1    0.279755    0.520389    0.377450    11.00000    0.02750    0.02620 =
         0.03919   -0.00011   -0.00048   -0.00017
AFIX  43
H52   2    0.289651    0.586683    0.378571    11.00000   -1.20000
AFIX   0
C53   1    0.207169    0.489153    0.375657    11.00000    0.02574    0.03972 =
         0.03363   -0.00062   -0.00073    0.00189
AFIX  43
H53   2    0.166840    0.533872    0.375559    11.00000   -1.20000
AFIX   0
C54   1    0.636616    0.159902    0.381191    11.00000    0.04765    0.05514 =
         0.10402    0.01087   -0.02763    0.00273
AFIX 137
H54A  2    0.627185    0.139466    0.404871    11.00000   -1.50000
H54B  2    0.669299    0.216209    0.381294    11.00000   -1.50000
H54C  2    0.661622    0.108526    0.368528    11.00000   -1.50000
REM #####
AFIX   0
HKLF 4


REM  Ampy3Ph_Cl_Anderson_100520_0m_a.res in Pbca
REM wR2 = 0.1247, GooF = S = 1.018, Restrained GooF = 1.018 for all data
REM R1 = 0.0476 for 11162 Fo > 4sig(Fo) and 0.0774 for all 15376 data
REM 604 parameters refined using 2 restraints

END

WGHT      0.0531      4.2682

REM Instructions for potential hydrogen bonds
HTAB O1 Cl2
HTAB O2 O1
HTAB O2 Cl3
EQIV $1 x-1/2, -y+1/2, -z+1
HTAB N2 Cl3_$1
HTAB N2 Cl3B_$1
EQIV $2 -x+1, -y, -z+1
HTAB N2 Cl2_$2
EQIV $3 -x+1, y-1/2, -z+1/2
HTAB N4 Cl3_$3
HTAB N4 Cl3B_$3
HTAB N4 Cl1_$3
EQIV $4 -x+1/2, y-1/2, z
HTAB N5 Cl1_$4
EQIV $5 -x+1/2, y+1/2, z
HTAB N5 Cl2_$5
HTAB N6 Cl1
HTAB N6 O2
HTAB C2 Cl3_$1
EQIV $6 -x+1, -y+1, -z+1
HTAB C4 Cl1_$6
HTAB C26 Cl3B_$3
HTAB C49 Cl1_$4
HTAB C52 Cl1
HTAB C53 Cl2_$5
EQIV $7 -x+3/2, y-1/2, z
HTAB C54 Cl3_$7
HTAB C54 Cl3B_$7

REM Highest difference peak  0.488,  deepest hole -0.485,  1-sigma level  0.057
Q1    1   0.6001  0.2653  0.3738  11.00000  0.05    0.49
Q2    1   0.2040  0.4414  0.2327  11.00000  0.05    0.39
Q3    1   0.2045  0.3767  0.4792  11.00000  0.05    0.38
Q4    1   0.5997  0.4154  0.3791  11.00000  0.05    0.38
Q5    1   0.3551  0.4774  0.4867  11.00000  0.05    0.35
Q6    1   0.4226  0.3202  0.1960  11.00000  0.05    0.35
Q7    1   0.4488 -0.0628  0.3733  11.00000  0.05    0.34
Q8    1   0.3725  0.3366  0.2830  11.00000  0.05    0.34
Q9    1   0.2717  0.2180  0.5620  11.00000  0.05    0.33
Q10   1   0.2093  0.3987  0.5081  11.00000  0.05    0.33
Q11   1   0.5721  0.3936  0.3496  11.00000  0.05    0.32
Q12   1   0.3586  0.5264  0.2659  11.00000  0.05    0.32
Q13   1   0.3692  0.4756  0.5166  11.00000  0.05    0.32
Q14   1   0.3306  0.1620  0.4615  11.00000  0.05    0.32
Q15   1   0.2085  0.4381  0.2641  11.00000  0.05    0.32
Q16   1   0.3980  0.6167  0.5194  11.00000  0.05    0.31
Q17   1   0.3288  0.3253  0.4857  11.00000  0.05    0.31
Q18   1   0.3491  0.5346  0.2367  11.00000  0.05    0.31
Q19   1   0.0985  0.5040  0.2362  11.00000  0.05    0.30
Q20   1   0.3154  0.2393  0.1973  11.00000  0.05    0.30
;
_shelx_res_checksum   46367

_shelx_hkl_file
;
  -3   0   0 1.21861 0.59723   2
   3   0   0 1.03195 2.44056   1
  -3   0   0 3.79657 2.43072   1
  -5   0   0 0.41380 0.51279   2
  -5   0   0 -0.0625 3.23312   1
   5   0   0 0.36602 3.33932   1
  -6   0   0 2152.37 64.6192   1
  -6   0   0 2120.58 57.9137   2
   6   0   0 2175.02 64.4662   1
  -7   0   0 -3.2529 4.20189   1
  -7   0   0 0.68930 0.65340   2
   7   0   0 -1.9201 4.03984   1
   8   0   0 3162.56 92.3627   1
  -8   0   0 3154.39 92.7077   1
  -8   0   0 2987.53 83.4734   2
  -9   0   0 4.00533 5.20139   1
 -10   0   0 4398.52 116.735   2
  10   0   0 4267.93 127.504   1
 -11   0   0 11.7157 6.15334   1
  11   0   0 6.12912 7.99628   1
  12   0   0 674.105 31.0781   1
 -12   0   0 715.764 19.8108   2
 -12   0   0 726.818 31.9262   1
  13   0   0 -3.9037 5.99583   1
 -13   0   0 4.10388 1.01372   2
  14   0   0 -0.2056 6.13067   1
  15   0   0 -5.5221 5.92079   1
  16   0   0 110.800 14.8787   1
  16   0   0 108.566 15.5575   1
  17   0   0 4.57220 7.95505   1
  17   0   0 7.61259 7.73969   1
  18   0   0 224.641 21.1638   1
  18   0   0 257.764 22.8951   1
  19   0   0 4.13455 8.29320   1
  19   0   0 -3.6171 7.45593   1
  20   0   0 18.9830 10.4699   1
  20   0   0 27.0772 9.92688   1
  21   0   0 -14.028 8.07174   1
  21   0   0 -15.835 6.68524   1
  22   0   0 2.82646 10.0236   1
  -2  -1   0 2460.69 79.8842   1
   2   1   0 3074.61 80.3862   1
   2  -1   0 3153.90 79.7305   1
  -3  -1   0 3.58042 0.48295   2
   3  -1   0 4.03879 2.38520   1
  -3  -1   0 6.63570 3.02594   1
  -3   1   0 3.45302 0.42565   2
   3   1   0 2.17476 2.67305   1
   4  -1   0 3989.74 115.160   1
  -4  -1   0 4189.12 116.241   1
   4   1   0 4267.70 116.177   1
  -5  -1   0 1.59159 3.69496   1
   5   1   0 -0.4732 3.36914   1
  -5   1   0 0.60049 3.07232   1
  -5  -1   0 -0.2888 0.51572   2
  -5   1   0 0.36688 0.47664   2
   5  -1   0 3.24288 3.10194   1
  -6  -1   0 600.711 16.1795   2
   6   1   0 509.465 25.2847   1
  -6   1   0 600.052 16.1224   2
  -6  -1   0 597.555 22.9148   1
  -6   1   0 597.883 22.1989   1
   6  -1   0 598.177 22.0871   1
  -7  -1   0 -2.6274 5.00948   1
   7   1   0 -2.2181 4.17882   1
  -7  -1   0 0.42864 0.68631   2
  -7   1   0 3.79158 4.11976   1
   7  -1   0 0.71107 4.07122   1
  -7   1   0 1.63149 0.65073   2
  -8   1   0 543.390 15.2506   2
  -8   1   0 575.818 23.6258   1
   8  -1   0 557.551 23.0502   1
   8   1   0 534.778 27.1971   1
  -8  -1   0 532.316 23.5679   1
   9  -1   0 -0.0230 4.58349   1
  -9   1   0 1.76724 0.73628   2
  -9  -1   0 -3.0824 4.89792   1
   9   1   0 5.36801 5.38881   1
  -9   1   0 -4.6300 4.42496   1
  -9  -1   0 0.54882 0.75019   2
  10  -1   0 352.653 19.4748   1
  10   1   0 382.538 20.4416   1
 -10  -1   0 400.935 11.4325   2
 -10   1   0 401.976 11.3646   2
 -10   1   0 432.008 21.1804   1
 -10  -1   0 414.023 21.2981   1
 -11   1   0 -7.9890 3.84476   1
  11  -1   0 -2.7461 4.80711   1
  11   1   0 -4.3940 4.78648   1
 -11   1   0 1.52532 0.75708   2
 -11  -1   0 0.04927 0.71441   2
  12   1   0 5.64568 6.36557   1
 -12   1   0 8.76495 6.00325   1
 -12   1   0 3.61053 0.92087   2
 -12  -1   0 4.73352 1.62214   2
  12  -1   0 10.6310 7.74742   1
  13  -1   0 -5.6863 5.61459   1
 -13  -1   0 -0.7952 0.84071   2
 -13   1   0 -7.1639 5.42869   1
  13   1   0 3.65867 6.63297   1
  14   1   0 39.2512 9.81929   1
  14  -1   0 30.0496 8.94599   1
  14   1   0 41.0688 9.73522   1
  15  -1   0 -2.6644 6.38092   1
  15   1   0 -1.6687 6.44201   1
  15   1   0 5.03093 7.04598   1
  16   1   0 88.1016 13.2703   1
  16   1   0 77.1267 13.4058   1
  16  -1   0 58.0143 12.1516   1
  17  -1   0 6.10639 7.82779   1
  17  -1   0 -0.5588 6.85510   1
  17   1   0 10.4726 7.48646   1
  17   1   0 8.78740 7.53852   1
  18   1   0 30.4207 10.5681   1
  18   1   0 32.8241 9.96472   1
  19  -1   0 3.48309 8.27229   1
  19  -1   0 -3.4525 7.45472   1
  19   1   0 -6.2720 6.85829   1
  19   1   0 -8.2182 7.04445   1
  20   1   0 19.2941 10.1605   1
  20  -1   0 24.9990 10.5343   1
  20   1   0 12.3382 8.98605   1
  20  -1   0 1.42849 11.5532   1
  21  -1   0 -0.2418 8.51286   1
  21  -1   0 5.70928 8.97343   1
  21   1   0 5.54196 9.01718   1
  22  -1   0 34.1590 12.0084   1
  22   1   0 27.6121 11.8722   1
  22   1   0 16.0472 10.4377   1
  23   1   0 19.2175 14.4627   1
   0  -2   0 15.2581 1.88859   1
   0  -2   0 17.4037 0.57531   2
  -1  -2   0 0.44742 0.25439   2
   1   2   0 1.51844 1.12217   1
  -1   2   0 0.72363 0.88981   1
   1  -2   0 0.84426 1.00527   1
   1  -2   0 0.81555 0.16871   2
  -1  -2   0 -0.0405 1.44847   1
  -2   2   0 371.173 12.2673   1
   2   2   0 386.403 13.4995   1
  -2   2   0 405.040 10.4763   2
   2  -2   0 381.102 12.3122   1
  -2  -2   0 392.145 10.5772   2
   3  -2   0 -0.3175 2.06674   1
   3   2   0 1.45784 2.95812   1
  -3   2   0 0.34841 0.33707   2
  -3  -2   0 -0.3764 0.42255   2
   3   2   0 0.17519 2.68484   1
  -3   2   0 1.78015 1.75736   1
  -4   2   0 0.01779 1.43634   1
  -4  -2   0 1.03888 0.51930   2
   4  -2   0 2.25671 2.61646   1
   4   2   0 -1.9520 3.60015   1
  -4   2   0 0.44856 0.40305   2
   5   2   0 2.91865 3.59575   1
   5  -2   0 -0.0382 2.87745   1
  -5  -2   0 -0.0428 0.54111   2
  -5   2   0 -0.2315 0.45065   2
   6  -2   0 6540.75 171.704   1
   6   2   0 5782.37 174.244   1
  -7  -2   0 0.68260 0.69424   2
   7  -2   0 -1.8189 3.55186   1
   7   2   0 1.23395 4.52218   1
  -7   2   0 -3.2926 4.34881   1
  -7   2   0 2.21668 0.63377   2
   8   2   0 1194.66 41.4362   1
   8  -2   0 1139.98 39.8889   1
  -8   2   0 1232.12 32.3970   2
  -8   2   0 1190.34 40.5159   1
   9   2   0 7.00165 5.49576   1
  -9   2   0 -1.6894 4.32386   1
   9  -2   0 -4.2725 4.19972   1
  -9   2   0 2.18017 0.69679   2
  -9  -2   0 0.74444 0.74531   2
 -10   2   0 4.92065 4.85501   1
 -10  -2   0 2.14299 0.78995   2
  10  -2   0 9.65257 5.06653   1
  10   2   0 5.22163 5.35419   1
 -10   2   0 3.39270 0.92986   2
 -11   2   0 -0.7056 0.67733   2
 -11  -2   0 0.08337 0.70899   2
  11   2   0 8.14512 5.84236   1
 -11   2   0 -5.8406 3.98833   1
  11  -2   0 2.36082 4.86857   1
  12   2   0 934.033 38.6669   1
 -12   2   0 993.083 38.6860   1
  12   2   0 964.989 39.0177   1
  12  -2   0 937.258 37.7400   1
 -12  -2   0 969.153 26.6568   2
  13   2   0 0.24740 5.95244   1
 -13   2   0 0.47400 5.37642   1
  13   2   0 -3.8519 5.54682   1
 -13  -2   0 0.83128 0.89141   2
  13  -2   0 -5.1307 5.27348   1
  14   2   0 96.3241 13.9406   1
  14   2   0 118.272 14.4691   1
  14  -2   0 86.1115 15.0603   1
 -14  -2   0 114.787 4.24658   2
  15   2   0 13.5940 8.36580   1
  15   2   0 2.56926 6.85727   1
  15  -2   0 15.8740 7.90723   1
  16   2   0 5.51692 8.00261   1
  16   2   0 -0.8727 6.47412   1
  17   2   0 8.28260 8.02670   1
  17  -2   0 9.08868 7.20875   1
  17   2   0 5.52409 8.23310   1
  17  -2   0 12.5865 7.24117   1
  18  -2   0 50.8536 11.5399   1
  18  -2   0 54.9389 12.2929   1
  18   2   0 71.1698 13.5996   1
  18   2   0 82.3568 14.6104   1
  19   2   0 8.68056 8.19521   1
  19  -2   0 1.28657 10.2851   1
  19  -2   0 11.4805 8.48602   1
  19   2   0 -2.3070 7.08917   1
  20  -2   0 15.9319 9.48792   1
  20  -2   0 -8.9086 7.55624   1
  20   2   0 39.2080 11.5035   1
  20   2   0 2.33227 8.51084   1
  21   2   0 -1.3418 8.63754   1
  21   2   0 -5.0125 9.03969   1
  21  -2   0 13.4607 10.2272   1
  22   2   0 135.871 23.6598   1
  22   2   0 79.3415 15.2513   1
  22  -2   0 119.003 20.8708   1
  23   2   0 15.3922 10.6335   1
   0  -3   0 2.47647 0.29264   2
   0   3   0 6.73627 1.73585   1
   0  -3   0 2.06815 1.55355   1
   1   3   0 2.00244 1.93690   1
  -1   3   0 -0.4341 1.25718   1
  -1  -3   0 3.71231 2.10423   1
   1  -3   0 -0.6554 1.30504   1
  -1  -3   0 0.59880 0.32531   2
   1  -3   0 0.73415 0.22632   2
  -2   3   0 9999.99 269.614   1
  -3   3   0 1.52598 1.91837   1
   3   3   0 2.22473 3.47246   1
  -3  -3   0 0.84406 0.48364   2
   3  -3   0 4.00996 2.16376   1
  -3   3   0 0.60755 0.31635   2
   4   3   0 179.057 10.4060   1
  -4  -3   0 208.055 5.79108   2
  -4   3   0 200.615 5.59418   2
   4   3   0 198.985 10.6310   1
  -4   3   0 206.292 9.14412   1
   4  -3   0 203.996 9.08357   1
  -5   3   0 0.31589 0.43627   2
   5  -3   0 -0.2727 2.59532   1
   5   3   0 7.64741 3.94132   1
  -5   3   0 4.49176 2.63106   1
  -5  -3   0 0.39009 0.55701   2
   5   3   0 0.64449 3.42409   1
   6  -3   0 968.785 32.7179   1
   6   3   0 1050.79 34.9021   1
   6   3   0 1013.19 34.7314   1
  -6  -3   0 1001.71 27.4971   2
  -6   3   0 1010.77 27.3285   2
  -7  -3   0 0.19748 1.21154   2
  -7   3   0 0.11479 0.56320   2
  -7   3   0 -0.1984 1.46903   1
   7  -3   0 0.39690 3.46661   1
   7   3   0 3.42173 4.61895   1
   7   3   0 -1.5237 4.34321   1
  -8   3   0 1267.92 34.2170   2
   8  -3   0 1239.40 41.6640   1
  -8  -3   0 1278.35 34.4043   2
   8   3   0 1246.92 43.5812   1
   8   3   0 1266.38 43.8330   1
   9  -3   0 1.20866 3.85741   1
   9   3   0 -0.2482 4.80101   1
  -9   3   0 1.33270 1.34818   2
   9   3   0 3.21601 5.02775   1
  -9  -3   0 0.99586 0.75350   2
  10  -3   0 744.217 29.5957   1
  10   3   0 788.447 31.6176   1
  10   3   0 750.891 31.2098   1
 -10   3   0 764.817 20.5683   2
 -10   3   0 664.436 32.1402   1
  11  -3   0 -3.5392 4.61331   1
  11   3   0 4.17488 5.73911   1
  11   3   0 2.32743 5.32801   1
 -11   3   0 -1.3368 4.36719   1
 -11  -3   0 0.93361 0.84980   2
  12  -3   0 429.925 22.1735   1
  12   3   0 409.042 23.1288   1
 -12  -3   0 412.188 12.0716   2
 -12   3   0 422.779 22.2257   1
  12   3   0 389.618 22.8402   1
  13   3   0 -3.0617 5.60950   1
 -13  -3   0 0.49445 0.94302   2
  13  -3   0 -2.1551 5.25183   1
  13   3   0 -4.4822 5.52564   1
  14  -3   0 276.510 18.7699   1
  14   3   0 249.991 20.3911   1
 -14  -3   0 282.762 8.65865   2
 -14   3   0 272.613 19.5430   1
  14   3   0 288.128 20.5496   1
  15  -3   0 -0.3085 6.23469   1
  15   3   0 -6.2702 7.13994   1
  15   3   0 2.57855 7.27342   1
  16   3   0 330.551 24.8316   1
  16  -3   0 275.806 22.0592   1
  16   3   0 300.906 23.2670   1
  17   3   0 3.75482 7.22999   1
  18   3   0 31.6259 10.8965   1
  18   3   0 20.7264 13.7769   1
  18  -3   0 51.3589 12.0705   1
  18  -3   0 37.8000 10.6839   1
  19   3   0 14.3113 10.0752   1
  19   3   0 -4.5303 7.29698   1
  19  -3   0 8.64637 9.07228   1
  19  -3   0 15.9957 12.9688   1
  20   3   0 90.0558 16.0972   1
  20  -3   0 59.1888 14.6322   1
  20  -3   0 76.6677 15.7370   1
  20   3   0 81.4288 14.3085   1
  21   3   0 15.5479 11.0801   1
  21   3   0 4.39390 10.0174   1
  22   3   0 157.975 21.5721   1
  22  -3   0 162.419 25.7469   1
  23   3   0 -6.5002 10.2075   1
  23   3   0 -8.2987 8.57778   1
   0  -4   0 1447.05 39.4907   2
   0  -4   0 1452.53 41.7142   1
   0   4   0 1514.30 41.9115   1
  -1  -4   0 1.17562 2.11821   1
   1  -4   0 0.25536 0.26318   2
  -1  -4   0 0.93987 0.37662   2
   1  -4   0 2.55387 1.62421   1
  -1   4   0 1.44475 1.53974   1
   1   4   0 1.76425 2.18095   1
   2   4   0 61.0559 5.23667   1
  -2  -4   0 51.2545 1.81066   2
   2  -4   0 54.0537 1.63531   2
   2  -4   0 61.6810 3.98162   1
  -2  -4   0 56.3056 5.26770   1
  -2   4   0 50.0371 3.70369   1
  -3  -4   0 0.65874 0.49048   2
   3   4   0 0.92949 2.98200   1
  -3   4   0 -1.7296 1.83511   1
   3   4   0 3.85856 2.31038   1
   3  -4   0 -1.0906 1.75416   1
  -4  -4   0 1320.08 35.6294   2
  -4   4   0 1309.52 35.3949   2
   4  -4   0 1339.25 39.1022   1
   4   4   0 1327.49 41.4697   1
  -4   4   0 1288.55 39.0170   1
  -5  -4   0 1.57071 0.62568   2
   5  -4   0 -0.0206 2.51313   1
   5   4   0 4.62692 4.03412   1
   5   4   0 3.66807 3.83899   1
  -5   4   0 0.98942 0.42850   2
  -5   4   0 2.61856 2.80226   1
  -6  -4   0 13.1735 1.33747   2
   6   4   0 19.6883 5.32675   1
   6  -4   0 10.3045 3.82401   1
  -6   4   0 12.5292 4.09881   1
   6   4   0 13.2779 5.10315   1
  -6   4   0 14.8886 0.99424   2
   7   4   0 -2.6218 3.97832   1
   7   4   0 -0.7424 4.26748   1
   7  -4   0 -1.9780 3.21041   1
  -7  -4   0 0.40519 0.69376   2
  -7   4   0 3.68229 3.44397   1
  -7   4   0 -0.6950 0.49088   2
   8   4   0 24.0113 6.24704   1
  -8  -4   0 27.6636 2.09120   2
  -8   4   0 25.1280 1.61243   2
   8   4   0 20.3354 6.09070   1
   8  -4   0 34.5900 5.77353   1
  -8   4   0 24.4991 5.20634   1
  -9  -4   0 0.41991 0.69832   2
   9  -4   0 -2.3157 3.55654   1
   9   4   0 5.34564 5.38706   1
  -9   4   0 2.30871 3.05026   1
   9   4   0 -4.6908 3.96837   1
  -9   4   0 -0.9293 0.55362   2
 -10   4   0 70.5529 2.73751   2
  10   4   0 90.2403 10.8331   1
  10  -4   0 72.7068 9.11183   1
 -10  -4   0 71.3825 2.99134   2
  10   4   0 82.4446 11.0098   1
 -11  -4   0 -1.8228 0.83512   2
  11  -4   0 -1.1446 4.25615   1
  11   4   0 -0.3453 5.14163   1
  11   4   0 -5.0051 4.62649   1
  12  -4   0 48.3184 8.62358   1
  12   4   0 50.3628 9.47587   1
  12   4   0 43.2949 9.27762   1
 -12  -4   0 47.2019 2.55418   2
  13   4   0 0.59270 6.16929   1
  13   4   0 7.04605 6.82280   1
 -13   4   0 1.92563 7.61736   1
  13  -4   0 -3.4927 4.90694   1
 -13  -4   0 -1.3489 0.94360   2
  14   4   0 733.492 35.7564   1
 -14   4   0 766.568 34.3686   1
  14  -4   0 756.782 34.0261   1
  14   4   0 767.344 36.2532   1
 -14  -4   0 734.452 23.0624   2
  15  -4   0 1.51717 6.38101   1
  15   4   0 -5.1961 7.23978   1
 -15  -4   0 2.25258 1.21963   2
  15   4   0 12.3795 7.94403   1
  16   4   0 2.84072 7.61702   1
  16   4   0 19.9093 14.5515   1
  16  -4   0 7.80586 7.30530   1
  17   4   0 7.17549 7.98764   1
  17  -4   0 -0.0878 6.19312   1
  17   4   0 -12.407 6.28333   1
  18  -4   0 132.920 16.6213   1
  18   4   0 127.334 17.0443   1
  18   4   0 148.441 17.7735   1
  18  -4   0 124.447 15.7316   1
  19  -4   0 -1.2732 7.56664   1
  19   4   0 -2.6256 8.19161   1
  19   4   0 -12.933 7.43798   1
  19  -4   0 -4.3694 6.86873   1
  20   4   0 1.36527 8.22388   1
  20  -4   0 8.05772 10.0569   1
  20   4   0 -2.3942 8.39408   1
  21   4   0 -0.8500 10.2470   1
  21   4   0 -19.780 8.00862   1
  21  -4   0 10.4715 9.72619   1
  22   4   0 203.521 22.9927   1
  22   4   0 225.646 23.0988   1
  23   4   0 22.6463 12.3079   1
  23   4   0 7.67551 16.6678   1
   0  -5   0 1.19064 1.92982   1
   0  -5   0 0.17053 0.34747   2
   0   5   0 -1.3816 1.86863   1
  -1  -5   0 -0.9090 2.14071   1
   1  -5   0 1.43749 1.81511   1
   1   5   0 -1.2919 2.15157   1
   1  -5   0 0.49328 0.31191   2
  -1  -5   0 0.53123 0.41688   2
  -2  -5   0 1054.91 28.2229   2
   2   5   0 1073.29 32.6422   1
   2  -5   0 992.247 32.0358   1
  -2   5   0 1034.13 30.4386   1
   2  -5   0 1082.99 28.0881   2
  -2  -5   0 1020.85 32.4547   1
   3   5   0 5.19011 3.18533   1
  -3  -5   0 1.01893 0.53986   2
  -3   5   0 1.53862 2.18177   1
   4  -5   0 662.490 21.4979   1
  -4  -5   0 654.204 17.9654   2
   4   5   0 647.744 23.9053   1
  -5   5   0 0.27246 0.35933   2
  -5  -5   0 1.14117 0.69769   2
  -5   5   0 0.77225 0.37263   2
   5   5   0 -1.2918 3.71839   1
  -5   5   0 1.53445 2.96105   1
   5  -5   0 2.45019 2.68044   1
  -6   5   0 -0.4951 2.96550   1
  -6  -5   0 0.23129 0.70264   2
   6  -5   0 3.81578 2.99171   1
   6   5   0 1.26980 4.43332   1
  -6   5   0 -0.8959 0.40205   2
   6   5   0 1.25594 4.07042   1
  -7   5   0 -3.7608 3.01964   1
   7   5   0 -1.7277 4.00237   1
   7  -5   0 2.30351 3.02313   1
  -7   5   0 1.12245 0.49813   2
   7   5   0 0.89287 4.40100   1
  -7  -5   0 0.25023 0.69176   2
   8  -5   0 2.52704 3.55539   1
  -8   5   0 7.04118 4.14181   1
   8   5   0 6.48224 5.11106   1
  -8   5   0 8.32926 0.73780   2
   8   5   0 0.08497 4.40497   1
  -8  -5   0 7.48408 0.93522   2
  -9   5   0 -0.8987 0.53565   2
  -9   5   0 -1.0206 3.65835   1
   9   5   0 0.72285 4.44229   1
  -9  -5   0 -0.1303 0.70376   2
   9   5   0 -6.1152 3.93232   1
  10   5   0 269.477 17.2080   1
  10  -5   0 252.585 14.9935   1
 -10   5   0 263.213 15.5216   1
  10   5   0 259.734 16.8635   1
 -10  -5   0 249.595 7.81423   2
  11   5   0 0.73152 5.42178   1
  11  -5   0 -0.7597 4.38822   1
  11   5   0 8.16444 5.79318   1
 -11   5   0 0.22721 4.24319   1
 -11  -5   0 0.41200 0.90185   2
  12  -5   0 179.962 13.5210   1
 -12   5   0 132.914 12.5801   1
  12   5   0 156.175 15.3141   1
  12   5   0 143.956 15.0307   1
 -12  -5   0 145.100 5.18484   2
  13  -5   0 -0.5514 5.01517   1
  13   5   0 1.58953 6.35026   1
 -13  -5   0 1.12890 1.05954   2
  13   5   0 -4.6034 5.97022   1
 -13   5   0 -3.3037 3.54901   1
  14   5   0 262.580 19.7095   1
 -14  -5   0 251.552 8.06716   2
  14   5   0 225.698 27.1639   1
  14  -5   0 251.760 18.3143   1
  15   5   0 -0.0351 7.10213   1
  15   5   0 -1.8279 6.46555   1
  15  -5   0 -1.8466 6.09428   1
 -15  -5   0 -2.0527 1.04294   2
  16   5   0 159.853 18.4608   1
  16  -5   0 177.341 16.8138   1
  16   5   0 136.109 17.3876   1
  17   5   0 5.94757 7.91863   1
  17   5   0 -6.2090 7.19240   1
  17  -5   0 18.7447 8.45844   1
  18   5   0 50.4002 12.2564   1
  18   5   0 43.8704 12.1749   1
  18  -5   0 26.4263 9.43182   1
  18  -5   0 43.1310 10.7387   1
  19   5   0 -6.0054 6.98983   1
  19   5   0 11.1478 9.99711   1
  19  -5   0 1.49895 6.60841   1
  20   5   0 41.5277 13.5775   1
  20  -5   0 23.2127 11.0311   1
  20   5   0 59.7028 14.0885   1
  21   5   0 -0.3101 9.26506   1
  21   5   0 -11.722 10.4315   1
  21  -5   0 3.69108 8.69516   1
  22   5   0 31.2097 15.8943   1
  22   5   0 48.6524 19.3641   1
  23   5   0 12.9202 12.1819   1
   0  -6   0 6435.12 166.971   2
   0   6   0 6286.82 170.649   1
   0  -6   0 5968.50 170.803   1
   1  -6   0 1.82553 2.06945   1
   1  -6   0 1.04223 0.39918   2
  -1   6   0 0.18992 2.15313   1
  -1  -6   0 0.43167 0.48262   2
  -1  -6   0 2.91825 2.74884   1
   2  -6   0 32.7334 3.81937   1
  -2   6   0 36.4793 3.78645   1
   2   6   0 41.8716 5.55462   1
  -2  -6   0 40.8017 5.58076   1
  -2  -6   0 38.9364 1.56761   2
  -3  -6   0 0.17491 0.57879   2
   3   6   0 -0.5421 3.03805   1
  -3   6   0 1.03199 2.09136   1
   3  -6   0 0.20211 2.14939   1
   4  -6   0 480.817 16.8867   1
  -4  -6   0 476.220 13.3025   2
   4   6   0 458.938 19.3137   1
   4   6   0 492.655 19.6165   1
  -4   6   0 486.112 16.9861   1
  -5  -6   0 -0.2491 0.65368   2
   5  -6   0 -2.0825 2.46215   1
   5   6   0 1.43314 3.92343   1
   5   6   0 1.12940 2.86269   1
  -5   6   0 -2.4694 3.86738   1
   6   6   0 92.6215 9.34743   1
   6  -6   0 86.4182 7.38678   1
  -6   6   0 80.0452 7.53691   1
  -6  -6   0 90.4099 3.12839   2
  -6   6   0 88.5715 2.60173   2
  -7   6   0 -1.0255 2.98444   1
  -7  -6   0 0.13271 0.69712   2
   7   6   0 0.30686 4.49401   1
   7  -6   0 2.64970 4.64124   1
  -7   6   0 0.60806 0.41799   2
   7   6   0 3.40753 4.42808   1
  -8   6   0 7.74245 0.87248   2
  -8  -6   0 6.73153 0.98271   2
   8  -6   0 5.14247 3.75060   1
  -8   6   0 6.72083 6.03416   1
   8   6   0 4.16503 4.94989   1
   8   6   0 12.6829 5.35281   1
  -9  -6   0 0.79434 0.82724   2
   9   6   0 2.87053 4.98908   1
   9  -6   0 0.28151 3.40781   1
   9   6   0 -4.0414 4.25012   1
  -9   6   0 3.97070 4.20080   1
  10   6   0 173.482 14.2430   1
 -10  -6   0 187.999 5.93185   2
  10   6   0 169.394 14.5103   1
  10  -6   0 182.265 12.4412   1
 -10   6   0 185.144 13.0077   1
 -11   6   0 -1.9285 4.13497   1
 -11  -6   0 0.05438 0.91549   2
  11   6   0 1.02407 5.40848   1
  11  -6   0 2.82687 4.19421   1
  11   6   0 2.65268 5.61973   1
 -12   6   0 201.040 15.2577   1
  12  -6   0 214.331 15.0825   1
  12   6   0 214.815 17.0558   1
 -12  -6   0 204.502 6.75992   2
  13   6   0 -4.8423 6.35435   1
 -13  -6   0 1.39148 1.04939   2
 -13   6   0 2.17053 5.91357   1
  13  -6   0 1.74870 5.15235   1
  13   6   0 8.07514 7.09148   1
  14   6   0 23.4839 8.86784   1
  14   6   0 28.3310 10.2988   1
 -14  -6   0 29.1448 2.54098   2
 -14   6   0 30.1939 8.32092   1
  14  -6   0 32.9632 8.43261   1
  15  -6   0 -2.4628 5.77128   1
  15   6   0 -0.2971 7.10381   1
  15   6   0 -3.0463 6.86222   1
  16  -6   0 138.270 15.5923   1
 -16  -6   0 154.028 5.77200   2
  16   6   0 160.730 18.3451   1
  16   6   0 140.067 18.4650   1
  17   6   0 -5.0457 6.68722   1
  17   6   0 5.74470 8.12474   1
  17  -6   0 -6.9320 5.80537   1
  18   6   0 90.5910 16.2332   1
  18  -6   0 108.377 15.9910   1
  18   6   0 139.476 19.2832   1
  19   6   0 13.4800 9.38033   1
  19  -6   0 -4.8634 6.05921   1
  20   6   0 -16.285 7.43084   1
  20  -6   0 5.45157 7.21538   1
  20   6   0 -2.2009 9.97352   1
  21   6   0 7.26448 10.9976   1
  21   6   0 22.3908 13.3476   1
  22   6   0 61.9530 14.6689   1
  22   6   0 57.9265 13.8421   1
   0   7   0 0.63978 2.32331   1
   0  -7   0 7.26033 2.68466   1
   1  -7   0 0.86237 0.44210   2
   1  -7   0 3.72612 2.24354   1
  -1   7   0 1.93267 2.12469   1
  -1  -7   0 0.94349 2.64153   1
  -1  -7   0 0.45478 0.51074   2
   2  -7   0 68.4721 2.06781   2
   2  -7   0 63.8471 4.89206   1
  -2  -7   0 63.9573 2.26037   2
  -2   7   0 62.9388 4.67555   1
   2   7   0 61.6928 6.82585   1
  -3  -7   0 0.09644 0.60692   2
   3   7   0 1.43898 3.16900   1
  -3   7   0 1.55422 2.02930   1
   3   7   0 -2.6562 3.02674   1
   3  -7   0 -1.7614 2.07464   1
   4   7   0 60.5696 7.32221   1
   4   7   0 72.1166 7.70090   1
   4  -7   0 62.6994 5.31541   1
  -4  -7   0 58.1996 2.32860   2
  -4   7   0 60.6513 5.09959   1
   5  -7   0 0.93357 2.48771   1
   5   7   0 -0.9761 3.51014   1
  -5  -7   0 0.52319 0.69127   2
  -5   7   0 2.17121 2.61664   1
   5   7   0 5.96127 3.97529   1
  -6   7   0 26.8675 4.22094   1
   6   7   0 19.5628 4.90512   1
   6   7   0 21.6887 5.68489   1
   6  -7   0 25.2371 4.34662   1
  -6  -7   0 25.1139 1.65130   2
  -7   7   0 0.93181 3.04005   1
   7  -7   0 0.63758 2.93035   1
   7   7   0 3.61519 4.39767   1
  -7  -7   0 0.36671 0.73625   2
  -8   7   0 6.38274 3.78133   1
   8  -7   0 2.72132 3.53030   1
  -8   7   0 9.79975 0.73760   2
   8   7   0 14.5116 5.61306   1
  -8   7   0 10.6843 0.73985   2
  -8  -7   0 9.46175 1.13232   2
  -9  -7   0 -0.6557 0.81944   2
   9  -7   0 4.50002 3.77474   1
   9   7   0 -7.1107 3.93964   1
   9   7   0 7.97626 5.04739   1
  -9   7   0 -0.7142 3.68677   1
  10   7   0 342.112 20.6437   1
  10   7   0 376.185 24.8587   1
  10  -7   0 339.417 17.4769   1
  11   7   0 3.03878 5.50789   1
 -11   7   0 -0.7627 4.49646   1
  11   7   0 7.44138 5.84932   1
  11  -7   0 6.52466 5.20740   1
  12  -7   0 -1.9240 6.37087   1
 -12   7   0 5.59639 5.85035   1
  12   7   0 -6.3276 5.13294   1
 -12  -7   0 0.39524 1.03437   2
  12   7   0 -1.7772 5.24336   1
  13   7   0 4.17271 6.82748   1
  13   7   0 -0.1848 6.56337   1
 -13  -7   0 0.53328 1.17376   2
  13  -7   0 12.6489 6.19837   1
  14  -7   0 104.968 12.8690   1
 -14  -7   0 113.751 4.54413   2
 -14   7   0 97.5463 14.5746   1
  14   7   0 103.663 13.6080   1
  14   7   0 121.665 14.4732   1
  15   7   0 0.67820 7.35324   1
 -15  -7   0 1.11538 1.33349   2
  15  -7   0 7.71315 6.42426   1
 -16  -7   0 142.578 5.65382   2
  16   7   0 168.032 18.1535   1
  17  -7   0 3.50360 6.67093   1
  17   7   0 -16.478 6.84672   1
  17   7   0 -4.0775 7.39246   1
  18   7   0 18.5482 11.8212   1
  18   7   0 18.4781 9.13279   1
  18  -7   0 17.0205 8.47383   1
  19   7   0 8.66435 9.95347   1
  19  -7   0 -8.5603 6.74468   1
  20   7   0 12.7765 8.76896   1
  20   7   0 -8.7337 8.04017   1
  20  -7   0 -2.7487 7.68718   1
  21   7   0 -6.3901 12.7317   1
  21   7   0 18.9369 12.9608   1
   0  -8   0 679.563 22.9384   1
   0   8   0 716.472 23.4737   1
   0  -8   0 706.393 19.0733   2
   1  -8   0 -0.9099 1.99303   1
  -1  -8   0 1.01177 2.53316   1
  -1   8   0 -1.2478 1.96072   1
   1   8   0 0.69534 2.51579   1
   1  -8   0 0.42660 0.44977   2
   2   8   0 23.6133 4.58237   1
   2  -8   0 32.2747 3.88640   1
  -2   8   0 23.7643 3.55857   1
   2  -8   0 31.5270 1.23573   2
  -2  -8   0 26.8859 1.47210   2
   3  -8   0 -0.9269 1.94996   1
   3   8   0 2.93190 3.09051   1
  -3   8   0 0.02852 1.91923   1
   3  -8   0 1.10589 0.46668   2
   3   8   0 5.75236 3.65944   1
  -3  -8   0 1.08341 0.62603   2
  -4  -8   0 261.789 7.70948   2
   4  -8   0 265.598 11.1332   1
  -4   8   0 275.923 10.8533   1
   4   8   0 253.266 13.7527   1
   4   8   0 276.189 14.9786   1
   5  -8   0 -2.6264 2.11816   1
  -5  -8   0 -0.1783 0.67085   2
  -5   8   0 2.15634 2.40561   1
   5   8   0 -1.9814 3.51993   1
   5   8   0 4.22736 3.86371   1
  -6   8   0 28.4434 4.28567   1
   6   8   0 37.4753 6.68913   1
   6   8   0 28.4229 5.74713   1
  -6  -8   0 35.7665 1.90194   2
   6  -8   0 31.5223 4.71216   1
   7   8   0 3.36880 3.86481   1
   7  -8   0 -0.9743 2.62380   1
  -7   8   0 -0.3506 2.80205   1
  -7  -8   0 -0.1760 0.76693   2
   8  -8   0 47.8390 6.64158   1
  -8  -8   0 51.5393 2.48151   2
   8   8   0 48.9454 7.95204   1
  -8   8   0 44.5204 6.10056   1
  -9   8   0 -3.4894 3.35491   1
  -9  -8   0 0.90117 0.88101   2
   9   8   0 -6.0136 4.09906   1
   9  -8   0 0.08289 3.32889   1
  10   8   0 108.794 12.3549   1
 -10   8   0 114.755 10.3300   1
  10   8   0 105.275 12.2435   1
 -10  -8   0 113.930 4.21997   2
  10  -8   0 112.878 10.1572   1
 -11  -8   0 1.55761 1.06329   2
 -11   8   0 1.31944 4.45610   1
  11   8   0 5.15756 5.95852   1
  11   8   0 0.96426 5.64849   1
  11  -8   0 -1.2077 3.82558   1
  12   8   0 322.726 22.4339   1
  12   8   0 311.829 21.5758   1
  12  -8   0 347.626 19.4063   1
 -12   8   0 339.232 19.5270   1
 -12  -8   0 325.790 10.0858   2
 -13  -8   0 -0.3229 1.07010   2
  13  -8   0 3.38564 4.98727   1
 -13   8   0 -0.1057 4.96695   1
  13   8   0 13.5877 7.92855   1
  13   8   0 14.7117 7.84320   1
  14   8   0 33.0863 9.35632   1
 -14  -8   0 31.2999 2.68009   2
  14   8   0 36.3037 10.1073   1
  14  -8   0 39.2322 8.09682   1
 -14   8   0 23.9923 7.94500   1
  15   8   0 -1.3452 7.34982   1
 -15  -8   0 1.01320 1.25978   2
  15   8   0 8.45818 7.97661   1
  15  -8   0 3.03344 6.14992   1
  16   8   0 9.04975 8.34147   1
  16  -8   0 9.87723 6.18239   1
 -16  -8   0 7.94353 2.26381   2
  16   8   0 4.25057 7.99981   1
  17  -8   0 8.42096 6.65517   1
  17   8   0 15.0178 8.99259   1
  18   8   0 1.69383 7.70035   1
  18  -8   0 3.30623 6.60332   1
  18   8   0 31.4933 10.0015   1
  19   8   0 -5.1010 9.85161   1
  19  -8   0 5.28302 8.21362   1
  19   8   0 10.8808 9.45965   1
  20   8   0 22.4361 12.0595   1
   0   9   0 -1.6733 2.06093   1
   0  -9   0 -0.2708 2.23636   1
  -1  -9   0 0.40053 0.53870   2
   1  -9   0 -0.0118 0.47982   2
   1  -9   0 -1.1089 2.00758   1
  -1   9   0 2.59526 2.22677   1
   1   9   0 -0.4095 2.43634   1
   2   9   0 21.0217 4.35896   1
  -2   9   0 17.3986 2.91308   1
  -2  -9   0 17.6485 2.05249   2
   2  -9   0 17.0541 2.99252   1
   2  -9   0 20.5711 1.10079   2
   3  -9   0 -1.7603 1.93051   1
   3   9   0 -1.1731 3.10385   1
   3   9   0 5.57932 3.50873   1
   3  -9   0 0.82566 0.48395   2
  -3   9   0 3.30032 2.03774   1
  -3  -9   0 0.61071 0.64885   2
  -4   9   0 47.2328 4.51992   1
  -4  -9   0 45.9449 2.05406   2
   4  -9   0 47.9591 4.74945   1
   4   9   0 30.8380 8.67066   1
   5   9   0 1.98738 3.87990   1
  -5   9   0 -1.6916 2.21527   1
   5  -9   0 2.65907 2.40909   1
   6   9   0 3.56838 4.22852   1
  -6   9   0 6.39762 3.11038   1
   6  -9   0 6.22970 3.00561   1
   6   9   0 5.26186 4.34761   1
  -7   9   0 -3.7960 2.64252   1
   7   9   0 -5.3808 3.72666   1
  -7  -9   0 0.50638 0.82256   2
   7  -9   0 -1.0163 2.86023   1
  -8  -9   0 26.9350 1.98510   2
   8   9   0 26.6272 6.46548   1
   8   9   0 21.9640 6.75247   1
   8  -9   0 25.0971 4.95743   1
  -8   9   0 27.3608 5.05800   1
   9   9   0 3.04539 2.46280   1
  -9  -9   0 0.29998 0.87224   2
   9   9   0 3.99365 5.55457   1
   9  -9   0 0.29926 3.54005   1
  -9   9   0 3.43361 3.69838   1
 -10   9   0 615.774 24.9326   1
 -10  -9   0 593.358 17.3044   2
  10  -9   0 610.540 25.4858   1
  10   9   0 611.937 29.0708   1
 -11  -9   0 1.08887 1.08930   2
  11   9   0 8.93048 6.51846   1
  11  -9   0 -3.2301 3.81710   1
 -11   9   0 -0.7228 4.40678   1
  11   9   0 3.50599 5.52573   1
  12   9   0 206.422 17.6139   1
  12   9   0 212.152 18.1926   1
 -12  -9   0 204.063 6.80500   2
  12  -9   0 203.332 14.7995   1
 -12   9   0 185.817 14.6731   1
  13   9   0 3.92117 6.74577   1
 -13  -9   0 0.06015 1.17887   2
  13   9   0 -6.2473 6.08316   1
 -13   9   0 1.80220 5.59976   1
  13  -9   0 -4.0689 4.51026   1
 -14  -9   0 77.2656 3.79247   2
  14   9   0 85.7737 13.8611   1
  14   9   0 69.1758 12.9941   1
  14  -9   0 60.5683 10.2715   1
 -15  -9   0 -0.7619 1.24005   2
  15   9   0 -4.0234 6.81860   1
  15   9   0 13.1159 8.13041   1
  15  -9   0 -3.1300 4.98958   1
  16   9   0 10.2744 8.71575   1
  16   9   0 -4.5037 7.61977   1
  16  -9   0 3.63720 6.00951   1
 -16  -9   0 3.48506 1.41688   2
  17   9   0 -13.797 7.22055   1
  17   9   0 2.41203 7.47621   1
 -17  -9   0 0.47805 1.36802   2
  17  -9   0 3.83585 5.59237   1
  18   9   0 13.5285 10.1392   1
  18   9   0 12.4474 8.93427   1
  18  -9   0 19.1380 8.40342   1
  19  -9   0 -6.2957 6.80653   1
  19   9   0 11.4493 10.2996   1
  20   9   0 45.6870 18.6234   1
   0  10   0 550.114 19.6108   1
   0 -10   0 522.870 14.7304   2
   1 -10   0 0.24983 0.53497   2
   1  10   0 -2.0424 2.60139   1
  -1  10   0 -0.1979 2.16965   1
  -1 -10   0 0.35393 0.60536   2
   1 -10   0 3.01072 2.32286   1
  -2 -10   0 106.388 3.58673   2
   2  10   0 110.101 8.61697   1
   2 -10   0 113.660 3.41564   2
   2  10   0 106.764 8.29531   1
  -2  10   0 114.679 6.41605   1
   2 -10   0 114.887 6.40933   1
   3  10   0 4.62516 3.76922   1
   3 -10   0 0.59483 0.52687   2
  -3 -10   0 -0.0883 1.20313   2
   3 -10   0 1.78286 1.92276   1
   3  10   0 3.99930 3.44959   1
  -3  10   0 1.64079 2.03882   1
   4  10   0 36.4161 6.17138   1
  -4 -10   0 27.4130 1.79026   2
  -4  10   0 36.9846 4.00782   1
   4 -10   0 30.7850 4.06116   1
   4  10   0 34.6665 5.91833   1
  -5  10   0 2.53344 2.50606   1
  -5 -10   0 0.07871 0.78902   2
   5 -10   0 2.16082 2.33344   1
   5  10   0 1.60633 4.28713   1
   5  10   0 1.48473 3.89698   1
  -6 -10   0 3.40334 0.97051   2
   6  10   0 5.80432 5.07413   1
   6 -10   0 8.39818 3.08389   1
  -6  10   0 2.67808 2.61290   1
   6  10   0 4.90596 4.72150   1
   7  10   0 -4.3495 4.07664   1
  -7 -10   0 -0.9070 0.81243   2
  -7  10   0 1.47837 2.82972   1
   7  10   0 -3.4039 3.95844   1
   7 -10   0 1.85299 2.75372   1
  -8 -10   0 128.566 4.56593   2
   8  10   0 132.452 12.4703   1
   8  10   0 121.070 12.1388   1
   8 -10   0 129.070 9.34151   1
  -8  10   0 138.935 9.20172   1
  -9  10   0 2.22507 3.65807   1
   9  10   0 7.73799 5.82693   1
   9  10   0 -2.1370 4.43476   1
   9 -10   0 4.53671 3.75626   1
 -10  10   0 315.605 16.7418   1
 -10 -10   0 345.024 10.1955   2
  10  10   0 321.417 21.2172   1
  10 -10   0 349.493 17.6384   1
  11  10   0 -4.2290 6.04084   1
 -11  10   0 -1.5511 4.30562   1
  11 -10   0 6.22425 4.56809   1
 -11 -10   0 4.09430 1.24120   2
 -12  10   0 17.7342 5.70171   1
  12 -10   0 23.5008 6.48133   1
  12  10   0 3.36694 6.91703   1
  12  10   0 9.83264 7.76020   1
 -12 -10   0 16.8469 2.56314   2
  13  10   0 5.92972 6.20047   1
  13 -10   0 1.26062 4.95466   1
  13  10   0 9.62499 6.89906   1
  14 -10   0 105.376 12.5127   1
  14  10   0 102.596 16.0267   1
  14  10   0 98.1866 15.2196   1
 -14 -10   0 112.803 4.70424   2
  15 -10   0 6.52643 5.65611   1
  15  10   0 6.62794 7.14622   1
  15  10   0 5.43870 7.95130   1
  16  10   0 41.2582 11.1350   1
  16 -10   0 44.6904 9.64000   1
  16  10   0 18.9225 10.0367   1
 -16 -10   0 32.1149 3.02052   2
  17 -10   0 3.88509 6.61646   1
 -17 -10   0 -1.5245 1.54369   2
  17  10   0 -0.6899 8.51510   1
  18  10   0 114.634 18.9522   1
  18 -10   0 82.2623 13.9352   1
   0  11   0 2.81164 2.83191   1
   0 -11   0 2.85266 0.70005   2
   1  11   0 3.81463 3.12374   1
  -1  11   0 -0.1910 2.23232   1
   1  11   0 -2.6317 2.70172   1
   1 -11   0 0.56511 0.62635   2
  -1 -11   0 1.49512 0.70905   2
  -2 -11   0 31.7221 1.76186   2
  -2  11   0 30.9173 3.93081   1
   2 -11   0 31.3360 1.51966   2
   2  11   0 30.1140 5.47680   1
   2 -11   0 34.0881 4.01486   1
   2  11   0 27.4168 5.20367   1
   3 -11   0 1.75187 1.91572   1
   3 -11   0 0.44738 0.57927   2
   3  11   0 4.02799 3.63177   1
  -3 -11   0 0.27980 0.75696   2
  -3  11   0 -1.5827 1.90805   1
   3  11   0 4.77748 3.90388   1
   4  11   0 230.519 14.6342   1
  -4 -11   0 250.929 8.67934   2
   4 -11   0 266.189 10.3720   1
   4  11   0 276.140 15.0802   1
  -4  11   0 270.482 10.0642   1
  -5 -11   0 -0.2796 0.84145   2
   5  11   0 -2.2304 3.79941   1
  -5  11   0 0.20378 2.13603   1
   5 -11   0 0.70229 2.19545   1
   5  11   0 0.28430 4.13898   1
   6  11   0 139.603 11.8741   1
  -6 -11   0 140.038 4.69234   2
   6 -11   0 145.027 8.17543   1
  -6  11   0 138.610 7.56008   1
   6  11   0 117.596 11.4776   1
   7  11   0 -1.9709 4.72470   1
  -7  11   0 0.38806 2.56701   1
   7 -11   0 0.03271 2.75415   1
  -7 -11   0 0.09117 0.93730   2
   8  11   0 6.07829 5.95434   1
  -8 -11   0 13.8102 1.44562   2
  -8  11   0 12.9539 3.65872   1
   8 -11   0 17.8651 4.21591   1
  -9  11   0 2.14766 3.41401   1
   9  11   0 5.50805 6.12017   1
  -9 -11   0 1.37919 1.02503   2
   9 -11   0 -2.2505 3.43653   1
   9  11   0 -1.8381 4.91122   1
  10  11   0 22.2328 7.47243   1
 -10 -11   0 17.9337 1.72718   2
  10  11   0 18.0022 7.28993   1
  10 -11   0 21.5067 5.47583   1
 -10  11   0 16.5929 5.03895   1
  11  11   0 0.17563 6.56938   1
  11 -11   0 -2.9529 3.78201   1
  11  11   0 -0.8824 5.15664   1
 -11  11   0 3.03145 4.03494   1
 -11 -11   0 1.32902 1.11639   2
  12  11   0 4.36037 4.33889   1
 -12 -11   0 7.51357 1.48836   2
  12  11   0 5.63915 8.07136   1
  12 -11   0 17.5593 5.65680   1
  13  11   0 22.4922 11.8301   1
  13  11   0 4.17207 7.22834   1
 -13 -11   0 3.63241 1.40138   2
  13 -11   0 4.81828 4.72037   1
  14  11   0 233.293 20.6198   1
 -14 -11   0 218.864 7.67971   2
  14 -11   0 220.666 16.5075   1
  14  11   0 244.537 20.8324   1
  15  11   0 1.39340 6.79565   1
  15 -11   0 -3.3521 5.46917   1
 -15 -11   0 1.07107 1.29418   2
  16 -11   0 94.4990 13.4717   1
 -16 -11   0 87.2841 4.44820   2
  16  11   0 83.8136 14.3700   1
  17  11   0 8.42482 8.25233   1
  17 -11   0 4.68686 6.83218   1
  18 -11   0 13.3375 6.93326   1
   0 -12   0 43.2272 1.94146   2
   0  12   0 42.6702 5.42668   1
   0  12   0 44.8449 5.40067   1
   1  12   0 -1.2409 2.80025   1
  -1  12   0 2.49612 2.43407   1
   1 -12   0 -0.0242 0.64849   2
  -1  12   0 1.51819 2.50524   1
  -1 -12   0 -0.0624 0.72084   2
   1  12   0 1.19927 2.98231   1
   2 -12   0 78.3098 2.66501   2
   2  12   0 63.4119 7.31187   1
  -2  12   0 82.4096 5.37022   1
  -2 -12   0 74.3196 2.86111   2
   2  12   0 73.5850 7.96186   1
   3  12   0 5.68805 3.98320   1
   3  12   0 11.6348 4.51400   1
  -4  12   0 281.950 10.1108   1
   4  12   0 306.102 15.9883   1
  -4 -12   0 302.571 8.74065   2
   4 -12   0 302.543 10.1686   1
   4  12   0 280.339 16.4251   1
   5  12   0 3.26752 4.58120   1
   5  12   0 3.34549 4.71212   1
  -5  12   0 1.77830 1.76153   1
  -5 -12   0 -0.7156 1.47983   2
   5 -12   0 1.44748 1.77418   1
  -6  12   0 35.6704 4.10425   1
   6  12   0 53.4402 8.42918   1
   6  12   0 39.0295 7.39918   1
  -6 -12   0 40.6458 2.38456   2
   6 -12   0 43.1236 4.43913   1
   7  12   0 0.13583 4.92129   1
   7  12   0 -1.0267 4.70122   1
   7 -12   0 0.25612 2.57837   1
  -7 -12   0 0.43085 1.01453   2
  -7  12   0 1.55521 2.57837   1
  -8  12   0 10.1989 3.53548   1
   8  12   0 12.9168 6.09940   1
   8 -12   0 16.9166 3.95402   1
  -8 -12   0 10.9529 1.41545   2
   8  12   0 15.0018 6.46862   1
   9  12   0 -7.9357 7.32505   1
   9  12   0 1.47976 6.02742   1
  -9 -12   0 1.62943 1.13372   2
   9 -12   0 -1.5457 2.92550   1
  10  12   0 12.3367 6.35446   1
  10 -12   0 0.56739 3.53917   1
  10  12   0 -2.8777 6.62648   1
 -10 -12   0 1.94834 1.16082   2
  11  12   0 2.61212 6.22606   1
 -11 -12   0 0.58359 1.21628   2
  11 -12   0 2.70023 4.10589   1
  11  12   0 7.49659 6.82672   1
  12  12   0 17.4841 7.78898   1
 -12 -12   0 33.1405 2.70563   2
  12 -12   0 29.5806 6.51701   1
  12  12   0 27.8540 7.86261   1
  13  12   0 2.47426 4.36518   1
  13 -12   0 2.40308 4.64892   1
 -13 -12   0 -0.1057 1.39872   2
 -14 -12   0 57.4485 3.55530   2
  14 -12   0 61.3172 9.19604   1
  15 -12   0 2.46426 5.16035   1
  15  12   0 8.32570 8.57036   1
 -15 -12   0 0.89847 1.42623   2
  16  12   0 34.5953 11.0249   1
  16 -12   0 32.6569 8.68278   1
  17 -12   0 0.85522 6.43769   1
   0 -13   0 -1.3852 0.70990   2
   0  13   0 0.38285 2.63174   1
  -1 -13   0 0.25564 0.76252   2
   1  13   0 -1.9797 2.94216   1
  -1  13   0 0.84653 2.19349   1
   1  13   0 -4.8986 2.63334   1
   1 -13   0 1.33031 0.77660   2
  -1  13   0 0.61533 2.17124   1
   2  13   0 1.29697 3.60219   1
  -2 -13   0 1.28938 0.86515   2
  -2  13   0 0.33696 1.76026   1
   2 -13   0 -0.0001 0.70319   2
  -2  13   0 2.59705 1.89151   1
   2  13   0 2.53162 3.45114   1
   3  13   0 -4.7579 3.48079   1
  -3 -13   0 -0.4349 0.85973   2
   3  13   0 -0.3215 3.73236   1
   4  13   0 37.4723 6.71373   1
   4  13   0 43.0716 7.29134   1
  -4 -13   0 39.5842 2.26465   2
   5  13   0 -1.0009 4.05559   1
  -5 -13   0 0.25888 0.97412   2
   5  13   0 -2.1580 4.22128   1
  -6 -13   0 41.3168 3.70432   2
   6  13   0 36.1038 10.1765   1
   6  13   0 41.1825 8.08112   1
   7  13   0 0.77012 5.02589   1
   7  13   0 3.95390 5.83384   1
  -7 -13   0 1.65226 1.08872   2
  -8 -13   0 181.803 6.21670   2
   8  13   0 185.508 15.5146   1
   8 -13   0 184.825 9.07004   1
   8  13   0 185.445 15.4529   1
  -9 -13   0 1.74120 1.15658   2
   9  13   0 5.45131 6.32936   1
   9  13   0 -0.8301 5.39801   1
   9 -13   0 0.99519 2.90075   1
  10 -13   0 4.29688 3.50588   1
  10  13   0 5.56012 6.11227   1
  10 -13   0 1.53667 3.24057   1
  10  13   0 -8.4962 5.62305   1
 -10 -13   0 10.5125 1.56192   2
  11  13   0 -1.0722 6.17462   1
 -11 -13   0 1.18287 1.23826   2
  11 -13   0 -7.1568 2.94691   1
  11 -13   0 6.66360 4.65815   1
  12 -13   0 72.4965 8.50447   1
  12  13   0 70.3625 12.0500   1
 -12 -13   0 79.3625 3.84925   2
  13 -13   0 -3.1808 4.00121   1
  13  13   0 -9.0308 6.68995   1
 -13 -13   0 -0.1765 1.27879   2
  14 -13   0 -0.1302 4.63635   1
 -14 -13   0 -0.8582 1.37291   2
  14  13   0 -2.1754 6.73626   1
  15  13   0 -15.947 6.49672   1
  15 -13   0 4.44083 5.52453   1
  16 -13   0 -2.2376 5.78471   1
  17 -13   0 3.47392 6.72555   1
   0  14   0 1158.12 36.7109   1
   0  14   0 1194.86 36.5782   1
   0 -14   0 1181.01 32.2101   2
   1  14   0 0.04256 3.10469   1
   1 -14   0 0.95521 0.84256   2
  -1  14   0 0.01165 1.92769   1
   1  14   0 1.36059 3.19211   1
  -1 -14   0 0.50627 0.88998   2
  -2 -14   0 0.27891 0.88157   2
   2 -14   0 0.96130 0.79697   2
   2  14   0 6.91650 3.75874   1
   3  14   0 1.71224 3.84914   1
  -3 -14   0 0.24459 0.89868   2
   4  14   0 161.257 12.7838   1
  -4 -14   0 140.052 4.91184   2
   4  14   0 146.341 12.0077   1
  -5 -14   0 0.16475 1.04041   2
   5  14   0 -0.6575 4.16128   1
   5  14   0 5.53336 4.77561   1
  -6 -14   0 0.07904 1.01681   2
   6  14   0 3.00262 4.77609   1
   6  14   0 -3.5041 4.20828   1
   7  14   0 0.54969 4.73311   1
  -7 -14   0 -1.2349 1.17627   2
   7  14   0 -5.3661 4.38990   1
  -8 -14   0 169.005 5.83160   2
   8  14   0 160.844 14.7665   1
   9  14   0 6.11820 6.43772   1
  10 -14   0 366.568 16.5830   1
  10  14   0 359.551 23.7957   1
 -10 -14   0 392.149 11.6116   2
  11 -14   0 1.79006 3.11736   1
 -11 -14   0 1.15375 1.28034   2
  11  14   0 3.16044 6.82945   1
  12 -14   0 72.5008 8.03786   1
  12  14   0 76.6600 13.5350   1
 -12 -14   0 83.5253 3.96736   2
  13 -14   0 6.24741 5.56764   1
  14  14   0 0.98623 10.1416   1
  16 -14   0 18.5948 7.49092   1
   0 -15   0 13.9324 1.60883   2
   0  15   0 13.6587 3.72576   1
   1 -15   0 0.82161 0.88308   2
   1  15   0 0.90504 3.01505   1
   1  15   0 0.28451 2.95048   1
  -1 -15   0 0.64333 0.92132   2
   2 -15   0 9.83982 1.06517   2
   2  15   0 4.25033 3.88496   1
   2  15   0 13.7206 4.28300   1
  -2 -15   0 10.3245 1.26249   2
   3  15   0 3.47677 3.86678   1
   3  15   0 -3.9676 3.24340   1
  -3 -15   0 -0.2069 0.95288   2
   4  15   0 5.75554 4.70883   1
  -4 -15   0 3.85687 1.12526   2
   4  15   0 -6.9409 4.18668   1
  -5 -15   0 2.08288 1.10608   2
   5  15   0 4.50689 4.80649   1
   6  15   0 71.2095 10.0565   1
  -6 -15   0 73.6907 3.35204   2
  -7 -15   0 -0.7774 1.06844   2
   7  15   0 0.15560 4.81553   1
   8  15   0 9.28879 6.09181   1
   9  15   0 1.66638 5.58690   1
  -9 -15   0 -2.2313 1.08085   2
  10  15   0 20.2236 8.61407   1
 -10 -15   0 28.2417 2.56351   2
  11  15   0 3.14992 6.76337   1
 -11 -15   0 0.74438 1.34519   2
 -12 -15   0 0.11105 1.20578   2
  12  15   0 -2.6093 7.91473   1
   0 -16   0 3.45309 1.00469   2
   1 -16   0 -0.5183 1.05178   2
  -1 -16   0 -1.1967 0.89023   2
   1  16   0 0.85074 2.61643   1
   1  16   0 -2.1119 2.24226   1
  -2 -16   0 74.3373 3.11070   2
   2  16   0 64.7876 7.20556   1
   2  16   0 77.3427 9.54422   1
  -3 -16   0 0.98110 1.01674   2
   3  16   0 3.02572 3.77625   1
  -4 -16   0 147.950 5.04666   2
   4  16   0 136.632 10.9042   1
   5  16   0 -4.0814 4.06412   1
  -5 -16   0 -0.7741 1.04799   2
   6  16   0 57.0982 8.98349   1
  -6 -16   0 46.5303 2.75853   2
  -7 -16   0 -0.8886 1.09562   2
   7  16   0 -4.5778 7.44041   1
   8  16   0 -8.1230 5.65410   1
  -8 -16   0 2.85344 1.30858   2
  -9 -16   0 1.32855 1.35199   2
   9  16   0 1.03800 6.29888   1
  10  16   0 3.98852 6.77105   1
 -10 -16   0 7.06836 1.58179   2
 -11 -16   0 0.34027 1.80418   2
  11  16   0 -9.8939 8.31856   1
   0 -17   0 -0.7283 0.99967   2
   1 -17   0 -0.4386 0.96316   2
  -2 -17   0 47.6345 2.58482   2
   3  17   0 3.75241 3.77382   1
   4  17   0 3.64859 4.33760   1
  -4 -17   0 3.55312 1.19472   2
   5  17   0 -0.2350 4.60427   1
  -5 -17   0 1.27113 1.13381   2
  -6 -17   0 15.1449 1.67732   2
   6  17   0 15.2714 6.48170   1
  -7 -17   0 1.50359 1.22772   2
   7  17   0 -0.9080 5.79525   1
  -8 -17   0 43.8094 2.97684   2
  -9 -17   0 -1.0281 1.34023   2
   9  17   0 -2.6791 6.49001   1
   0 -18   0 12.8410 1.36352   2
  -1 -18   0 1.59702 1.05991   2
  -3 -18   0 1.18494 1.62252   2
   4  18   0 10.9677 4.48525   1
  -4 -18   0 14.3350 1.60063   2
   5  18   0 -2.6865 5.79642   1
  -5 -18   0 0.17860 1.13649   2
  -6 -18   0 4.12499 1.40432   2
   7  18   0 -8.8231 6.01435   1
  -7 -18   0 -0.6989 1.22026   2
  -8 -18   0 38.0539 2.94614   2
   0 -19   0 0.63778 0.91490   2
  -1 -19   0 -0.3846 0.98102   2
  -2 -19   0 50.6996 2.73335   2
  -3 -19   0 -1.2143 1.05355   2
  -4 -19   0 48.2883 3.12888   2
  -5 -19   0 -0.0114 1.28490   2
  -6 -19   0 164.488 6.83785   2
  -1 -20   0 0.15829 0.94475   2
  -2 -20   0 14.9555 1.58553   2
  -3 -20   0 0.43552 1.13009   2
  -4 -20   0 63.6074 3.32232   2
  -2 -21   0 1.65456 1.10470   2
   2   0  -1 0.22631 1.53964   1
   2   0   1 1.13135 1.50881   1
  -2   0   1 0.06480 0.28898   2
  -2   0  -1 0.81877 1.71091   1
   3   0  -1 1.30877 2.41925   1
   3   0  -1 0.49095 0.36131   2
  -3   0   1 1.34754 2.43743   1
   3   0   1 1.67761 2.50609   1
  -3   0   1 0.36055 0.35738   2
  -3   0  -1 -0.1681 2.36998   1
  -4   0  -1 4.54067 3.24382   1
  -4   0   1 1.16200 3.01958   1
   4   0  -1 0.62292 2.95541   1
   4   0   1 0.28834 3.15896   1
  -4   0   1 1.19867 0.47422   2
   4   0  -1 1.23213 0.46451   2
  -5   0   1 -0.9489 3.19292   1
   5   0  -1 -1.6644 3.11153   1
  -5   0  -1 -0.2200 0.47650   2
  -5   0   1 -0.7674 0.48047   2
  -5   0  -1 1.56965 3.30237   1
   5   0   1 0.54451 3.34265   1
   6   0   1 2.14753 3.74065   1
  -6   0   1 0.64546 0.55065   2
  -6   0   1 1.81935 3.69314   1
   6   0  -1 2.64328 3.63848   1
  -6   0  -1 3.65731 3.72162   1
   7   0  -1 -1.8666 3.86370   1
  -7   0  -1 0.90728 0.62202   2
  -7   0   1 0.55405 0.61279   2
  -7   0  -1 1.56596 4.04435   1
  -7   0   1 1.59938 4.14180   1
   7   0   1 2.16708 4.27419   1
  -8   0  -1 8.52091 5.23377   1
   8   0   1 3.04075 4.95474   1
   8   0  -1 5.85356 5.05221   1
  -8   0   1 5.57551 4.77806   1
  -9   0   1 0.26005 0.70144   2
  -9   0   1 1.44934 4.92736   1
  -9   0  -1 0.92388 0.77935   2
   9   0  -1 -0.6907 5.69863   1
  -9   0  -1 -7.3013 4.25879   1
   9   0   1 1.70838 6.08230   1
  10   0   1 6.70492 5.44923   1
  10   0  -1 5.75587 5.53103   1
 -10   0  -1 9.06765 6.08605   1
 -10   0  -1 1.91637 0.79342   2
 -10   0   1 3.34705 0.84368   2
 -11   0  -1 -0.0658 0.74451   2
  11   0   1 -6.2639 4.18144   1
 -11   0  -1 -1.4463 4.79864   1
 -11   0   1 0.07194 0.73992   2
  11   0  -1 4.71908 6.81489   1
  12   0   1 1.05561 5.34585   1
  12   0  -1 -1.0527 5.32935   1
 -12   0  -1 9.72775 6.24813   1
 -12   0  -1 -0.8818 0.80685   2
 -12   0   1 -0.7919 0.75482   2
  13   0  -1 -8.6525 5.37369   1
 -13   0  -1 2.07944 0.93994   2
 -13   0   1 1.81711 1.12911   2
 -13   0  -1 2.24682 6.13877   1
  13   0   1 4.30322 6.41552   1
  14   0  -1 7.09145 6.60921   1
  14   0  -1 -2.4483 6.32057   1
  14   0   1 8.21103 6.94607   1
  15   0  -1 10.6235 7.15562   1
  15   0  -1 13.7231 7.73150   1
  15   0   1 -0.4049 6.79669   1
  16   0  -1 1.88491 7.69865   1
  16   0   1 5.22066 7.13486   1
  16   0  -1 -7.7213 6.43942   1
  17   0  -1 5.29192 7.75160   1
  17   0   1 4.84412 7.41560   1
  17   0   1 0.58416 7.00663   1
  17   0  -1 6.35966 7.07151   1
  18   0  -1 -0.1768 7.09797   1
  18   0   1 11.3946 9.02444   1
  18   0  -1 -1.1947 7.25123   1
  19   0  -1 9.99543 8.21352   1
  19   0   1 17.8614 8.83151   1
  19   0   1 -2.2381 7.84091   1
  20   0  -1 8.91540 8.89138   1
  20   0   1 3.67571 8.31103   1
  20   0   1 0.61379 6.98182   1
  20   0  -1 -0.1013 8.01106   1
  21   0   1 -3.9989 7.52014   1
  21   0  -1 -13.762 7.01272   1
  21   0   1 -14.694 7.09815   1
  21   0  -1 -5.8940 8.77526   1
  22   0   1 16.2006 11.4939   1
  22   0  -1 15.3880 9.97428   1
  22   0   1 0.31215 10.3929   1
  -2   1   1 373.545 9.68955   2
   2  -1   1 353.993 11.7546   1
  -2  -1  -1 305.649 11.9757   1
   2   1   1 357.771 12.2198   1
  -2  -1   1 375.938 9.75631   2
  -2  -1   1 372.144 12.4552   1
   2  -1  -1 359.903 11.5619   1
   3  -1   1 891.474 26.9241   1
   3   1  -1 827.151 27.3068   1
   3   1  -1 893.668 23.8053   2
   3   1  -1 923.939 27.7056   1
  -3   1   1 876.483 23.7481   2
  -3  -1  -1 922.204 27.6418   1
   3  -1  -1 877.124 23.7575   2
  -3  -1   1 893.547 23.8077   2
   3   1   1 873.124 27.3524   1
   3  -1  -1 827.623 26.5375   1
   4  -1   1 8.64643 3.30217   1
  -4  -1  -1 10.8714 3.80088   1
   4   1  -1 11.7430 0.98021   2
  -4   1   1 10.6472 0.87486   2
   4   1  -1 10.5960 3.72848   1
   4   1   1 10.8384 3.61971   1
   4  -1  -1 9.27205 3.19851   1
  -4  -1   1 9.79294 0.97218   2
   4  -1  -1 11.6865 0.89750   2
  -4   1  -1 7.07886 3.31247   1
  -5  -1  -1 761.336 25.8787   1
   5   1  -1 736.765 25.5712   1
   5  -1   1 760.569 25.1257   1
  -5   1   1 742.177 19.9297   2
  -5   1   1 654.782 24.7209   1
   5   1   1 742.213 25.6402   1
  -5   1  -1 737.758 25.0471   1
  -5   1  -1 758.550 19.9559   2
   5  -1  -1 711.021 24.7016   1
  -5  -1   1 717.231 20.0292   2
  -6  -1  -1 3435.86 91.5729   2
   6   1  -1 3347.53 99.0173   1
  -6   1   1 3454.29 98.0109   1
  -6   1   1 3379.87 91.5028   2
   6  -1   1 3496.77 97.9219   1
  -6  -1  -1 3383.95 98.6745   1
  -6  -1   1 3343.95 91.5554   2
   6  -1  -1 3385.76 97.6778   1
  -6   1  -1 3418.66 97.9963   1
  -6   1  -1 3404.95 91.5177   2
   7   1  -1 20.5257 7.17766   1
   7  -1   1 30.7672 5.96958   1
  -7   1   1 25.5004 5.78039   1
  -7   1   1 29.5188 1.52673   2
  -7  -1  -1 29.8170 1.66748   2
  -7  -1   1 27.1917 1.61308   2
   7   1   1 30.6799 6.50156   1
   7  -1  -1 22.4460 5.41489   1
  -7   1  -1 28.0218 1.56858   2
  -7   1  -1 25.5232 5.73688   1
  -8   1   1 405.530 11.5107   2
   8  -1   1 437.062 19.3434   1
   8   1  -1 417.185 20.3424   1
  -8  -1  -1 389.007 19.3905   1
  -8  -1  -1 402.726 11.5838   2
  -8   1   1 383.241 18.7523   1
   8  -1  -1 404.264 18.9987   1
  -8   1  -1 410.908 19.3592   1
  -8   1  -1 424.963 11.5550   2
  -8  -1   1 411.255 11.5768   2
  -9  -1  -1 32.9045 7.41673   1
   9  -1   1 25.0007 6.33631   1
   9   1  -1 31.4076 7.78088   1
  -9   1   1 25.0988 6.35533   1
  -9  -1  -1 31.0416 1.85173   2
  -9   1   1 27.6965 1.70441   2
   9   1   1 16.0728 6.22453   1
   9  -1  -1 40.7266 7.21542   1
  -9   1  -1 19.1292 6.35032   1
  -9   1  -1 28.5054 1.76764   2
 -10  -1  -1 221.137 15.5589   1
  10  -1   1 203.174 14.3415   1
 -10  -1  -1 210.906 6.44899   2
 -10   1   1 212.460 6.37601   2
  10   1  -1 200.341 14.6513   1
 -10   1   1 197.436 14.3574   1
 -10  -1   1 210.634 6.43370   2
  10  -1  -1 212.954 14.3495   1
 -10   1  -1 215.246 14.5907   1
 -10   1  -1 212.354 6.38901   2
  10   1   1 202.035 14.4450   1
 -11   1   1 -0.3199 0.71974   2
  11  -1   1 -1.0168 5.64096   1
 -11  -1  -1 1.21052 0.80791   2
  11   1  -1 -2.1520 4.92532   1
 -11   1   1 4.39569 5.35451   1
 -11  -1  -1 1.65711 5.29847   1
 -11  -1   1 1.20418 0.81776   2
  11  -1  -1 -3.0513 4.55796   1
 -11   1  -1 1.61295 0.75039   2
 -11   1  -1 -1.3769 4.52476   1
  11   1   1 -0.2621 5.06891   1
 -12   1   1 946.985 25.8497   2
 -12  -1  -1 968.888 38.9963   1
  12   1  -1 945.835 38.1637   1
 -12  -1  -1 951.329 26.3457   2
  12  -1   1 913.705 38.1927   1
  12   1  -1 930.700 38.1024   1
 -12   1  -1 956.769 25.8733   2
 -12   1  -1 933.951 43.0785   1
 -12  -1   1 863.089 27.2045   2
  12   1   1 932.290 37.9174   1
 -13  -1  -1 5.61596 1.05654   2
  13   1  -1 4.63969 6.73296   1
  13   1  -1 1.25182 6.40489   1
 -13   1  -1 13.5041 7.09497   1
  13   1   1 -2.4469 5.87894   1
  13  -1  -1 1.63919 5.83140   1
  14   1  -1 152.565 15.8444   1
  14  -1   1 133.261 14.8404   1
  14   1  -1 165.860 16.1379   1
  14   1   1 154.436 15.3474   1
  14  -1  -1 157.178 19.2894   1
 -14   1  -1 144.192 15.4669   1
  15   1  -1 -13.881 5.53689   1
  15  -1   1 -3.9784 6.45037   1
  15   1  -1 6.51702 7.53138   1
  15  -1  -1 0.36656 6.18914   1
  15  -1  -1 0.02710 6.15957   1
  15   1   1 -0.2471 6.51146   1
  16  -1   1 8.78217 7.74017   1
  16   1  -1 17.3457 9.16558   1
  16   1  -1 30.8732 9.44431   1
  16  -1  -1 12.2167 8.31873   1
  16   1   1 26.5406 9.40677   1
  16   1   1 25.5862 9.29630   1
  16  -1  -1 20.0264 9.11362   1
  17   1  -1 58.8946 12.1775   1
  17   1  -1 49.6967 11.4437   1
  17  -1   1 60.5019 12.3859   1
  17   1   1 72.5611 13.3926   1
  17  -1  -1 77.4414 13.8651   1
  17   1   1 65.5676 12.5583   1
  17  -1  -1 52.5091 11.9450   1
  18   1  -1 112.006 16.5617   1
  18   1  -1 121.166 16.5977   1
  18  -1   1 138.403 17.8840   1
  18  -1   1 155.348 18.2934   1
  18   1   1 110.633 15.6451   1
  18   1   1 108.604 16.8583   1
  18  -1  -1 120.836 16.4478   1
  18  -1  -1 121.505 17.9097   1
  19  -1   1 43.9267 12.3258   1
  19  -1   1 46.8941 12.0712   1
  19   1  -1 15.4288 9.71911   1
  19   1  -1 21.9958 9.74416   1
  19   1   1 20.7855 10.1386   1
  19  -1  -1 35.6725 10.8643   1
  19   1   1 16.5073 9.92111   1
  19  -1  -1 18.0650 9.54272   1
  20  -1   1 48.0215 12.7018   1
  20   1  -1 39.3642 11.7159   1
  20   1  -1 51.4939 13.4461   1
  20  -1   1 39.9804 20.2736   1
  20  -1  -1 46.6687 11.9672   1
  20  -1  -1 44.2772 12.2383   1
  20   1   1 61.8769 12.6639   1
  20   1   1 52.7693 13.1463   1
  21  -1   1 29.7687 10.9900   1
  21   1  -1 34.8588 13.0909   1
  21  -1   1 19.0931 9.97189   1
  21   1   1 47.5284 14.9130   1
  21  -1  -1 37.7663 12.2124   1
  21  -1  -1 24.2655 11.4670   1
  21   1   1 19.1101 15.8500   1
  22  -1   1 23.5492 11.1243   1
  22   1  -1 24.4693 12.8490   1
  22   1  -1 34.7798 12.7270   1
  22   1   1 48.0925 13.9049   1
  22   1   1 19.0741 10.4795   1
  22  -1  -1 36.2291 12.7007   1
  23   1  -1 36.5919 14.7256   1
  23   1   1 55.6677 17.6194   1
   0  -2   1 1942.35 51.2251   1
   0  -2   1 1852.33 49.5061   2
   0  -2  -1 1746.53 50.1907   1
   1   2  -1 777.595 24.1424   2
  -1   2  -1 852.436 23.8963   2
   1   2   1 740.495 25.4415   1
   1  -2  -1 982.800 24.6128   1
  -1  -2   1 991.972 26.4225   1
  -1  -2   1 997.978 23.9758   2
   2  -2   1 1256.39 35.3681   1
  -2  -2  -1 1223.06 36.1786   1
  -2   2   1 1217.81 34.7834   1
  -2   2   1 1250.39 33.1279   2
  -2  -2   1 1257.31 36.4549   1
   2   2   1 1243.48 36.1376   1
   2  -2  -1 1221.09 33.1538   2
  -2  -2   1 1223.31 33.2535   2
   2  -2  -1 1226.29 34.7691   1
   3  -2   1 913.940 27.0871   1
   3   2  -1 882.766 28.0726   1
  -3  -2  -1 907.786 28.2523   1
  -3   2   1 900.970 23.9989   2
   3  -2  -1 871.091 24.0177   2
  -3  -2   1 903.658 24.1203   2
   3  -2  -1 895.375 26.7193   1
   3   2   1 850.069 30.3709   1
  -4  -2  -1 1097.99 38.5859   1
   4   2  -1 1191.39 36.3720   1
   4   2  -1 1150.42 31.0892   2
  -4   2   1 1176.04 30.9881   2
   4  -2   1 1130.69 34.8586   1
  -4  -2  -1 1169.16 31.1000   2
   4   2  -1 1119.74 41.9836   1
  -4  -2   1 1187.53 31.1096   2
   4   2   1 1098.12 36.2818   1
   4  -2  -1 1159.27 34.7272   1
   5   2  -1 68.4512 7.34464   1
   5   2  -1 78.0539 7.55830   1
  -5   2   1 74.9731 2.37792   2
   5  -2   1 76.9655 6.68754   1
  -5  -2  -1 74.8325 2.52676   2
  -5  -2  -1 67.0531 7.43440   1
   5  -2  -1 76.8836 6.41303   1
   5   2   1 68.2065 7.96476   1
  -5  -2   1 74.6963 2.52833   2
  -5   2  -1 75.0794 2.40479   2
  -6  -2  -1 737.346 19.6614   2
  -6   2   1 742.846 19.5382   2
  -6  -2  -1 734.797 26.7198   1
   6   2  -1 707.743 26.5139   1
   6  -2   1 728.956 25.4356   1
   6   2  -1 705.814 31.3877   1
  -6  -2   1 677.842 20.1707   2
  -6   2  -1 727.811 19.5535   2
   6  -2  -1 672.623 24.8305   1
   6   2   1 716.061 26.8256   1
   7   2  -1 508.145 23.4071   1
   7   2  -1 524.725 22.3903   1
  -7  -2  -1 552.240 15.0106   2
  -7  -2  -1 569.384 23.1913   1
  -7   2   1 549.364 14.8749   2
   7  -2   1 540.302 21.5358   1
   7   2   1 523.923 22.3437   1
  -7  -2   1 553.809 15.0051   2
  -7   2  -1 490.976 21.4844   1
   7  -2  -1 541.030 21.4461   1
  -7   2  -1 552.782 14.8979   2
   8   2  -1 731.685 28.3673   1
  -8   2   1 711.750 19.2780   2
   8   2  -1 688.924 27.8815   1
  -8  -2  -1 722.435 19.4209   2
  -8   2   1 646.808 26.7485   1
  -8  -2  -1 750.922 28.9187   1
   8  -2   1 663.501 26.5929   1
  -8   2  -1 672.345 26.8095   1
   8   2   1 728.579 28.1426   1
  -8   2  -1 714.051 19.3006   2
  -8  -2   1 688.066 19.3881   2
   8  -2  -1 687.646 26.5989   1
   9   2  -1 132.364 11.9661   1
   9  -2   1 122.858 10.8857   1
  -9   2   1 120.887 10.9124   1
   9   2  -1 132.325 12.0816   1
  -9  -2  -1 125.086 4.18676   2
  -9   2   1 130.470 4.03904   2
  -9  -2  -1 127.365 11.9060   1
   9  -2  -1 120.320 10.9186   1
   9   2   1 128.438 11.9556   1
  -9   2  -1 120.112 4.03225   2
  -9   2  -1 112.274 10.6349   1
 -10   2   1 31.4101 6.90940   1
 -10  -2  -1 36.3737 7.87759   1
 -10   2   1 35.2107 1.86251   2
 -10  -2  -1 35.3574 2.06187   2
  10  -2   1 50.5537 8.17528   1
  10   2  -1 38.1568 7.91097   1
  10   2  -1 30.8806 7.33729   1
 -10   2  -1 38.3541 2.31170   2
  10   2   1 17.6840 6.53290   1
  10  -2  -1 40.9640 7.35946   1
 -10  -2   1 38.1647 2.07466   2
 -10   2  -1 36.8328 7.30361   1
 -11  -2  -1 4.94276 0.96854   2
 -11   2   1 4.89301 4.91301   1
 -11   2   1 6.87876 0.95779   2
  11   2  -1 5.95107 5.98850   1
  11  -2   1 9.79882 5.57911   1
  11   2  -1 17.2417 6.33060   1
 -11   2  -1 1.97689 4.84140   1
  11  -2  -1 8.61710 5.29503   1
 -11   2  -1 6.06779 0.91402   2
 -11  -2   1 8.13172 1.04019   2
  11   2   1 7.46611 6.02539   1
  12   2  -1 24.3623 7.65744   1
  12   2  -1 16.3094 6.94916   1
 -12  -2  -1 16.0513 1.75819   2
 -12   2   1 11.7235 6.20812   1
  12  -2   1 12.5205 6.42170   1
  12   2   1 10.0163 6.61260   1
 -12   2  -1 13.7745 6.09704   1
  12  -2  -1 7.47054 5.92824   1
 -12  -2   1 15.7483 1.79493   2
  13   2  -1 32.0467 8.85630   1
 -13  -2  -1 27.5527 2.43651   2
  13  -2   1 27.6947 7.67000   1
  13   2  -1 23.9512 8.52727   1
 -13   2  -1 31.8766 8.58180   1
  13  -2  -1 20.2748 7.28147   1
 -13  -2   1 28.3114 2.07548   2
  13   2   1 20.8378 8.08705   1
 -14  -2  -1 22.1405 2.08619   2
  14   2  -1 14.5373 8.07709   1
  14   2  -1 14.4122 8.00003   1
  14   2   1 25.6917 8.43898   1
 -14   2  -1 19.1686 7.40519   1
  14   2   1 9.66125 7.07165   1
 -14  -2   1 22.1613 2.07185   2
  14  -2  -1 8.34089 6.72586   1
  15   2  -1 131.221 16.3197   1
  15   2  -1 114.405 15.1600   1
  15  -2   1 123.212 15.0284   1
  15   2   1 114.623 15.0444   1
  15   2   1 149.410 15.9189   1
 -15   2  -1 133.094 22.3134   1
  15  -2  -1 116.083 19.9914   1
  16  -2   1 -3.4697 6.76073   1
  16   2  -1 9.40359 7.31616   1
  16   2  -1 3.47338 9.87912   1
  16   2   1 -0.8034 6.54450   1
  16  -2  -1 -8.0470 6.49796   1
  16   2   1 2.52844 7.71165   1
  16  -2  -1 7.93493 7.25290   1
  17  -2   1 107.242 15.3251   1
  17   2  -1 84.8961 14.8765   1
  17   2  -1 90.8107 14.6816   1
  17   2   1 86.2026 14.9234   1
  17   2   1 91.0980 14.5912   1
  17  -2  -1 95.2463 15.0276   1
  17  -2  -1 98.5998 13.9890   1
  18  -2   1 -0.3923 7.12477   1
  18  -2   1 9.48805 8.50356   1
  18   2  -1 13.5863 8.25341   1
  18   2  -1 1.47975 7.35192   1
  18   2   1 0.18781 7.32578   1
  18  -2  -1 12.6713 8.27799   1
  18  -2  -1 29.6731 10.6689   1
  18   2   1 26.8959 10.2914   1
  19  -2   1 23.9941 10.7208   1
  19   2  -1 47.6911 12.1879   1
  19   2  -1 35.7703 11.5697   1
  19   2   1 18.1395 9.73320   1
  19  -2  -1 22.5971 9.06351   1
  19   2   1 36.5383 10.5555   1
  19  -2  -1 53.3181 17.8548   1
  20  -2   1 2.77989 9.26416   1
  20  -2   1 9.32407 9.04742   1
  20   2  -1 11.6934 9.73213   1
  20   2  -1 14.5921 13.7438   1
  20  -2  -1 -3.0462 7.16527   1
  20   2   1 13.5747 9.63663   1
  20  -2  -1 -6.5935 6.97586   1
  21   2  -1 1.19532 8.46258   1
  21  -2   1 18.0720 9.97147   1
  21   2  -1 -2.5960 8.53083   1
  21   2   1 11.1079 8.87559   1
  21  -2  -1 5.38384 9.51017   1
  21   2   1 -1.3219 8.02395   1
  22   2  -1 11.4569 10.6637   1
  22  -2   1 11.2382 11.0356   1
  22   2  -1 9.13102 12.0467   1
  22   2   1 -8.3680 9.38264   1
  22  -2  -1 22.0792 11.9662   1
  22   2   1 -3.8891 9.15873   1
  23   2  -1 35.8709 12.0975   1
  23   2   1 21.7357 11.3093   1
   0  -3   1 1.75853 1.84587   1
   0   3   1 0.37291 1.25448   1
   0   3  -1 0.71987 0.25542   2
   0  -3  -1 -0.9948 1.17719   1
   0  -3   1 0.16882 0.28317   2
   0   3  -1 0.46766 1.70915   1
   1   3  -1 6.08135 2.17421   1
   1  -3   1 1.76402 0.30182   2
  -1   3   1 3.41929 1.08084   1
   1   3  -1 2.16572 0.35499   2
   1  -3   1 -0.2832 1.61940   1
  -1   3  -1 1.90959 1.65347   1
  -1  -3   1 1.37287 0.36993   2
  -1  -3   1 2.96515 2.16336   1
   1  -3  -1 4.24757 1.19497   1
   1   3   1 2.03434 1.80831   1
  -1   3  -1 1.92387 0.24059   2
  -2   3   1 4756.77 122.904   1
   2  -3   1 4669.93 123.758   1
  -2   3  -1 4475.46 123.590   1
   2  -3  -1 4552.38 122.831   1
   2   3   1 4296.67 124.912   1
  -2  -3   1 4412.08 124.912   1
  -3   3   1 3899.78 106.969   1
  -3   3   1 3986.70 104.386   2
   3  -3   1 3890.42 107.500   1
   3  -3  -1 3926.21 106.905   1
   3   3   1 3673.50 109.857   1
  -3   3  -1 3999.70 107.588   1
   4   3  -1 350.317 14.6898   1
   4  -3   1 318.988 12.8883   1
  -4   3   1 341.888 9.31211   2
  -4  -3  -1 352.196 9.51460   2
   4   3  -1 322.338 14.4633   1
  -4   3   1 354.344 12.9229   1
  -4   3  -1 328.990 9.34959   2
  -4  -3   1 334.291 9.50329   2
  -4   3  -1 335.590 13.0705   1
   4  -3  -1 355.789 12.8273   1
   4   3   1 357.039 14.6373   1
   5   3  -1 208.433 11.5639   1
   5  -3   1 194.872 9.84985   1
  -5   3   1 188.959 9.57267   1
   5   3  -1 195.130 11.1740   1
  -5   3   1 193.760 5.48425   2
  -5  -3  -1 184.004 5.66219   2
  -5  -3   1 191.981 5.68046   2
  -5   3  -1 202.568 5.53223   2
   5   3   1 196.243 11.0493   1
   5  -3  -1 191.414 9.61855   1
  -6  -3  -1 294.172 8.43420   2
   6  -3   1 275.499 13.3200   1
  -6   3   1 293.018 8.23456   2
   6   3  -1 332.101 15.7210   1
   6   3  -1 290.347 14.9840   1
   6   3   1 274.655 14.6497   1
   6  -3  -1 293.877 13.2957   1
  -6  -3   1 295.745 8.43464   2
  -6   3  -1 302.842 8.27875   2
   7  -3   1 3.97015 3.93750   1
   7   3  -1 2.99248 4.70012   1
  -7   3   1 0.77844 2.12121   1
   7   3  -1 5.53516 4.88450   1
  -7  -3  -1 1.95758 0.74904   2
  -7   3   1 2.04984 0.58734   2
  -7  -3   1 3.72354 1.27043   2
   7   3   1 12.2361 5.43393   1
  -7   3  -1 3.32405 0.65815   2
   7  -3  -1 4.21259 4.00090   1
  -8   3   1 531.350 14.5470   2
  -8  -3  -1 528.757 14.7591   2
   8  -3   1 528.740 21.8108   1
   8   3  -1 541.461 23.6240   1
   8   3  -1 515.297 24.5643   1
   8   3   1 504.654 23.0595   1
  -8  -3   1 533.660 14.7496   2
   8  -3  -1 498.177 21.3220   1
  -8   3  -1 534.648 14.5834   2
   9  -3   1 1.76854 4.22022   1
  -9  -3  -1 4.71774 0.92922   2
  -9   3   1 2.31161 1.34479   2
   9   3  -1 9.14274 5.49911   1
   9   3  -1 -0.7333 4.51643   1
   9  -3  -1 5.14882 4.43583   1
   9   3   1 6.31218 5.65424   1
  -9  -3   1 5.57395 0.97554   2
 -10  -3  -1 13.7480 1.61681   2
  10   3  -1 13.2054 5.95482   1
 -10   3   1 9.69970 0.98749   2
  10   3  -1 16.6625 6.39643   1
  10  -3   1 9.96806 5.34545   1
 -10  -3   1 8.65626 1.06623   2
 -10   3  -1 5.50715 4.94889   1
  10   3   1 12.9258 6.16658   1
  10  -3  -1 12.0518 5.34602   1
 -10   3  -1 10.3769 0.99728   2
  11   3  -1 708.843 31.7767   1
 -11   3   1 731.364 30.6548   1
  11   3  -1 731.208 32.0577   1
  11  -3   1 742.665 30.5853   1
 -11  -3  -1 751.256 20.5326   2
 -11   3  -1 745.177 30.9093   1
  11   3   1 734.186 31.7501   1
 -11  -3   1 750.483 20.5229   2
 -11   3  -1 689.861 21.2610   2
  11  -3  -1 734.874 30.2550   1
 -12  -3  -1 361.349 10.9686   2
  12   3  -1 382.858 22.3650   1
  12  -3   1 356.673 20.3581   1
  12   3  -1 384.483 21.8891   1
 -12   3   1 369.408 21.0377   1
  12   3   1 383.319 22.3714   1
 -12   3  -1 374.778 21.1898   1
  12  -3  -1 384.604 21.0468   1
  12   3   1 343.395 21.3907   1
 -12  -3   1 385.056 11.0227   2
  13   3  -1 15.8510 7.69344   1
 -13   3   1 27.1537 7.82744   1
  13   3  -1 12.2504 7.16292   1
 -13  -3  -1 27.0543 2.07735   2
  13  -3   1 22.2535 7.05989   1
 -13  -3   1 26.8917 2.17950   2
 -13   3  -1 23.7194 7.68983   1
  13   3   1 18.9063 7.63202   1
  13  -3  -1 22.7065 7.18868   1
  13   3   1 25.2010 7.88572   1
 -14  -3  -1 71.1558 3.31060   2
  14  -3   1 49.8827 10.0155   1
  14   3  -1 83.6899 13.3830   1
  14   3  -1 71.1877 12.2904   1
 -14  -3   1 71.7748 3.27286   2
  14   3   1 56.5856 11.2473   1
  14  -3  -1 98.4714 12.7287   1
  14   3   1 60.8961 11.3247   1
 -14   3  -1 73.9437 11.3053   1
  15  -3   1 146.459 15.9877   1
  15   3  -1 128.445 15.8224   1
 -15  -3  -1 130.847 5.61945   2
  15   3  -1 144.445 16.3213   1
  15  -3  -1 122.032 14.5740   1
  15   3   1 129.639 15.9972   1
 -15   3  -1 163.451 15.7249   1
  15   3   1 104.763 14.9320   1
  16   3  -1 169.640 17.8454   1
  16  -3   1 131.588 16.2876   1
  16   3  -1 156.918 17.3762   1
  16  -3  -1 146.690 15.9867   1
  16   3   1 144.678 17.5421   1
  16   3   1 162.993 17.6936   1
  16  -3  -1 151.873 15.9752   1
  17  -3   1 7.14732 11.4607   1
  17   3  -1 9.71364 11.1048   1
  17   3  -1 21.9517 9.35836   1
  17  -3  -1 4.19839 7.25414   1
  17   3   1 -0.4544 12.7196   1
  17  -3  -1 4.11210 7.09590   1
  17   3   1 2.35255 6.98368   1
  18   3  -1 19.9242 15.6546   1
  18  -3   1 14.1628 8.48930   1
  18   3  -1 17.0706 9.76569   1
  18   3   1 12.4369 10.2349   1
  18   3   1 11.9882 9.03824   1
  18  -3  -1 10.1791 8.49805   1
  18  -3  -1 24.2420 10.5777   1
  19   3  -1 27.4567 10.5576   1
  19  -3   1 22.9627 10.2878   1
  19  -3   1 27.9411 10.1298   1
  19   3  -1 5.89333 9.14566   1
  19   3   1 10.7728 9.12614   1
  19  -3  -1 21.9247 12.0280   1
  19  -3  -1 30.7672 10.8628   1
  19   3   1 10.2242 9.01728   1
  20   3  -1 72.2198 16.1592   1
  20   3  -1 115.577 16.7521   1
  20  -3   1 68.9480 15.0847   1
  20  -3   1 86.9228 16.3559   1
  20  -3  -1 67.7983 14.4922   1
  20  -3  -1 109.804 23.7409   1
  20   3   1 95.2912 15.9933   1
  20   3   1 104.470 16.9207   1
  21  -3   1 -1.2750 9.31288   1
  21   3  -1 29.5821 11.6108   1
  21   3  -1 40.3856 12.2556   1
  21  -3  -1 5.93022 9.16239   1
  21   3   1 10.7134 10.2735   1
  21   3   1 32.3079 12.0673   1
  22   3  -1 24.1208 11.6258   1
  22   3   1 23.9736 10.1866   1
  22   3   1 21.7604 14.5611   1
  22  -3  -1 27.8982 13.3922   1
  23   3  -1 -1.8341 10.7497   1
  23   3  -1 11.2265 11.0358   1
  23   3   1 8.69317 11.7700   1
  23   3   1 15.0733 11.4306   1
   0  -4  -1 3240.31 88.1895   2
   0  -4   1 3330.31 91.0301   1
   0  -4  -1 3209.86 89.9737   1
   0   4  -1 3301.15 91.0221   1
   0  -4   1 3239.85 88.2474   2
   0   4   1 3472.96 90.2564   1
   0   4  -1 3250.64 88.1843   2
   1   4  -1 89.8343 5.83888   1
  -1   4   1 91.3110 4.18239   1
   1  -4   1 88.9482 2.54348   2
  -1  -4  -1 86.9730 2.58247   2
   1  -4   1 86.9869 4.95495   1
   1   4  -1 88.3142 2.56757   2
   1  -4  -1 87.0617 3.99156   1
  -1  -4   1 82.7465 5.67545   1
  -1  -4   1 87.0928 2.62666   2
  -1   4  -1 85.1291 4.90036   1
   1   4   1 95.7786 5.30900   1
   2   4  -1 150.225 7.93598   1
   2  -4   1 138.386 6.68879   1
  -2  -4  -1 150.856 4.21114   2
   2   4  -1 143.455 4.18132   2
   2  -4   1 150.690 4.11177   2
  -2   4   1 146.934 6.10488   1
   2  -4  -1 151.176 5.91189   1
  -2  -4   1 128.658 7.82645   1
   2   4   1 152.166 7.74577   1
   2   4   1 155.081 7.76393   1
  -2  -4   1 145.447 4.23935   2
  -2   4  -1 142.189 6.59038   1
  -3   4   1 51.7570 4.09501   1
   3  -4   1 58.3720 4.79231   1
  -3  -4  -1 58.3592 2.03605   2
  -3  -4   1 64.3985 6.30823   1
   3   4   1 51.2640 5.76850   1
  -3  -4   1 59.7311 2.06589   2
   3  -4  -1 59.0697 4.17203   1
  -3   4  -1 63.3535 2.00122   2
   3   4   1 54.5833 5.39245   1
  -3   4  -1 61.3042 1.77813   2
  -3   4  -1 64.3217 4.78526   1
   4  -4   1 480.629 16.9522   1
  -4   4   1 482.573 13.0479   2
   4   4  -1 467.523 18.7425   1
  -4   4   1 467.012 16.4157   1
  -4  -4  -1 489.535 13.3291   2
   4   4   1 488.528 18.7190   1
  -4   4  -1 490.626 13.1179   2
   4  -4  -1 483.419 16.3802   1
  -4   4  -1 484.025 16.9966   1
  -4  -4   1 489.254 13.3390   2
   5   4  -1 202.129 11.9142   1
   5   4  -1 212.647 12.0643   1
   5  -4   1 216.855 10.3703   1
  -5   4   1 183.477 9.59553   1
  -5   4   1 195.379 5.67753   2
  -5  -4  -1 196.660 5.95340   2
  -5  -4   1 209.705 5.99263   2
  -5   4  -1 212.866 5.75052   2
  -5   4  -1 218.491 10.4007   1
   5  -4  -1 204.837 9.72552   1
   5   4   1 188.420 11.2645   1
   6   4  -1 198.346 12.5418   1
  -6  -4  -1 195.986 5.77261   2
   6   4  -1 204.944 12.5271   1
  -6   4   1 196.913 5.48650   2
   6  -4   1 185.500 10.4079   1
  -6   4   1 191.411 10.3704   1
   6   4   1 183.402 11.7288   1
  -6   4  -1 180.079 10.4533   1
   6  -4  -1 194.037 10.3556   1
  -6  -4   1 186.197 5.75145   2
   6   4   1 205.746 12.3627   1
  -6   4  -1 192.421 5.52385   2
   7   4  -1 32.9437 6.78389   1
   7  -4   1 26.8712 5.13034   1
  -7   4   1 28.0023 1.33316   2
   7   4  -1 19.4960 5.78940   1
  -7  -4  -1 26.3219 1.68646   2
  -7   4   1 21.6331 4.59056   1
   7   4   1 21.7958 5.88846   1
  -7   4  -1 24.1964 4.87526   1
  -7   4  -1 29.0911 1.40352   2
   7  -4  -1 31.3061 5.41270   1
  -7  -4   1 26.2015 1.69291   2
   7   4   1 27.4610 6.06975   1
  -8   4   1 362.198 9.94819   2
  -8   4   1 376.457 16.8174   1
   8  -4   1 328.934 16.0939   1
   8   4  -1 362.732 18.5720   1
  -8  -4  -1 315.999 10.7642   2
   8   4  -1 332.749 17.9945   1
  -8  -4   1 340.955 9.93459   2
   8  -4  -1 330.782 15.9435   1
   8   4   1 321.668 17.7963   1
  -8   4  -1 350.055 9.87233   2
   8   4   1 345.972 18.1306   1
  -9  -4  -1 25.5282 1.82369   2
   9   4  -1 26.7603 7.19764   1
   9  -4   1 20.9788 5.45170   1
   9   4  -1 26.4227 7.10851   1
  -9   4   1 21.7313 5.62740   1
  -9   4   1 26.7848 1.45186   2
   9   4   1 27.3232 7.02178   1
   9  -4  -1 31.2204 6.24372   1
  -9   4  -1 24.4331 1.49344   2
   9   4   1 26.5033 7.13826   1
  -9  -4   1 27.1769 1.80271   2
 -10  -4  -1 1206.12 32.5936   2
  10   4  -1 1234.56 44.3500   1
  10  -4   1 1107.21 41.3005   1
 -10   4   1 1211.14 32.5491   2
  10   4  -1 1157.31 43.4784   1
  10   4   1 1203.74 44.0307   1
  10  -4  -1 1152.39 41.3998   1
 -10  -4   1 1182.24 32.5769   2
 -10   4  -1 1184.96 32.3783   2
  10   4   1 1210.93 43.8790   1
  11   4  -1 19.2316 6.83954   1
 -11  -4  -1 18.6654 1.80877   2
  11  -4   1 18.1928 5.92531   1
  11   4  -1 25.3183 7.61239   1
  11   4   1 10.6477 6.83865   1
 -11  -4   1 19.7044 1.85474   2
  11  -4  -1 18.3472 5.92888   1
  11   4   1 15.8479 6.70617   1
  12   4  -1 12.4673 6.77047   1
 -12  -4  -1 11.6666 1.39154   2
  12   4  -1 9.67606 6.26423   1
  12  -4   1 11.6790 5.90885   1
  12  -4  -1 3.42239 5.05245   1
  12   4   1 11.1076 7.15597   1
 -12  -4   1 12.6733 1.39081   2
  12   4   1 18.2948 6.89721   1
  13   4  -1 -2.6715 6.18093   1
  13   4  -1 0.09346 6.05363   1
  13  -4   1 -1.1886 4.91978   1
 -13  -4  -1 3.52318 1.12180   2
  13   4   1 5.73411 6.41733   1
 -13   4  -1 8.01099 5.76602   1
 -13  -4   1 1.71475 1.07546   2
  13   4   1 0.91890 5.87149   1
  13  -4  -1 -0.5312 4.95957   1
  14  -4   1 190.231 16.3795   1
  14   4  -1 209.647 18.7046   1
  14   4  -1 215.493 18.9047   1
 -14  -4  -1 183.751 7.94123   2
  14  -4  -1 154.699 15.5463   1
 -14   4  -1 201.171 17.0583   1
  14   4   1 191.720 17.3275   1
  14   4   1 152.414 16.2392   1
 -14  -4   1 200.043 6.89328   2
  15   4  -1 182.246 18.6457   1
  15  -4   1 210.534 18.8233   1
  15   4  -1 222.754 19.4982   1
 -15  -4  -1 184.246 6.73459   2
  15  -4  -1 189.045 17.4035   1
  15   4   1 191.012 18.7285   1
  15   4   1 241.866 20.1587   1
 -15  -4   1 202.567 6.86660   2
 -15   4  -1 219.650 18.4329   1
  16   4  -1 47.5879 11.9133   1
  16  -4   1 26.3311 8.90873   1
  16   4  -1 22.5813 11.1271   1
  16   4   1 26.9235 10.1516   1
  16   4   1 25.8702 14.6755   1
  16  -4  -1 24.2424 8.16424   1
  17   4  -1 5.11681 7.66696   1
  17  -4   1 18.7750 8.20350   1
  17   4  -1 -3.8731 6.88695   1
  17  -4  -1 10.4570 7.67336   1
  17  -4  -1 -1.0164 5.76032   1
  17   4   1 -4.1843 6.74461   1
  17   4   1 -1.6504 6.86845   1
  18   4  -1 25.9558 10.3942   1
  18  -4   1 42.3246 11.3734   1
  18   4  -1 38.0637 10.2931   1
  18   4   1 54.1598 11.8057   1
  18   4   1 37.1783 12.4829   1
  18  -4  -1 21.4447 9.84645   1
  19   4  -1 8.92676 9.26313   1
  19   4  -1 -3.8362 8.68139   1
  19  -4   1 -1.2445 7.31343   1
  19  -4   1 -10.156 6.36312   1
  19   4   1 -11.999 8.29744   1
  19   4   1 7.71785 8.09644   1
  19  -4  -1 -6.8284 5.77082   1
  19  -4  -1 -0.9381 7.15791   1
  20   4  -1 35.2784 10.5796   1
  20   4  -1 13.2400 9.49338   1
  20   4   1 16.8319 10.6783   1
  20   4   1 14.7639 10.3434   1
  20  -4  -1 6.82396 7.83771   1
  21   4  -1 -14.618 8.26643   1
  21   4  -1 13.3664 10.9175   1
  21  -4   1 6.55658 10.1398   1
  21   4   1 -16.871 8.81559   1
  21   4   1 -12.737 8.35522   1
  22   4  -1 23.6128 11.1374   1
  22   4  -1 46.0238 13.3114   1
  22   4   1 24.7709 11.3328   1
  23   4  -1 3.10898 11.4849   1
  23   4  -1 16.8504 13.9334   1
  23   4   1 11.4558 11.6605   1
   0  -5   1 0.34814 0.38010   2
   0   5   1 -1.2241 1.93089   1
   0  -5   1 -0.4829 1.99769   1
   0   5  -1 1.03710 2.15118   1
   0  -5  -1 -0.5395 0.30640   2
   0  -5  -1 -1.3066 1.65536   1
  -1  -5  -1 644.239 21.0565   1
  -1  -5  -1 659.878 18.0009   2
   1  -5   1 684.029 20.9987   1
  -1   5   1 651.769 19.8287   1
   1  -5   1 681.939 17.9779   2
   1   5  -1 667.047 21.9377   1
   1  -5  -1 628.199 20.1182   1
   1   5   1 681.024 21.2936   1
  -1  -5   1 676.070 18.0508   2
  -1   5  -1 673.136 21.3615   1
  -1  -5   1 666.602 21.8199   1
  -2  -5  -1 6.60611 0.61278   2
  -2   5   1 8.83598 2.26148   1
   2  -5   1 7.47035 0.66062   2
   2   5  -1 10.2333 3.42646   1
  -2  -5   1 6.10434 0.62597   2
   2   5   1 7.19774 2.83024   1
   2  -5  -1 6.55307 0.51146   2
   2   5   1 1.61799 2.52198   1
  -2  -5   1 2.99055 3.07409   1
  -3   5   1 3200.33 89.7951   1
  -3  -5  -1 3285.33 87.2433   2
   3  -5   1 3292.06 90.7421   1
   3   5  -1 3286.99 92.7862   1
   3  -5  -1 3315.11 90.2923   1
  -3  -5   1 3197.55 92.8038   1
   3   5   1 3220.11 92.3369   1
  -3  -5   1 3255.30 87.2652   2
  -3   5  -1 3209.72 94.5833   1
   3   5   1 3206.73 92.2940   1
   4  -5   1 663.839 21.1266   1
  -4  -5  -1 635.189 16.9985   2
  -4   5   1 598.174 19.9679   1
  -4   5  -1 629.827 16.7004   2
   4   5   1 615.702 22.7930   1
  -4   5  -1 619.485 20.9790   1
   4  -5  -1 567.156 23.6720   1
  -4   5  -1 638.104 16.7234   2
  -4  -5   1 638.686 17.0211   2
   4   5   1 562.658 22.1551   1
   5  -5   1 124.699 7.99375   1
   5   5  -1 126.949 9.87409   1
  -5  -5  -1 130.283 4.00435   2
  -5   5  -1 129.699 3.66325   2
   5  -5  -1 117.885 7.38345   1
  -5  -5   1 128.764 4.01524   2
  -5   5  -1 124.601 7.93228   1
   5   5   1 125.740 9.56415   1
   6   5  -1 -3.6631 3.83544   1
  -6   5   1 0.11083 0.40481   2
   6  -5   1 -1.5575 2.70489   1
  -6  -5  -1 0.57776 0.67808   2
   6   5  -1 -1.5288 3.74067   1
  -6   5   1 -4.3444 2.41689   1
  -6   5  -1 0.79750 0.46773   2
  -6  -5   1 -0.1702 0.66944   2
  -6   5  -1 0.58231 3.03895   1
   6   5   1 3.42302 4.26324   1
   6  -5  -1 -0.5918 2.65337   1
  -7   5   1 43.3645 1.61422   2
   7   5  -1 41.5649 7.08468   1
  -7   5   1 44.4598 6.20777   1
  -7  -5  -1 46.3571 2.07813   2
   7   5  -1 37.1694 6.82678   1
   7  -5   1 38.3134 5.68187   1
  -7   5  -1 43.9935 1.69778   2
   7  -5  -1 42.2357 5.99740   1
  -7  -5   1 42.2412 2.07196   2
   7   5   1 38.4282 6.77387   1
   7   5   1 45.9360 7.33154   1
  -7   5  -1 38.6596 5.72264   1
  -8   5   1 132.202 9.70282   1
   8   5  -1 126.089 11.1567   1
   8   5  -1 113.577 11.2606   1
   8  -5   1 126.014 9.45389   1
  -8   5   1 122.214 3.63301   2
  -8  -5  -1 114.995 4.01299   2
   8   5   1 117.307 10.9708   1
   8   5   1 116.736 10.6497   1
  -8   5  -1 116.728 3.66053   2
  -8   5  -1 107.698 9.27516   1
  -8  -5   1 114.866 4.02763   2
   8  -5  -1 127.885 9.33395   1
   9  -5   1 59.7147 7.85882   1
  -9   5   1 70.1704 8.41926   1
   9   5  -1 68.9196 9.72808   1
   9   5  -1 78.0350 10.1578   1
  -9  -5  -1 65.5139 2.74756   2
  -9   5   1 60.8397 2.21236   2
   9   5   1 45.1135 8.21303   1
  -9  -5   1 56.6603 2.63762   2
  -9   5  -1 60.7754 8.15028   1
   9  -5  -1 55.8642 7.66332   1
   9   5   1 63.0300 9.23757   1
  -9   5  -1 59.9840 2.24654   2
 -10   5   1 312.972 16.9433   1
 -10  -5  -1 294.066 8.98925   2
  10   5  -1 309.412 22.0958   1
  10   5  -1 293.730 18.3889   1
  10  -5   1 305.237 16.7376   1
  10   5   1 296.903 18.4071   1
  10   5   1 324.321 18.8913   1
 -10   5  -1 303.063 16.8303   1
  10  -5  -1 282.882 16.0956   1
 -10  -5   1 303.129 9.02245   2
  11  -5   1 90.0447 10.3153   1
 -11  -5  -1 97.5220 3.66944   2
  11   5  -1 101.871 11.6588   1
  11   5  -1 112.934 12.8416   1
 -11   5   1 86.5680 10.5962   1
  11  -5  -1 73.9881 9.62897   1
 -11  -5   1 99.0117 3.72974   2
 -11   5  -1 88.6070 10.0635   1
  11   5   1 87.3592 11.8214   1
  11   5   1 90.4598 11.1243   1
  12   5  -1 979.905 40.0987   1
 -12  -5  -1 972.496 26.6392   2
  12   5  -1 954.738 39.7101   1
  12  -5   1 899.827 36.4660   1
 -12   5   1 943.113 37.1861   1
 -12  -5   1 978.045 26.6309   2
  12   5   1 995.012 40.5894   1
  12   5   1 944.776 39.6041   1
  12  -5  -1 916.442 37.0341   1
 -13  -5  -1 51.3580 2.80727   2
  13  -5   1 47.7672 8.89540   1
  13   5  -1 39.4477 9.88075   1
 -13   5   1 34.9650 7.50632   1
  13   5  -1 64.0166 11.4587   1
  13  -5  -1 36.7028 8.57525   1
  13   5   1 47.0904 10.1283   1
 -13  -5   1 49.7802 2.81524   2
  13   5   1 51.3632 10.3207   1
 -14  -5  -1 249.284 8.00230   2
  14   5  -1 282.358 21.8582   1
  14   5  -1 228.739 23.6389   1
  14  -5   1 240.445 17.4669   1
  14   5   1 251.665 26.8174   1
  14   5   1 273.901 20.8116   1
  14  -5  -1 224.911 18.0742   1
 -14  -5   1 244.682 8.02215   2
  15   5  -1 22.7123 9.55302   1
  15  -5   1 33.6725 8.48163   1
 -15  -5  -1 37.9160 2.81000   2
  15   5  -1 37.0956 10.1301   1
 -15  -5   1 39.7335 2.78575   2
  15   5   1 42.5797 10.5699   1
  15   5   1 38.0358 9.69341   1
  15  -5  -1 41.7309 9.62605   1
  16   5  -1 7.79979 7.56492   1
 -16  -5  -1 3.10819 1.50728   2
  16  -5   1 6.76274 6.88364   1
  16   5  -1 7.09641 8.04452   1
  16   5   1 5.06253 7.48255   1
  16   5   1 -1.5762 7.35764   1
  16  -5  -1 8.75722 7.24620   1
  17  -5   1 56.8487 11.3920   1
  17   5  -1 68.0576 13.6711   1
  17   5  -1 61.7427 13.2783   1
  17   5   1 77.5295 15.2239   1
  17   5   1 78.9527 14.1128   1
  17  -5  -1 71.0380 12.1219   1
  17  -5  -1 78.9672 16.7874   1
  18   5  -1 82.9865 15.1877   1
  18   5  -1 97.2494 17.4488   1
  18  -5   1 89.5064 14.6760   1
  18  -5  -1 76.2710 13.3625   1
  18   5   1 68.7263 13.3841   1
  18  -5  -1 63.2344 11.8488   1
  18   5   1 109.813 17.2093   1
  19  -5   1 37.7424 10.2090   1
  19   5  -1 35.1684 12.2134   1
  19   5  -1 25.7334 10.0352   1
  19   5   1 40.8480 12.6974   1
  19   5   1 53.5572 13.1521   1
  19  -5  -1 46.0968 11.4699   1
  20   5  -1 17.3154 10.9833   1
  20  -5   1 16.4087 8.98299   1
  20   5  -1 25.9852 12.8820   1
  20   5   1 10.7053 10.7236   1
  20  -5  -1 8.78908 9.29203   1
  20   5   1 12.9128 10.9307   1
  21   5  -1 14.2324 10.9401   1
  21   5  -1 8.21870 10.2980   1
  21  -5   1 18.0081 9.58986   1
  21   5   1 1.73212 10.5346   1
  21  -5  -1 35.3280 13.0526   1
  21   5   1 -7.3921 10.9358   1
  22   5  -1 40.3639 15.6904   1
  22   5   1 51.8087 17.2727   1
  22   5   1 75.3322 20.2396   1
  23   5  -1 24.3362 13.1013   1
  23   5   1 1.94828 10.5378   1
   0   6  -1 270.636 11.7604   1
   0   6   1 222.730 12.7557   1
   0  -6   1 287.151 7.27247   2
   0  -6  -1 253.400 9.96320   1
   0  -6   1 267.653 11.5019   1
   0  -6  -1 252.207 7.18265   2
  -1  -6  -1 41.1454 1.53532   2
   1  -6   1 35.7534 4.67192   1
  -1   6   1 44.1844 3.66678   1
   1   6  -1 41.9553 5.20216   1
   1  -6   1 43.1508 1.48726   2
   1   6   1 42.4001 4.78038   1
  -1   6  -1 43.2065 4.67287   1
   1  -6  -1 42.7709 1.44772   2
  -1  -6   1 39.5472 5.27920   1
   1  -6  -1 49.1443 3.67824   1
  -1  -6   1 40.7353 1.60898   2
  -2  -6  -1 5.81325 0.64679   2
  -2   6   1 5.37153 1.90394   1
   2  -6   1 6.14177 0.54452   2
   2   6  -1 6.21370 3.36686   1
  -2  -6   1 2.52543 3.28434   1
   2  -6  -1 6.33350 0.60901   2
   2   6   1 5.69912 3.10960   1
  -2  -6   1 7.22268 0.70664   2
   2  -6  -1 6.58192 2.02226   1
   2   6   1 5.66429 3.01278   1
   3  -6   1 882.066 27.5376   1
  -3  -6  -1 869.549 23.8518   2
   3   6  -1 897.424 29.8737   1
  -3   6   1 891.962 26.1583   1
   3  -6  -1 910.319 26.5258   1
   3   6   1 864.154 29.1700   1
   3   6   1 841.972 29.0618   1
  -3  -6   1 853.577 29.6628   1
  -3  -6   1 878.128 23.8809   2
  -4  -6  -1 573.201 15.5670   2
   4  -6   1 539.700 19.7525   1
  -4   6   1 558.753 18.4984   1
   4   6  -1 573.933 21.9918   1
   4   6   1 539.854 21.5002   1
  -4   6  -1 563.957 23.3491   1
   4  -6  -1 583.965 18.8644   1
   4   6   1 570.166 21.7302   1
  -4  -6   1 568.300 15.5888   2
   5  -6   1 442.588 18.4445   1
  -5  -6  -1 469.189 12.8023   2
   5   6  -1 435.814 19.4964   1
  -5   6   1 454.118 16.4806   1
   5   6   1 468.042 19.6213   1
   5  -6  -1 480.593 16.7721   1
  -5   6  -1 458.602 17.4202   1
  -5  -6   1 457.292 12.8059   2
   5   6   1 442.890 19.1676   1
  -6   6   1 -1.5124 3.81498   1
   6  -6   1 7.70816 5.44980   1
   6   6  -1 8.91019 4.59528   1
  -6  -6  -1 6.91094 0.86742   2
   6   6   1 8.03317 4.58755   1
  -6   6  -1 7.81435 0.72702   2
  -6  -6   1 7.80739 0.91534   2
  -6   6  -1 8.40203 0.68833   2
  -6   6  -1 4.76940 3.36882   1
   6  -6  -1 1.37509 2.85970   1
   7   6  -1 2.11799 4.24689   1
   7   6  -1 -0.7604 3.90866   1
  -7  -6  -1 -0.2165 0.70248   2
  -7   6   1 0.66922 0.46306   2
   7  -6   1 -0.5319 2.93066   1
  -7   6   1 0.40430 3.15003   1
   7  -6  -1 -4.3221 2.78062   1
  -7  -6   1 0.27214 0.71537   2
  -7   6  -1 0.36958 0.44041   2
   7   6   1 2.15151 4.43284   1
  -7   6  -1 0.35480 5.14321   1
  -8   6   1 76.4457 2.49257   2
   8   6  -1 72.4240 9.72718   1
  -8   6   1 76.3658 8.01735   1
   8  -6   1 74.8377 7.84083   1
   8   6  -1 68.5708 9.39711   1
  -8  -6  -1 89.9970 3.10127   2
  -8   6  -1 78.4971 2.56090   2
  -8  -6   1 78.1504 3.05669   2
   8   6   1 90.0274 10.1266   1
  -8   6  -1 76.1635 10.0664   1
   8  -6  -1 69.5049 10.3646   1
   8   6   1 73.2770 9.04317   1
   9  -6   1 470.333 20.7874   1
   9   6  -1 496.219 23.7075   1
  -9  -6  -1 471.544 13.5656   2
   9   6  -1 498.461 23.7475   1
  -9   6  -1 477.868 20.9903   1
  -9  -6   1 451.057 13.9517   2
   9   6   1 499.641 23.5460   1
   9   6   1 486.865 23.6078   1
   9  -6  -1 443.654 20.0407   1
 -10  -6  -1 32.4417 2.06505   2
  10   6  -1 24.9593 7.06208   1
  10   6  -1 34.3702 7.95182   1
  10  -6   1 27.8435 6.17236   1
 -10   6   1 24.8839 6.44213   1
 -10   6  -1 24.4835 6.11610   1
  10  -6  -1 16.3408 5.24484   1
  10   6   1 29.5347 7.22917   1
 -10  -6   1 27.1570 2.03466   2
  10   6   1 28.3872 7.46465   1
  11   6  -1 10.8155 7.59900   1
  11   6  -1 9.87051 6.30549   1
 -11  -6  -1 7.51461 1.19155   2
  11  -6   1 9.16026 5.16883   1
 -11   6   1 10.8592 5.35619   1
  11   6   1 2.73159 5.63038   1
  11   6   1 17.3999 6.91385   1
 -11  -6   1 8.61703 1.23500   2
 -11   6  -1 7.95860 5.24085   1
  11  -6  -1 19.2000 5.70174   1
 -12   6   1 71.9760 10.2527   1
  12  -6   1 82.8569 10.4030   1
  12   6  -1 65.8504 11.4204   1
  12   6  -1 73.4137 16.1982   1
 -12  -6  -1 73.6809 3.28120   2
  12  -6  -1 86.1913 10.6937   1
  12   6   1 56.6683 10.2860   1
  12   6   1 67.2551 13.7910   1
 -12   6  -1 53.6572 8.88602   1
 -12  -6   1 73.8352 3.34436   2
  13   6  -1 102.671 14.7174   1
  13  -6   1 137.454 13.2431   1
  13   6  -1 85.1771 13.0832   1
 -13   6   1 83.0399 11.7389   1
 -13  -6  -1 91.6917 3.99158   2
  13   6   1 104.807 14.1416   1
 -13   6  -1 88.7421 11.8665   1
 -13  -6   1 98.5299 4.09518   2
  13  -6  -1 95.9131 11.7094   1
  14   6  -1 4.10753 7.15513   1
 -14  -6  -1 2.89749 1.27136   2
  14   6  -1 10.5603 7.44430   1
  14  -6   1 -3.7949 4.93963   1
  14   6   1 -0.6122 6.45927   1
  14   6   1 15.5149 7.68347   1
 -14  -6   1 1.47518 1.18244   2
  14  -6  -1 3.15175 5.41042   1
 -14   6  -1 -6.1734 4.72016   1
 -15  -6  -1 2.81352 1.41241   2
  15   6  -1 9.62312 8.10374   1
  15   6  -1 0.87601 7.43066   1
  15  -6   1 10.6047 6.89592   1
  15  -6  -1 -0.0553 5.92091   1
 -15   6  -1 8.30638 6.05089   1
 -15  -6   1 4.33193 1.61021   2
  15   6   1 -7.0906 6.23470   1
  15   6   1 0.00733 7.74625   1
 -16  -6  -1 1.57375 1.45025   2
  16   6  -1 13.6446 8.65787   1
  16   6  -1 14.9076 8.50525   1
  16  -6   1 -0.9447 6.02228   1
 -16   6  -1 0.40043 4.78961   1
  16   6   1 13.6541 8.16695   1
  16  -6  -1 13.0136 7.30494   1
 -16  -6   1 -0.3999 1.26165   2
  16   6   1 0.04745 7.15778   1
  17  -6   1 88.0471 14.1180   1
  17   6  -1 106.345 17.0639   1
  17   6  -1 85.1760 15.6662   1
  17  -6  -1 86.3132 13.9010   1
  17  -6  -1 98.8461 14.7890   1
  17   6   1 84.1849 14.6122   1
  17   6   1 82.7401 15.5190   1
  18   6  -1 66.4365 13.0790   1
  18   6  -1 72.7930 14.7186   1
  18  -6   1 76.3014 13.0299   1
  18   6   1 82.8784 14.3247   1
  18  -6  -1 59.0167 11.9572   1
  18   6   1 122.690 17.9267   1
  19  -6   1 6.27934 7.36178   1
  19   6  -1 16.4918 14.8863   1
  19   6  -1 1.54821 7.98157   1
  19   6   1 1.44167 7.47980   1
  19  -6  -1 2.94926 6.41162   1
  19   6   1 12.7967 9.39241   1
  20  -6   1 1.53742 6.52757   1
  20   6  -1 -18.167 7.55852   1
  20   6  -1 8.18450 10.6985   1
  20   6   1 3.39313 8.92695   1
  20  -6  -1 5.69815 7.76691   1
  20   6   1 -14.482 8.67376   1
  21   6  -1 132.915 20.5785   1
  21   6  -1 133.367 21.8554   1
  21   6   1 83.9950 17.9112   1
  21   6   1 122.205 18.5529   1
  22   6  -1 180.083 21.8689   1
  22   6  -1 133.818 19.9565   1
  22   6   1 154.098 20.9007   1
  22   6   1 128.637 21.7779   1
   0  -7   1 -0.6735 0.46451   2
   0  -7   1 2.64722 2.53944   1
   0  -7  -1 0.02691 0.43910   2
   0   7   1 -0.4210 2.05437   1
   0   7  -1 -0.5103 2.52030   1
   0  -7  -1 0.85573 2.06027   1
  -1  -7  -1 46.0588 1.69952   2
   1  -7   1 43.6140 4.88519   1
  -1   7   1 46.8005 4.03274   1
   1   7  -1 41.9034 5.53831   1
  -1  -7   1 48.0402 1.76071   2
  -1  -7   1 40.4190 6.14781   1
   1   7   1 41.4297 4.98374   1
   1  -7  -1 42.5611 3.91658   1
   1  -7  -1 46.9430 1.54795   2
  -1   7  -1 55.0916 4.91220   1
   2  -7   1 13.0017 3.08062   1
  -2   7   1 16.0533 2.41123   1
   2  -7   1 13.3235 0.93333   2
  -2  -7  -1 15.1830 1.13919   2
   2  -7  -1 14.9667 0.80696   2
   2   7   1 14.4915 3.52120   1
  -2  -7   1 16.1009 3.97441   1
   2  -7  -1 14.6491 2.45520   1
   2   7   1 13.6900 3.79369   1
  -2   7  -1 11.2179 2.85381   1
  -2  -7   1 13.7461 1.16877   2
   3   7  -1 54.7420 6.91155   1
  -3   7   1 59.7082 4.22051   1
  -3  -7  -1 57.1532 2.14876   2
   3  -7   1 60.3815 5.36035   1
  -3  -7   1 55.8400 2.16482   2
   3   7   1 53.4707 7.35805   1
   3   7   1 60.5497 6.62974   1
  -3   7  -1 47.9622 4.87395   1
   3  -7  -1 64.4798 4.50403   1
   4   7  -1 777.930 27.7794   1
   4  -7   1 730.815 24.7434   1
  -4  -7  -1 756.593 20.6623   2
  -4   7   1 757.563 23.4805   1
   4  -7  -1 770.997 23.8916   1
   4   7   1 779.042 27.4192   1
   4   7   1 707.210 26.7996   1
  -4   7  -1 756.073 24.4516   1
  -4  -7   1 745.625 20.6868   2
  -5  -7  -1 131.191 4.22430   2
   5   7  -1 126.628 10.3213   1
  -5   7   1 129.767 7.31384   1
   5   7  -1 132.467 10.2184   1
   5  -7   1 142.311 8.39928   1
   5   7   1 135.409 10.1754   1
  -5  -7   1 134.032 4.26906   2
  -5   7  -1 141.556 8.13106   1
   5   7   1 127.439 9.97529   1
   5  -7  -1 132.019 7.56509   1
   6   7  -1 615.061 25.0490   1
  -6  -7  -1 612.717 16.6312   2
  -6   7   1 560.460 20.7059   1
   6  -7   1 606.567 22.0794   1
   6  -7  -1 574.058 21.0498   1
   6   7   1 596.337 24.5734   1
  -6  -7   1 602.634 16.6301   2
  -6   7  -1 612.009 21.6920   1
   6   7   1 584.918 24.3635   1
  -7   7   1 291.164 13.3067   1
  -7  -7  -1 286.312 8.46418   2
   7   7  -1 286.407 16.3065   1
   7  -7   1 292.537 14.0184   1
  -7  -7   1 285.544 8.47971   2
   7  -7  -1 286.199 13.4752   1
   7   7   1 295.126 16.4998   1
  -7   7  -1 282.494 13.6707   1
  -8   7   1 61.6532 7.17181   1
   8   7  -1 67.8806 9.22323   1
   8  -7   1 71.8434 7.62630   1
  -8  -7  -1 66.4262 2.76302   2
   8   7  -1 70.1205 9.37140   1
   8   7   1 62.0851 8.88605   1
   8  -7  -1 56.5329 6.83066   1
  -8   7  -1 64.6967 8.08079   1
  -8  -7   1 66.0248 2.78130   2
  -8   7  -1 67.0169 2.15165   2
  -9  -7  -1 22.9558 1.87002   2
   9   7  -1 28.5152 6.81912   1
  -9   7   1 28.1031 5.66357   1
   9   7  -1 17.3591 6.16504   1
   9  -7   1 22.1190 5.00437   1
   9   7   1 16.8685 6.42755   1
  -9  -7   1 24.8015 1.90305   2
   9  -7  -1 20.6215 4.95483   1
   9   7   1 10.8034 5.41268   1
 -10  -7  -1 9.10966 1.39591   2
  10  -7   1 11.6205 5.86814   1
 -10   7   1 7.24797 5.38999   1
  10   7  -1 11.0659 7.58541   1
  10   7  -1 7.30658 5.81236   1
  10  -7  -1 10.2340 4.58251   1
 -10  -7   1 14.5942 1.58890   2
 -10   7  -1 10.8185 4.97715   1
  10   7   1 13.8820 6.54146   1
  10   7   1 9.31333 6.48608   1
  11   7  -1 23.6573 7.77878   1
 -11  -7  -1 28.7607 2.20162   2
  11  -7   1 26.8612 9.59476   1
  11   7  -1 30.5795 8.00025   1
 -11  -7   1 27.6239 2.19338   2
  11   7   1 15.8748 7.36491   1
  11  -7  -1 32.4045 6.54282   1
 -11   7  -1 16.4004 6.23743   1
  11   7   1 20.1177 6.99251   1
  12   7  -1 31.2911 8.72359   1
 -12  -7  -1 39.5098 2.59746   2
  12  -7   1 37.8597 7.53871   1
 -12   7   1 43.5508 8.46251   1
  12   7  -1 33.3708 11.0842   1
 -12  -7   1 36.7785 2.53078   2
  12  -7  -1 36.3508 9.07141   1
  12   7   1 32.9674 8.96618   1
  12   7   1 30.6236 8.79384   1
  13   7  -1 218.132 19.5656   1
  13  -7   1 216.912 16.2867   1
 -13   7   1 213.294 17.9444   1
  13   7  -1 204.126 18.6420   1
 -13  -7  -1 226.302 7.35177   2
 -13  -7   1 225.794 7.36276   2
  13  -7  -1 210.270 22.7851   1
 -13   7  -1 236.106 19.7973   1
  13   7   1 213.819 18.5849   1
  13   7   1 251.985 19.6136   1
  14  -7   1 9.48703 6.57594   1
  14   7  -1 12.3207 8.14170   1
  14   7  -1 8.54360 7.89192   1
 -14  -7  -1 10.7456 1.55530   2
  14  -7  -1 19.7266 6.79003   1
 -14   7  -1 13.5179 6.61719   1
  14   7   1 8.44185 7.70952   1
 -14  -7   1 12.1291 1.55645   2
  14   7   1 9.75245 7.81706   1
  15   7  -1 149.628 16.8901   1
 -15  -7  -1 170.164 6.06477   2
  15   7  -1 150.531 18.6701   1
  15  -7   1 155.021 15.5818   1
  15   7   1 167.763 18.1464   1
  15   7   1 165.790 17.5866   1
 -15  -7   1 155.889 5.89703   2
  15  -7  -1 137.631 14.9661   1
 -15   7  -1 174.802 15.8784   1
  16   7  -1 755.094 39.5261   1
  16   7  -1 831.275 40.8042   1
 -16  -7  -1 801.324 22.8723   2
  16  -7   1 759.971 37.7117   1
  16   7   1 788.370 39.6490   1
  16   7   1 797.172 42.6112   1
 -16  -7   1 807.922 22.9020   2
  16  -7  -1 814.015 36.9123   1
  17  -7   1 0.50155 6.31355   1
  17   7  -1 -10.270 6.98812   1
  17   7  -1 -3.9033 7.91027   1
  17   7   1 1.28391 7.97461   1
  17  -7  -1 4.01008 6.75511   1
  17   7   1 7.22340 8.67756   1
  18  -7   1 0.59230 6.34329   1
  18   7  -1 7.28806 8.02302   1
  18   7  -1 2.88175 7.95371   1
  18   7   1 -10.563 8.32446   1
  18   7   1 0.62588 7.82555   1
  18  -7  -1 3.98311 6.63011   1
  19  -7   1 0.58686 6.78485   1
  19   7  -1 13.9319 13.8682   1
  19   7  -1 0.89512 8.90913   1
  19   7   1 5.09920 9.93767   1
  19  -7  -1 -4.3051 6.84601   1
  19   7   1 8.95478 10.8330   1
  20   7  -1 -5.5468 8.96599   1
  20  -7   1 7.78920 8.55291   1
  20   7   1 -0.0100 11.0015   1
  20   7   1 -11.589 8.92610   1
  20  -7  -1 13.0105 8.91097   1
  21   7  -1 43.2984 17.1364   1
  21   7  -1 80.9459 16.3258   1
  21   7   1 39.4602 17.3498   1
  21   7   1 29.4711 13.0397   1
   0  -8   1 144.814 4.58741   2
   0  -8   1 148.390 8.48641   1
   0  -8  -1 169.921 4.53024   2
   0   8  -1 143.281 8.53088   1
   0   8   1 175.497 8.15064   1
   0  -8  -1 153.731 7.71430   1
  -1  -8  -1 138.345 4.17866   2
   1  -8   1 138.980 4.13404   2
   1  -8   1 151.797 7.89867   1
   1   8  -1 147.849 8.78290   1
  -1   8   1 147.462 6.89334   1
  -1  -8   1 138.392 8.62863   1
   1  -8  -1 142.122 4.06117   2
   1   8   1 142.093 8.17048   1
  -1   8  -1 140.726 7.74199   1
  -1  -8   1 136.064 4.21128   2
   1  -8  -1 137.355 6.69080   1
   2  -8   1 78.7892 5.72425   1
  -2  -8  -1 71.6859 2.49887   2
   2  -8   1 74.8528 2.36818   2
  -2   8   1 78.2143 4.53527   1
   2   8   1 79.9240 6.71111   1
  -2  -8   1 71.7079 2.53747   2
  -2   8  -1 77.5922 5.48562   1
  -2  -8   1 61.9348 6.71591   1
   2  -8  -1 73.3620 4.50755   1
   2  -8  -1 75.1464 2.27850   2
   2   8   1 66.5460 6.36792   1
   3  -8   1 421.182 11.0779   2
  -3   8   1 403.311 13.3811   1
   3   8  -1 389.204 19.6625   1
  -3  -8  -1 395.005 11.2012   2
   3  -8   1 413.966 15.2261   1
   3  -8  -1 405.877 13.7267   1
  -3  -8   1 400.960 11.2462   2
   3   8   1 380.650 16.5877   1
  -3   8  -1 394.362 14.6604   1
   3   8   1 379.237 19.6423   1
   3  -8  -1 406.863 10.9720   2
   4  -8   1 39.7554 4.94063   1
   4   8  -1 35.4073 5.78155   1
  -4   8   1 40.7695 3.97776   1
  -4  -8  -1 34.6719 1.78575   2
   4   8  -1 40.8218 6.18389   1
  -4   8  -1 38.9644 4.58217   1
  -4  -8   1 40.3730 1.84427   2
   4   8   1 28.9064 5.34928   1
   4  -8  -1 36.7731 4.01611   1
   5   8  -1 135.091 10.3325   1
  -5  -8  -1 105.778 3.75234   2
  -5   8   1 107.798 6.51839   1
   5   8  -1 119.303 9.90930   1
   5  -8   1 121.666 7.71756   1
  -5  -8   1 112.358 3.79255   2
   5   8   1 111.843 9.57978   1
  -5   8  -1 110.365 7.23528   1
   5   8   1 119.998 9.89551   1
   5  -8  -1 120.725 7.00116   1
   6  -8   1 16.9934 4.00780   1
   6   8  -1 20.8555 5.40573   1
  -6   8   1 18.9887 3.55184   1
  -6  -8  -1 15.7386 1.51743   2
   6   8  -1 14.7811 5.06566   1
   6   8   1 14.0680 4.89865   1
  -6   8  -1 14.5319 3.71740   1
  -6  -8   1 17.0231 1.54299   2
   6   8   1 13.4315 4.94900   1
   6  -8  -1 18.4089 3.74944   1
  -7   8   1 26.2973 4.52392   1
   7   8  -1 23.9537 5.77834   1
  -7  -8  -1 31.8079 1.87973   2
   7  -8   1 25.7885 4.73489   1
   7   8  -1 20.3870 8.38928   1
   7   8   1 31.3283 6.47797   1
   7  -8  -1 32.6203 4.83560   1
  -7   8  -1 24.0527 4.63568   1
  -7  -8   1 27.5034 1.86455   2
   7   8   1 11.1898 7.65915   1
  -8   8   1 3.50974 3.47278   1
  -8  -8  -1 10.6165 1.15152   2
   8   8  -1 12.1163 5.74646   1
   8  -8   1 4.24888 3.86298   1
  -8   8  -1 15.1123 4.36351   1
   8   8   1 9.65270 5.46519   1
   8  -8  -1 12.7924 4.00218   1
  -8  -8   1 8.72814 1.12880   2
   8   8   1 1.69291 2.90335   1
   9   8  -1 7.36734 5.84075   1
   9  -8   1 7.44603 4.14886   1
  -9  -8  -1 6.30551 1.08877   2
  -9   8   1 7.55838 4.04676   1
   9   8  -1 10.2026 7.63088   1
   9   8   1 3.29976 5.26878   1
  -9   8  -1 4.17527 4.24148   1
  -9  -8   1 7.98125 1.15872   2
   9  -8  -1 15.3217 4.62176   1
 -10   8   1 65.2759 8.49579   1
  10   8  -1 60.5903 10.1300   1
  10  -8   1 63.4806 8.57343   1
  10   8  -1 62.8438 10.2611   1
 -10  -8  -1 69.0382 3.02859   2
 -10  -8   1 61.6207 2.96687   2
  10   8   1 58.7989 9.74379   1
  10   8   1 64.3496 10.0286   1
 -10   8  -1 80.2495 9.15522   1
  10  -8  -1 65.2793 8.51096   1
 -10   8  -1 59.8413 2.13160   2
 -11   8   1 3.42210 4.91151   1
  11  -8   1 10.3436 5.10617   1
  11   8  -1 7.98249 6.63206   1
 -11  -8  -1 7.99522 1.56831   2
  11   8  -1 4.31889 5.74976   1
  11   8   1 10.0635 6.81401   1
  11   8   1 11.1859 6.94680   1
  11  -8  -1 3.26473 4.76142   1
 -11  -8   1 4.89075 1.18243   2
 -11   8  -1 10.9701 5.34235   1
 -12  -8  -1 357.703 11.0824   2
  12   8  -1 390.439 23.7899   1
  12  -8   1 336.213 20.2024   1
 -12   8   1 369.773 19.9196   1
  12   8  -1 380.511 24.0615   1
 -12   8  -1 379.790 20.6254   1
  12   8   1 405.887 23.7230   1
 -12  -8   1 375.842 11.1502   2
  12   8   1 363.503 23.2337   1
  12  -8  -1 334.902 19.4176   1
 -13  -8  -1 35.1079 2.67139   2
  13   8  -1 30.3113 9.58893   1
  13  -8   1 40.9740 8.38020   1
  13   8  -1 41.0902 11.9014   1
  13   8   1 30.0884 9.05460   1
  13  -8  -1 30.3861 7.61038   1
 -13   8  -1 27.8308 7.48714   1
 -13  -8   1 32.3798 2.62333   2
  13   8   1 28.0708 9.09665   1
 -14  -8  -1 149.167 5.55527   2
  14  -8   1 135.388 13.6308   1
  14   8  -1 134.414 16.4536   1
  14   8  -1 172.991 16.6103   1
 -14  -8   1 155.431 5.60772   2
  14   8   1 122.100 16.0354   1
  14  -8  -1 152.710 14.3658   1
 -14   8  -1 130.377 16.9396   1
  14   8   1 149.434 16.5915   1
  15  -8   1 31.7118 8.20094   1
 -15  -8  -1 35.7608 2.96115   2
  15   8  -1 9.90896 9.04039   1
  15   8  -1 40.5896 10.4181   1
  15   8   1 48.0556 11.7111   1
  15  -8  -1 23.4240 7.78331   1
  15   8   1 38.8369 11.1478   1
 -15  -8   1 35.0031 2.96416   2
  16  -8   1 38.7011 9.89849   1
  16   8  -1 41.9868 10.5380   1
  16   8  -1 29.3645 10.6287   1
  16  -8  -1 27.9276 12.2250   1
 -16  -8   1 33.7316 2.97723   2
  16   8   1 16.8895 9.92702   1
  16  -8  -1 22.3057 8.17897   1
  16   8   1 30.0883 10.0036   1
  17  -8   1 63.1814 13.5781   1
  17   8  -1 64.1394 14.7715   1
  17   8  -1 53.5709 12.9979   1
 -17  -8  -1 73.7602 3.90591   2
  17   8   1 71.4106 15.8116   1
  17  -8  -1 72.8795 12.1018   1
 -17  -8   1 79.7693 4.60870   2
  17   8   1 73.4169 14.2231   1
  18   8  -1 -9.2831 6.59415   1
  18   8  -1 16.6322 9.10755   1
  18   8   1 -13.533 7.08930   1
  18  -8  -1 6.66022 6.65068   1
  18   8   1 20.1776 9.75679   1
  19   8  -1 27.4708 12.5025   1
  19   8  -1 21.4132 11.3103   1
  19   8   1 46.9685 11.3464   1
  19  -8  -1 30.6844 9.66973   1
  19   8   1 41.2431 12.9581   1
  20   8  -1 3.30792 11.1077   1
  20   8   1 -8.7997 9.25608   1
   0  -9   1 -2.4632 2.36733   1
   0   9  -1 -1.7828 2.18336   1
   0  -9   1 0.74030 0.54915   2
   0  -9  -1 -0.5458 0.47167   2
   0   9   1 0.93503 2.09853   1
   1  -9   1 225.975 6.32665   2
   1   9  -1 226.662 11.4791   1
  -1  -9  -1 215.648 6.34718   2
   1  -9   1 227.788 10.3101   1
  -1   9   1 231.857 9.32788   1
   1  -9  -1 224.800 6.25662   2
   1   9   1 219.217 10.6425   1
  -1  -9   1 213.569 6.39665   2
   1   9   1 230.875 10.5679   1
  -1  -9   1 213.147 11.0858   1
  -1   9  -1 218.069 10.2863   1
   1  -9  -1 216.708 9.08140   1
   2  -9   1 177.101 8.74057   1
  -2   9   1 170.253 7.26294   1
   2   9  -1 178.219 10.5106   1
   2  -9   1 176.029 4.97923   2
  -2  -9  -1 164.410 5.08804   2
   2   9   1 168.202 9.92467   1
   2  -9  -1 174.847 4.90370   2
   2   9   1 175.090 9.79465   1
   2  -9  -1 170.155 7.26853   1
  -2  -9   1 164.117 5.17035   2
  -2   9  -1 173.649 8.54262   1
  -3  -9  -1 387.594 11.4156   2
   3  -9   1 404.721 11.2654   2
   3   9  -1 382.611 17.8917   1
  -3   9   1 439.354 13.6985   1
   3  -9   1 400.628 15.3028   1
   3  -9  -1 444.995 13.9373   1
   3  -9  -1 422.922 11.2240   2
   3   9   1 419.321 17.6527   1
  -3  -9   1 382.773 11.4472   2
  -3   9  -1 406.542 15.0472   1
   3   9   1 388.303 17.1679   1
  -4  -9  -1 43.4206 2.01100   2
   4   9  -1 36.1838 6.28529   1
  -4   9   1 45.2253 3.98158   1
   4   9  -1 30.9478 7.66601   1
   4  -9   1 46.4276 5.16558   1
   4   9   1 40.0508 8.65586   1
  -4   9  -1 52.6077 5.02564   1
  -4  -9   1 43.7365 2.04119   2
   4   9   1 40.2749 7.48513   1
   4  -9  -1 47.2843 4.19830   1
   5  -9   1 269.080 12.2365   1
  -5   9   1 269.184 10.6840   1
   5   9  -1 256.288 14.9466   1
  -5  -9  -1 262.712 7.83931   2
   5   9  -1 271.851 16.0982   1
  -5   9  -1 272.329 11.7785   1
   5   9   1 261.651 14.7468   1
  -5  -9   1 262.218 7.86328   2
   5  -9  -1 267.061 11.0950   1
   5   9   1 274.934 15.6575   1
   6  -9   1 13.0390 3.78391   1
  -6   9   1 15.0581 3.22078   1
  -6  -9  -1 17.3603 1.61702   2
   6   9  -1 16.6310 5.35956   1
   6   9  -1 6.64129 5.00117   1
   6   9   1 17.2481 5.32616   1
   6  -9  -1 15.6952 3.49308   1
  -6  -9   1 13.9216 1.58539   2
   6   9   1 16.2612 5.39815   1
  -6   9  -1 13.9651 3.62363   1
  -7   9   1 62.8533 6.32426   1
  -7  -9  -1 69.9057 2.89779   2
   7  -9   1 67.2055 7.20869   1
   7   9  -1 69.7731 9.40659   1
   7   9  -1 66.4954 9.39849   1
  -7   9  -1 73.3244 7.09540   1
   7  -9  -1 65.1522 6.46296   1
  -7  -9   1 67.9011 2.87867   2
   7   9   1 66.5530 9.33852   1
   7   9   1 63.1360 9.09225   1
  -8   9   1 158.188 9.85010   1
   8   9  -1 144.944 13.2330   1
  -8  -9  -1 157.702 5.20190   2
   8  -9   1 150.705 10.5892   1
   8   9  -1 157.436 13.0004   1
   8  -9  -1 159.096 10.2493   1
  -8   9  -1 152.928 10.2621   1
  -8  -9   1 147.311 5.16062   2
   8   9   1 176.088 13.6271   1
   8   9   1 171.866 13.4305   1
  -9  -9  -1 9.99980 1.27618   2
   9   9  -1 14.6516 6.52497   1
  -9   9   1 22.9130 4.99656   1
   9  -9   1 13.9080 4.52310   1
  -9  -9   1 12.2222 1.37926   2
   9  -9  -1 21.4461 5.06066   1
  -9   9  -1 13.9364 4.74913   1
   9   9   1 10.9538 6.11550   1
   9   9   1 9.19405 4.76115   1
  10   9  -1 123.517 13.4002   1
  10  -9   1 120.499 10.7413   1
 -10  -9  -1 114.309 4.40486   2
 -10   9   1 128.875 10.6895   1
 -10   9  -1 121.582 10.7267   1
 -10  -9   1 120.032 4.46006   2
  10  -9  -1 117.611 10.1716   1
  10   9   1 106.301 12.7260   1
  11   9  -1 8.77556 6.19723   1
  11   9  -1 12.7235 7.15538   1
 -11   9   1 14.3852 5.44536   1
  11  -9   1 11.4144 5.09783   1
 -11  -9  -1 14.9526 1.56636   2
 -11   9  -1 12.3054 5.53837   1
  11   9   1 14.7766 6.73493   1
 -11  -9   1 14.6174 2.52448   2
  11   9   1 16.6839 7.81019   1
  11  -9  -1 14.4676 5.40093   1
  12  -9   1 74.5661 10.0918   1
 -12  -9  -1 70.1862 3.47155   2
  12   9  -1 81.2540 12.5848   1
  12   9  -1 79.4964 12.9623   1
 -12  -9   1 73.6389 3.56594   2
  12  -9  -1 67.1965 9.57161   1
  12   9   1 100.285 13.4186   1
 -12   9  -1 78.2435 10.4376   1
  12   9   1 89.8758 13.2818   1
  13   9  -1 8.86641 7.37274   1
 -13  -9  -1 25.8239 2.49886   2
  13  -9   1 22.3647 7.34082   1
  13   9  -1 13.9143 7.93111   1
 -13  -9   1 31.4299 2.54436   2
  13   9   1 30.9058 9.44454   1
  13  -9  -1 27.2680 7.36152   1
  13   9   1 24.2664 7.99600   1
 -13   9  -1 17.3278 6.49597   1
  14   9  -1 5.93919 9.55625   1
  14  -9   1 10.5444 6.46549   1
 -14  -9  -1 16.5707 1.83675   2
  14   9  -1 25.0507 9.37921   1
  14  -9  -1 20.5410 7.21147   1
 -14   9  -1 18.5584 6.93023   1
  14   9   1 -2.2950 6.74794   1
  14   9   1 18.1422 7.97295   1
 -14  -9   1 19.1361 1.96983   2
  15   9  -1 3.33406 7.23928   1
  15   9  -1 12.7833 9.00634   1
  15  -9   1 2.86957 6.03483   1
  15   9   1 -1.5214 7.20799   1
  15   9   1 14.5035 8.78185   1
  15  -9  -1 4.71579 6.08098   1
  16   9  -1 7.78752 9.30969   1
  16   9  -1 -1.8016 7.16703   1
  16  -9   1 -0.1790 6.11404   1
 -16  -9  -1 1.71232 1.37666   2
  16   9   1 6.63448 6.70324   1
  16  -9  -1 -2.8637 5.51482   1
 -16  -9   1 1.51577 1.71115   2
  16   9   1 18.4047 9.00406   1
 -17  -9  -1 2.13556 1.43198   2
  17  -9   1 -1.6738 5.48885   1
  17   9  -1 -9.8062 7.36479   1
  17   9  -1 9.75968 8.84576   1
 -17  -9   1 4.00386 1.44570   2
  17   9   1 1.04058 8.53999   1
  17  -9  -1 6.97814 6.29747   1
  17   9   1 13.1450 9.93017   1
  18  -9   1 -1.8405 6.24818   1
  18   9  -1 6.61121 8.47876   1
  18   9  -1 7.35894 9.21087   1
  18   9   1 -12.821 7.83343   1
  18  -9  -1 2.82351 6.75640   1
  18   9   1 1.81613 9.85899   1
  19  -9   1 2.18857 7.51235   1
  19   9  -1 -1.7787 10.8942   1
  19  -9  -1 0.76886 7.04438   1
  19   9   1 -0.2416 9.53376   1
  20   9  -1 66.7386 19.4468   1
   0 -10   1 118.575 3.83836   2
   0 -10   1 119.712 7.96782   1
   0 -10  -1 126.672 3.80501   2
   0  10  -1 129.291 8.33529   1
   0  10   1 134.406 7.64605   1
  -1  10   1 0.29684 1.96306   1
  -1 -10  -1 -0.0697 0.56925   2
   1 -10   1 -1.0814 2.21228   1
   1 -10   1 -0.1029 0.55617   2
   1  10  -1 1.94119 2.96527   1
   1 -10  -1 1.20249 0.55073   2
   1  10   1 5.18661 3.03770   1
  -1  10  -1 1.51976 2.49342   1
  -1 -10   1 -1.7066 2.69013   1
  -1 -10   1 1.50539 0.65619   2
   1  10   1 -0.6054 2.38240   1
   2 -10   1 236.257 10.5570   1
   2 -10   1 232.993 6.73588   2
  -2 -10  -1 230.554 6.83873   2
  -2  10   1 242.589 9.13652   1
   2  10  -1 223.896 12.5898   1
   2 -10  -1 233.712 8.97761   1
  -2  10  -1 236.845 10.5153   1
   2 -10  -1 239.524 6.66581   2
   2  10   1 237.836 11.8539   1
   2  10   1 241.355 12.3796   1
  -2 -10   1 234.314 6.88882   2
   3 -10   1 176.212 5.27395   2
  -3  10   1 200.457 7.43323   1
   3  10  -1 176.883 11.3811   1
   3  10  -1 183.100 11.8464   1
   3 -10   1 181.428 9.07568   1
  -3 -10  -1 182.508 5.49145   2
   3 -10  -1 183.482 7.28841   1
   3  10   1 176.577 10.8362   1
   3 -10  -1 185.610 5.21439   2
  -3 -10   1 163.773 5.53289   2
   3  10   1 184.828 11.4890   1
  -3  10  -1 178.023 8.72898   1
   4  10  -1 5.66440 4.35039   1
  -4  10   1 8.01958 2.09520   1
   4  10  -1 5.86151 4.33543   1
  -4 -10  -1 5.77561 0.93503   2
   4 -10   1 9.64936 3.06215   1
   4  10   1 10.6208 4.57071   1
   4 -10  -1 10.4285 2.27964   1
  -4 -10   1 7.11650 0.97744   2
   4  10   1 7.45157 3.89684   1
  -4  10  -1 7.97677 2.80412   1
   5 -10   1 133.384 8.14536   1
  -5  10   1 137.588 6.76934   1
   5  10  -1 149.633 11.6518   1
  -5 -10  -1 132.839 4.47419   2
   5  10   1 140.015 11.4053   1
   5  10   1 135.146 10.8752   1
   5 -10  -1 136.814 7.18102   1
  -5  10  -1 133.872 7.85629   1
  -5 -10   1 138.134 4.53952   2
   6 -10   1 1.05087 2.75805   1
  -6  10   1 -0.7863 2.15232   1
   6  10  -1 0.47417 4.71977   1
  -6 -10  -1 0.16167 0.85291   2
  -6  10  -1 1.87426 2.67801   1
  -6 -10   1 1.83183 0.90421   2
   6  10   1 -0.3595 4.32910   1
   6 -10  -1 -0.5518 2.30080   1
   6  10   1 7.59503 4.75737   1
   7  10  -1 5.75936 5.36602   1
  -7 -10  -1 11.0732 1.20618   2
  -7  10   1 8.23866 3.00532   1
   7  10  -1 6.10576 5.46168   1
   7 -10   1 11.2826 3.81627   1
   7  10   1 10.0279 8.59636   1
   7  10   1 10.2129 5.48595   1
  -7  10  -1 11.7608 3.81485   1
  -7 -10   1 9.06256 1.21052   2
   7 -10  -1 6.48508 3.07423   1
   8  10  -1 5.39123 4.89284   1
   8 -10   1 0.66985 3.20699   1
  -8 -10  -1 4.60175 1.07629   2
  -8  10   1 4.98300 3.40694   1
   8  10  -1 6.62303 5.12004   1
  -8 -10   1 7.36507 1.15676   2
   8  10   1 0.22134 4.83613   1
   8  10   1 -2.6871 4.58757   1
   8 -10  -1 9.62502 3.64200   1
  -8  10  -1 5.34745 3.67744   1
   9  10  -1 191.135 15.3215   1
  -9  10   1 174.758 11.1408   1
  -9 -10  -1 185.792 6.16021   2
   9 -10   1 190.618 12.1804   1
   9  10  -1 198.369 15.5394   1
   9  10   1 175.860 14.8564   1
  -9  10  -1 202.343 12.1677   1
   9 -10  -1 186.073 11.5047   1
   9  10   1 204.108 15.5852   1
  -9 -10   1 185.997 6.19905   2
  10 -10   1 30.4104 6.08848   1
 -10 -10  -1 27.1852 2.24866   2
  10  10  -1 12.6269 6.91676   1
 -10  10   1 19.7867 4.99375   1
  10  10   1 25.1788 7.68479   1
 -10 -10   1 25.7440 2.28683   2
  10 -10  -1 27.9431 5.75665   1
  10  10   1 34.6419 7.44931   1
 -10  10  -1 28.7210 5.74242   1
  11 -10   1 244.952 15.7156   1
 -11 -10  -1 256.328 8.02225   2
  11  10  -1 265.891 19.5824   1
 -11 -10   1 256.789 8.04330   2
 -11  10  -1 253.132 15.2097   1
  11  10   1 230.323 18.6909   1
  11 -10  -1 230.945 14.9299   1
  12  10  -1 23.3609 8.38538   1
 -12 -10  -1 24.8829 3.00479   2
  12  10  -1 22.0104 8.45808   1
  12 -10   1 19.2921 6.31753   1
  12 -10  -1 28.6686 6.72663   1
  12  10   1 4.10828 8.20985   1
 -12 -10   1 21.6623 2.49941   2
  12  10   1 26.2114 8.44908   1
 -12  10  -1 29.5600 6.59110   1
 -13 -10  -1 -0.1566 1.23249   2
  13 -10   1 11.1538 5.76007   1
  13  10  -1 -0.2425 6.74761   1
  13  10  -1 1.82756 5.42186   1
 -13 -10   1 1.16641 1.30882   2
  13 -10  -1 3.81180 4.85043   1
  13  10   1 0.35297 6.98696   1
 -13  10  -1 10.5711 5.58317   1
  13  10   1 3.97227 6.36243   1
 -14 -10  -1 5.12734 1.40278   2
  14  10  -1 -0.7845 6.10748   1
  14 -10   1 4.85409 5.16391   1
  14  10  -1 3.59953 8.48363   1
  14 -10  -1 5.12156 5.20374   1
  14  10   1 -2.4969 7.41449   1
 -14  10  -1 -2.4969 5.05005   1
  14  10   1 7.33502 6.93015   1
 -15 -10  -1 5.08625 1.52556   2
  15 -10   1 8.92905 5.97693   1
  15  10  -1 1.91398 7.76439   1
  15  10  -1 15.5564 8.35412   1
  15  10   1 4.30665 7.13950   1
 -15 -10   1 2.67422 1.38985   2
  15  10   1 -4.3149 6.97423   1
  15 -10  -1 0.68030 5.42365   1
  16 -10   1 -2.1218 5.55787   1
 -16 -10  -1 1.48943 1.44603   2
  16  10  -1 6.41374 8.59052   1
  16  10  -1 1.32560 8.16293   1
 -16 -10   1 1.93254 1.34337   2
  16 -10  -1 -2.0190 6.00829   1
  16  10   1 1.86750 7.89571   1
  16  10   1 -12.180 6.53531   1
 -17 -10  -1 14.6062 2.58995   2
  17 -10   1 14.0919 7.38031   1
  17  10  -1 18.3656 10.1485   1
  17 -10  -1 13.7797 7.86121   1
 -17 -10   1 18.3546 2.50679   2
  17  10   1 11.5647 9.53003   1
  18  10  -1 24.6988 10.9948   1
  18 -10   1 1.36862 7.33124   1
  18 -10  -1 -5.2705 7.12931   1
  18  10   1 6.30325 11.6490   1
  19  10  -1 105.542 24.2782   1
   0  11  -1 -0.3092 2.71098   1
   0  11   1 -1.4032 2.23429   1
   0  11   1 -1.8969 2.27166   1
   0 -11   1 0.00129 0.65130   2
   0 -11  -1 -0.0117 0.61585   2
   1 -11   1 51.6080 2.07079   2
  -1 -11  -1 49.2792 2.08455   2
   1  11  -1 52.1311 6.68606   1
   1 -11   1 55.8697 5.55771   1
  -1  11   1 56.2624 4.69719   1
  -1  11   1 50.0118 4.48705   1
   1  11   1 60.7412 6.22123   1
  -1 -11   1 50.2616 2.15443   2
  -1  11  -1 51.4869 5.47569   1
   1 -11  -1 52.4546 1.97771   2
   1  11   1 57.6011 5.99170   1
   2 -11   1 138.984 4.20893   2
  -2  11   1 140.955 6.20771   1
   2 -11   1 138.767 7.71584   1
   2  11  -1 134.425 10.2383   1
  -2 -11  -1 132.595 4.30338   2
   2  11  -1 141.349 9.76790   1
   2 -11  -1 138.168 4.13800   2
  -2 -11   1 139.048 4.37410   2
   2  11   1 126.630 8.99879   1
  -2  11  -1 134.578 7.86153   1
   2  11   1 137.118 9.44911   1
   3  11  -1 38.3721 6.34883   1
   3 -11   1 36.1671 4.42931   1
   3  11  -1 42.2063 6.52615   1
   3 -11   1 34.9422 1.62248   2
  -3 -11  -1 35.1435 1.92087   2
  -3  11   1 39.9098 2.86184   1
   3  11   1 31.8669 5.50130   1
  -3  11  -1 36.4950 4.40277   1
  -3 -11   1 37.2828 1.96493   2
   3 -11  -1 38.3663 1.57796   2
   3  11   1 42.2976 6.21784   1
   4 -11   1 9.61659 2.93556   1
   4  11  -1 5.39982 4.41610   1
   4  11  -1 7.40223 4.57126   1
  -4 -11  -1 8.01045 1.03495   2
  -4 -11   1 5.37136 1.00595   2
   4  11   1 4.64500 4.28665   1
  -4  11  -1 8.37436 2.83742   1
   4  11   1 0.31738 3.53951   1
   5  11  -1 21.9605 5.94133   1
   5 -11   1 34.7513 4.58195   1
   5  11  -1 46.0790 7.78554   1
  -5 -11  -1 36.5170 2.07055   2
  -5  11   1 33.6903 3.51698   1
   5  11   1 29.8218 6.38892   1
  -5  11  -1 36.0087 4.53813   1
   5  11   1 29.0816 6.44107   1
  -5 -11   1 31.0698 2.05208   2
   6  11  -1 51.4573 8.16454   1
  -6 -11  -1 50.4096 2.47522   2
   6 -11   1 54.5579 5.79674   1
  -6  11   1 44.5490 4.34386   1
   6  11  -1 41.2424 7.29305   1
   6 -11  -1 53.2462 6.31901   1
  -6 -11   1 49.3246 2.52241   2
   6  11   1 53.9168 8.20915   1
  -6  11  -1 39.3078 5.11980   1
   6  11   1 46.5266 7.73949   1
   7  11  -1 -1.0687 4.56574   1
  -7 -11  -1 -0.3219 0.91773   2
   7  11  -1 -5.8970 4.26928   1
   7 -11   1 6.56797 3.40770   1
  -7  11   1 -0.2414 2.35894   1
  -7 -11   1 1.25370 0.98574   2
   7  11   1 -1.0921 5.37637   1
  -7  11  -1 1.71166 2.81360   1
   7 -11  -1 -2.3010 2.28878   1
   7  11   1 1.59466 4.48600   1
   8 -11   1 26.3496 5.11244   1
   8  11  -1 18.6661 7.00449   1
   8  11  -1 19.4612 7.33638   1
  -8 -11  -1 23.2367 2.01121   2
  -8 -11   1 23.9706 2.06895   2
   8  11   1 15.9973 7.28997   1
   8 -11  -1 27.1422 4.58456   1
  -8  11  -1 23.8025 4.55334   1
   8  11   1 20.6557 7.09227   1
   9  11  -1 91.9813 12.3459   1
   9 -11   1 73.7473 8.28420   1
  -9 -11  -1 84.2233 3.55680   2
   9  11  -1 83.2712 11.5136   1
   9 -11  -1 79.9256 7.87282   1
  -9  11  -1 84.4297 8.30533   1
   9  11   1 74.0714 11.1773   1
  -9 -11   1 87.3573 3.61277   2
   9  11   1 92.3371 11.3233   1
  10  11  -1 4.27437 6.25146   1
  10  11  -1 11.9871 6.26088   1
  10 -11   1 3.22293 3.93091   1
 -10 -11  -1 1.80642 1.09111   2
  10 -11  -1 2.58482 3.70320   1
  10  11   1 11.2108 6.50341   1
  10  11   1 5.78557 5.84460   1
 -10  11  -1 0.08511 3.72837   1
 -10 -11   1 2.23629 1.18540   2
  11  11  -1 1.98184 4.39472   1
 -11 -11  -1 7.91088 1.39418   2
  11  11  -1 2.29077 6.62346   1
  11 -11   1 4.88287 4.53085   1
  11 -11  -1 5.12563 4.17839   1
 -11  11  -1 8.78741 4.44310   1
  11  11   1 -0.3401 6.60874   1
  11  11   1 -3.6684 5.02951   1
 -11 -11   1 5.89910 1.34681   2
  12 -11   1 28.6401 6.78581   1
 -12 -11  -1 30.8508 2.57131   2
  12  11  -1 15.8099 9.14108   1
  12 -11  -1 16.5029 5.62917   1
 -12  11  -1 20.2328 6.03452   1
 -12 -11   1 28.3629 2.60849   2
  12  11   1 35.2564 9.85681   1
  13 -11   1 64.0448 9.17921   1
 -13 -11  -1 73.3421 3.66146   2
  13  11  -1 34.6909 10.5856   1
  13  11  -1 76.5571 13.0549   1
  13  11   1 62.0019 11.6635   1
 -13 -11   1 64.3187 3.51650   2
  13 -11  -1 54.9104 8.73113   1
  13 -11  -1 48.5955 12.2868   1
 -14 -11  -1 8.57866 1.67767   2
  14  11  -1 22.7837 7.98350   1
  14 -11   1 10.1376 6.05797   1
  14  11  -1 7.36064 7.58211   1
  14  11   1 21.6525 8.94592   1
 -14 -11   1 8.30031 1.70044   2
  14 -11  -1 4.70753 5.53919   1
  14  11   1 19.3265 10.0048   1
  15  11  -1 2.30879 7.11083   1
 -15 -11  -1 2.80325 1.51549   2
  15 -11   1 4.62552 5.44119   1
  15 -11  -1 -0.8503 5.78958   1
 -15 -11   1 4.21553 1.41300   2
  15  11   1 13.0401 8.11562   1
 -16 -11  -1 70.1624 3.90449   2
  16  11  -1 77.0163 13.6518   1
  16 -11   1 93.8781 13.7273   1
  16  11   1 60.6608 13.1873   1
 -16 -11   1 66.3955 3.87362   2
  16 -11  -1 59.5053 11.2123   1
  17 -11   1 6.98989 7.46361   1
  17  11  -1 10.0159 9.19127   1
  17 -11  -1 -3.0414 5.98125   1
  17  11   1 2.12063 10.1211   1
  18 -11   1 2.29847 6.59075   1
  18 -11  -1 -11.888 6.71736   1
   0 -12  -1 40.3466 1.82090   2
   0  12   1 42.8388 4.93826   1
   0  12   1 37.6922 4.78298   1
   0 -12   1 38.8895 1.88383   2
   0  12  -1 50.7821 6.00484   1
   1  12  -1 73.0711 7.38560   1
   1 -12   1 70.7730 2.61847   2
  -1  12   1 66.9430 5.02161   1
  -1 -12  -1 70.5309 2.62278   2
   1  12  -1 70.2792 7.33984   1
  -1  12   1 63.1590 4.77417   1
   1  12   1 74.6918 6.43668   1
   1  12   1 71.2485 6.69291   1
  -1  12  -1 82.4652 6.36148   1
  -1 -12   1 71.0209 2.69127   2
   1 -12  -1 70.6339 2.51697   2
  -2  12   1 183.000 6.21989   1
  -2  12   1 194.388 7.76705   1
   2 -12   1 174.067 5.25231   2
   2  12  -1 178.581 11.3516   1
  -2 -12  -1 163.444 5.33883   2
   2 -12   1 178.261 8.91775   1
   2  12  -1 173.039 11.6563   1
   2  12   1 169.013 10.8452   1
   2  12   1 159.794 10.1604   1
   2 -12  -1 171.539 5.17906   2
  -2  12  -1 175.258 8.92018   1
  -2 -12   1 172.356 5.40828   2
  -3 -12  -1 153.161 4.89122   2
   3  12  -1 146.072 11.1111   1
   3  12  -1 152.734 11.5629   1
  -3 -12   1 158.078 4.96538   2
   3  12   1 144.108 10.3152   1
   3 -12  -1 152.254 4.63755   2
   3  12   1 157.006 11.2554   1
  -3  12  -1 162.928 8.04648   1
  -4 -12  -1 3.77235 0.96620   2
   4  12  -1 4.80061 4.52772   1
   4  12  -1 12.7037 5.14304   1
  -4 -12   1 4.96607 1.01586   2
   4  12   1 2.28449 4.12714   1
   4  12   1 -2.5254 3.62938   1
  -4  12  -1 11.2652 4.22075   1
   5 -12   1 214.824 10.8504   1
   5  12  -1 194.289 14.0838   1
   5  12  -1 202.872 14.3261   1
  -5 -12  -1 199.325 6.25099   2
   5  12   1 197.240 13.9656   1
  -5 -12   1 186.365 6.30910   2
   5  12   1 197.658 13.2188   1
   6  12  -1 10.1778 5.10058   1
   6  12  -1 7.22461 5.28150   1
   6 -12   1 6.20999 3.33556   1
  -6 -12  -1 8.18154 1.19419   2
   6  12   1 4.90867 4.72506   1
   6  12   1 8.72031 5.14692   1
  -6 -12   1 8.26503 1.19288   2
   7 -12   1 -0.4825 3.27443   1
   7  12  -1 -1.1588 5.21556   1
   7  12  -1 1.85933 5.11857   1
  -7 -12  -1 -0.4068 0.95583   2
   7  12   1 0.64954 4.83066   1
   7  12   1 2.35770 4.67627   1
   7 -12  -1 -0.1147 1.94228   1
  -7 -12   1 -1.6023 0.90779   2
   8  12  -1 109.875 12.7360   1
   8 -12   1 110.615 9.13818   1
   8  12  -1 114.990 14.8646   1
  -8 -12  -1 112.126 4.26443   2
  -8 -12   1 111.569 4.28824   2
   8  12   1 104.336 12.2101   1
   8 -12  -1 114.349 7.38113   1
   8  12   1 110.811 12.9549   1
   9  12  -1 8.91840 9.06519   1
   9  12  -1 6.95744 6.83561   1
   9 -12   1 -2.0773 3.70892   1
  -9 -12  -1 4.26621 1.20341   2
  -9 -12   1 1.51971 1.15208   2
   9 -12  -1 5.24766 3.22611   1
  10 -12   1 11.8473 5.03505   1
  10  12  -1 21.5222 7.88009   1
 -10 -12  -1 16.9646 1.72732   2
  10  12  -1 19.8106 7.57052   1
  10 -12  -1 23.3009 4.84620   1
  10  12   1 29.9388 8.00565   1
 -10 -12   1 18.3499 1.79206   2
 -11 -12  -1 52.6889 3.06644   2
  11  12  -1 55.2432 10.6600   1
  11 -12   1 44.5889 7.82088   1
  11  12  -1 68.0347 11.5142   1
 -11 -12   1 52.1190 3.09966   2
  11 -12  -1 56.2641 7.59034   1
  11 -12  -1 54.9297 7.58786   1
  11  12   1 43.1626 9.49811   1
  11  12   1 58.5078 11.2791   1
  12 -12   1 18.5049 6.52714   1
  12  12  -1 28.0193 8.48922   1
  12  12  -1 46.0629 10.9488   1
 -12 -12  -1 25.0825 2.52964   2
  12 -12  -1 15.6089 5.46870   1
 -12 -12   1 21.5307 2.50429   2
  12  12   1 31.3687 8.36779   1
  12  12   1 15.3415 8.03068   1
 -13 -12  -1 66.0176 3.58679   2
  13 -12   1 65.1623 9.79775   1
  13 -12  -1 72.4829 9.39449   1
  13  12   1 56.5919 10.1477   1
 -13 -12   1 72.7688 5.39981   2
  14 -12   1 5.85407 5.38190   1
 -14 -12  -1 1.00364 1.26638   2
  14 -12  -1 -2.1165 4.76830   1
 -14 -12   1 0.93656 1.39711   2
  15  12  -1 192.535 20.0457   1
  15 -12   1 171.571 16.1320   1
 -15 -12  -1 188.068 6.70859   2
  15  12   1 139.559 19.1068   1
 -15 -12   1 185.081 6.75562   2
  15 -12  -1 161.974 15.0715   1
  16 -12   1 8.72667 6.67754   1
  16  12  -1 4.02577 9.11557   1
  16 -12  -1 22.8412 7.55647   1
  16  12   1 11.8009 8.72108   1
  17 -12   1 6.08888 7.22010   1
  17 -12  -1 -0.6147 6.46749   1
   0  13   1 1.71697 2.51136   1
   0  13  -1 1.98487 2.91927   1
   0  13   1 1.96411 2.39892   1
   0 -13  -1 0.78137 0.74420   2
   0 -13   1 -0.4430 0.77483   2
   0  13  -1 -1.1382 2.74467   1
   1  13  -1 3.57172 3.29584   1
   1 -13   1 2.79038 0.84634   2
  -1 -13  -1 2.25998 0.82641   2
  -1  13   1 4.10222 1.84612   1
   1  13  -1 4.97240 3.50313   1
  -1  13   1 4.52104 1.95134   1
  -1 -13   1 3.26944 0.89621   2
   1  13   1 2.13308 2.86960   1
   1 -13  -1 4.07942 0.82010   2
   1  13   1 -2.3966 2.60634   1
  -1  13  -1 7.62739 3.06548   1
   2 -13   1 23.2298 1.53219   2
   2  13  -1 19.0754 5.08641   1
   2  13  -1 21.9504 5.07288   1
  -2 -13  -1 20.3050 1.67671   2
  -2 -13   1 19.7686 1.69590   2
   2 -13  -1 22.5230 1.42385   2
   2  13   1 26.4743 4.96537   1
  -2  13  -1 20.6394 3.38642   1
   2  13   1 18.5624 4.40472   1
   3  13  -1 51.9092 7.64404   1
  -3 -13  -1 47.0357 2.34171   2
   3  13  -1 46.6128 7.18527   1
   3  13   1 54.3899 7.63947   1
  -3  13  -1 52.6217 4.42061   1
  -3 -13   1 48.4971 2.42457   2
   3  13   1 50.5691 6.79994   1
  -4 -13  -1 8.40885 1.16111   2
   4  13  -1 12.8448 5.01797   1
   4  13  -1 2.15242 4.72773   1
   4  13   1 7.99603 4.78422   1
  -4 -13   1 6.21616 1.15069   2
   4  13   1 6.20261 4.64428   1
  -4  13  -1 4.13814 2.00291   1
   5  13  -1 2.65598 4.67400   1
  -5 -13  -1 3.33281 1.06494   2
   5  13  -1 5.65213 5.23860   1
   5 -13   1 3.09029 2.00419   1
  -5 -13   1 1.99326 1.05570   2
   5  13   1 3.94271 4.78016   1
   5  13   1 3.84642 4.86306   1
  -5  13  -1 0.47738 1.83987   1
   6 -13   1 81.6395 5.32632   1
   6  13  -1 82.6080 10.5693   1
   6  13  -1 80.6724 14.4878   1
  -6 -13  -1 72.1692 3.17271   2
   6  13   1 51.9455 10.6310   1
  -6  13  -1 71.9219 5.01746   1
  -6 -13   1 69.2695 3.53971   2
   6  13   1 82.6166 10.3259   1
   7  13  -1 45.2211 8.20158   1
  -7 -13  -1 48.6467 2.71867   2
   7 -13   1 53.9885 5.37373   1
   7  13  -1 59.4067 9.60560   1
   7  13   1 49.8019 8.76948   1
   7  13   1 67.4676 9.94062   1
  -7  13  -1 45.0738 4.77655   1
  -7 -13   1 44.5748 2.69558   2
  -8 -13  -1 26.5580 2.30993   2
   8  13  -1 13.3599 6.58686   1
   8  13  -1 29.6087 8.31153   1
   8 -13   1 30.2413 4.74406   1
  -8 -13   1 22.5147 2.28353   2
   8  13   1 27.7434 7.86850   1
   8  13   1 16.9141 6.66892   1
   9  13  -1 72.7009 11.5513   1
   9  13  -1 58.8485 10.6280   1
   9 -13   1 67.7461 6.86028   1
  -9 -13  -1 74.4475 3.45086   2
   9  13   1 81.8948 11.2626   1
   9  13   1 67.9430 10.5058   1
   9 -13  -1 66.2289 5.53255   1
  -9 -13   1 71.6837 3.43291   2
 -10 -13  -1 24.3135 2.42068   2
  10  13  -1 25.6446 8.26338   1
  10 -13   1 24.3362 5.09666   1
  10 -13  -1 19.2867 4.24939   1
  10 -13  -1 22.2513 4.21337   1
  10  13   1 33.6199 8.57681   1
  10  13   1 15.4198 7.72646   1
 -10 -13   1 24.8282 2.43183   2
  11 -13   1 3.49604 4.07679   1
 -11 -13  -1 9.04622 1.57012   2
 -11 -13   1 6.36343 1.51856   2
  11 -13  -1 8.95083 3.91508   1
  11  13   1 9.53088 10.1558   1
  12 -13   1 3.05861 4.12558   1
 -12 -13  -1 2.87744 1.40550   2
 -12 -13   1 3.68479 1.38025   2
  12 -13  -1 3.37578 3.71904   1
 -13 -13  -1 34.6228 2.86289   2
  13 -13   1 18.6073 6.11371   1
  13  13  -1 28.2198 9.92351   1
  13  13   1 25.0768 9.63061   1
  13 -13  -1 32.1639 6.23593   1
 -13 -13   1 35.4083 2.88670   2
  14  13  -1 -1.3166 6.66461   1
  14 -13   1 3.27082 5.02725   1
 -14 -13  -1 -0.2121 2.32693   2
  14  13   1 4.36044 7.56698   1
  14 -13  -1 3.62912 4.71500   1
 -14 -13   1 2.93838 1.41323   2
  15 -13   1 10.6121 5.89173   1
  15  13   1 -0.4002 6.39019   1
  15 -13  -1 17.6195 6.40764   1
  16 -13   1 44.7034 8.97125   1
  16 -13  -1 62.0336 9.86320   1
  17 -13  -1 0.07436 5.76168   1
   0  14  -1 341.296 14.9039   1
   0  14  -1 334.225 15.0937   1
   0 -14   1 327.083 9.65875   2
   0  14   1 333.416 12.7257   1
   0  14   1 334.659 12.3560   1
   0 -14  -1 333.272 9.62594   2
   1  14  -1 21.4642 5.97591   1
   1 -14   1 25.0993 1.72234   2
  -1 -14  -1 21.9577 1.73334   2
   1  14  -1 25.4877 4.89339   1
  -1  14  -1 22.9225 3.69402   1
  -1 -14   1 22.7999 1.80818   2
   1  14   1 22.6777 4.06414   1
  -1  14  -1 23.0252 3.92735   1
   1 -14  -1 22.6405 1.60294   2
   1  14   1 22.3805 4.06251   1
   2 -14   1 -0.7231 0.78838   2
   2  14  -1 1.15695 3.58195   1
   2  14  -1 1.72972 3.54866   1
  -2 -14  -1 0.60385 0.87508   2
   2 -14  -1 0.02963 0.72862   2
  -2 -14   1 -1.0174 0.84749   2
   2  14   1 -1.3064 3.04167   1
  -2  14  -1 -3.0593 1.81064   1
   2  14   1 3.39009 3.33816   1
  -2  14  -1 -1.1350 1.93352   1
   3  14  -1 8.46062 4.55473   1
  -3 -14  -1 0.49545 0.95899   2
   3  14  -1 -5.1523 6.23004   1
  -3 -14   1 2.91224 1.03949   2
   3  14   1 6.04677 6.71700   1
   3  14   1 4.03544 4.40684   1
  -4 -14  -1 0.30899 0.96833   2
   4  14  -1 2.43146 4.62311   1
   4  14  -1 2.18739 4.72035   1
   4  14   1 2.11806 4.10889   1
   4  14   1 1.37630 4.35826   1
  -4 -14   1 0.36883 1.00987   2
   5  14  -1 64.7001 9.39579   1
   5  14  -1 50.8358 8.41251   1
  -5 -14  -1 56.8893 2.82706   2
   5  14   1 66.4679 9.26624   1
   5  14   1 67.9796 8.87408   1
  -5 -14   1 59.9304 2.88992   2
   6  14  -1 15.0824 5.87815   1
  -6 -14  -1 24.3100 2.07497   2
   6  14  -1 19.7848 6.82792   1
   6  14   1 29.1046 7.08283   1
   6  14   1 30.6593 6.99179   1
  -6 -14   1 26.3539 2.20530   2
   7  14  -1 62.2463 9.86842   1
   7  14  -1 52.3758 9.39439   1
  -7 -14  -1 59.0488 2.98506   2
  -7 -14   1 58.0524 3.50252   2
   7  14   1 50.8426 8.53304   1
   7  14   1 77.5283 10.1957   1
   8  14  -1 0.68637 5.34964   1
  -8 -14  -1 2.15601 1.17353   2
   8  14   1 1.41719 4.66538   1
  -8 -14   1 1.16901 1.15515   2
  -9 -14  -1 1.15916 1.20282   2
   9 -14   1 -0.6646 2.23176   1
   9  14  -1 -7.4017 5.46627   1
   9 -14   1 2.28026 2.64084   1
  -9 -14   1 -0.3102 1.13359   2
   9  14   1 -6.2286 5.33428   1
 -10 -14  -1 33.4069 2.67810   2
  10 -14   1 16.9584 4.11692   1
  10  14  -1 32.1357 8.34560   1
 -10 -14   1 25.0904 2.56162   2
  10  14   1 48.2315 9.84019   1
  11 -14   1 6.10135 3.99136   1
 -11 -14  -1 2.85453 1.41712   2
  11  14  -1 3.60275 7.27096   1
 -11 -14   1 5.01912 1.52650   2
  11  14   1 6.02001 6.18162   1
  12 -14   1 14.8038 4.59283   1
 -12 -14  -1 16.4170 1.88741   2
 -12 -14   1 16.1947 1.89087   2
  12  14   1 22.6458 9.36918   1
 -13 -14  -1 9.18512 1.63974   2
  13 -14   1 18.9081 5.35390   1
 -13 -14   1 7.44081 1.63549   2
  14 -14   1 -9.8642 3.90376   1
  14  14  -1 -10.042 11.1300   1
  15 -14   1 -0.0031 6.68054   1
  15 -14  -1 -5.3923 6.30037   1
  16 -14  -1 2.74743 5.31824   1
   0  15  -1 0.66355 2.80260   1
   0  15  -1 0.69346 3.52992   1
   0 -15   1 1.77423 0.96173   2
   0 -15  -1 2.24876 0.92206   2
   1  15  -1 2.40009 3.35732   1
   1  15  -1 8.50771 3.60594   1
   1 -15   1 4.48250 1.02308   2
  -1 -15  -1 3.22331 0.99619   2
  -1 -15   1 3.90497 1.05771   2
  -1  15  -1 1.27050 2.06985   1
   1 -15  -1 4.77111 0.97827   2
   1  15   1 6.50449 2.75219   1
   2  15  -1 10.3587 4.04104   1
   2 -15   1 6.48453 1.02556   2
   2  15  -1 4.73497 3.89074   1
  -2 -15  -1 6.47035 1.10470   2
  -2 -15   1 8.82276 1.20162   2
   2 -15  -1 7.76183 0.98551   2
   2  15   1 6.96746 3.65668   1
   2  15   1 10.2484 3.60646   1
   3  15  -1 15.3458 5.06883   1
  -3 -15  -1 15.3757 1.81557   2
   3  15  -1 10.0543 4.65640   1
   3  15   1 15.2838 4.40714   1
   3  15   1 10.6565 4.52938   1
  -3 -15   1 13.0449 1.39678   2
  -4 -15  -1 141.768 4.79445   2
   4  15  -1 146.273 12.7036   1
  -4 -15   1 138.429 4.84273   2
   4  15   1 139.998 11.3783   1
   4  15   1 119.952 10.6380   1
  -5 -15  -1 0.20668 1.01736   2
  -5 -15   1 2.69232 1.12546   2
   5  15   1 -0.0795 5.57558   1
  -6 -15  -1 109.552 4.22991   2
   6  15  -1 93.8744 11.5784   1
   6  15   1 117.119 11.7224   1
  -6 -15   1 110.826 4.27814   2
  -7 -15  -1 2.30212 1.16238   2
   7  15  -1 0.23021 5.06329   1
   7  15   1 0.22947 4.91033   1
  -7 -15   1 1.86701 1.18361   2
  -8 -15  -1 0.30346 1.10108   2
   8  15  -1 0.05282 5.53235   1
   8  15   1 -1.2732 5.31142   1
  -8 -15   1 0.34541 2.06687   2
  -9 -15  -1 28.4149 2.46864   2
   9  15  -1 27.5777 7.76311   1
   9  15   1 28.2391 8.14329   1
  -9 -15   1 27.7154 2.50325   2
 -10 -15  -1 6.56688 1.56802   2
  10  15  -1 8.83505 7.44773   1
 -10 -15   1 7.23385 1.50877   2
  10  15   1 -10.966 5.59884   1
 -11 -15  -1 5.76062 1.58846   2
  11  15  -1 7.67622 7.89710   1
  11  15   1 9.45013 7.56764   1
 -11 -15   1 6.96434 1.63179   2
  12  15  -1 -11.684 5.92292   1
 -12 -15  -1 0.72702 1.36735   2
 -12 -15   1 2.87137 1.46136   2
  12  15   1 -10.534 6.70656   1
   0 -16  -1 24.5253 1.88946   2
   0  16  -1 27.5251 4.05304   1
   0 -16   1 23.8159 1.85621   2
   1 -16   1 -0.1947 0.88402   2
   1  16  -1 0.11126 3.05184   1
  -1 -16  -1 -0.5625 0.91069   2
   1  16  -1 -0.7691 3.11431   1
   1 -16  -1 0.30024 1.08058   2
  -1 -16   1 1.33708 0.97069   2
   1  16   1 0.09257 0.27857   1
  -2 -16  -1 41.7070 2.29417   2
   2  16  -1 42.1700 5.87363   1
   2  16   1 46.6551 5.73995   1
  -2 -16   1 42.3494 2.42791   2
   2  16   1 43.4882 5.99393   1
   3  16  -1 -0.4177 3.57997   1
  -3 -16  -1 3.26981 1.07960   2
  -3 -16   1 3.38882 1.13615   2
   3  16   1 7.24860 3.75235   1
  -4 -16  -1 13.7836 1.45563   2
   4  16  -1 10.1984 4.53191   1
   4  16   1 20.6112 5.00625   1
  -4 -16   1 12.8581 1.48530   2
   5  16  -1 -3.1259 4.24938   1
  -5 -16  -1 2.12166 1.10155   2
   5  16   1 -7.7387 3.77201   1
  -5 -16   1 0.73861 1.07332   2
   6  16  -1 6.77473 5.62277   1
  -6 -16  -1 8.21669 1.37855   2
  -6 -16   1 5.25739 1.30484   2
   6  16   1 5.43341 4.98941   1
  -7 -16  -1 76.8297 3.47225   2
  -7 -16   1 73.2719 3.51596   2
   7  16   1 78.4996 11.5416   1
  -8 -16  -1 -1.5114 1.11917   2
   8  16  -1 -1.9790 6.03631   1
  -8 -16   1 -1.4634 1.15360   2
  -9 -16  -1 6.17704 1.53505   2
   9  16  -1 17.8716 7.46135   1
  -9 -16   1 8.13593 2.61266   2
   9  16   1 13.1578 7.13565   1
 -10 -16  -1 4.79298 1.84259   2
  10  16  -1 4.49096 7.05830   1
 -10 -16   1 4.13631 1.44839   2
  10  16   1 -4.1698 6.42507   1
 -11 -16  -1 29.5651 3.41067   2
  11  16   1 30.9489 11.3911   1
   0 -17   1 0.96576 1.17075   2
  -1 -17  -1 15.7156 1.83858   2
   1 -17  -1 16.6984 1.60306   2
  -1 -17   1 16.9627 1.88406   2
  -2 -17  -1 46.8197 2.94383   2
  -2 -17   1 44.9189 2.50469   2
  -3 -17  -1 2.06295 1.04805   2
   3  17  -1 0.55565 3.64863   1
  -3 -17   1 0.21312 1.00699   2
   4  17  -1 0.17035 4.23340   1
  -4 -17  -1 -2.5828 0.92643   2
  -4 -17   1 2.07100 1.11559   2
   4  17   1 -3.9943 3.56338   1
  -5 -17  -1 9.62439 1.40448   2
   5  17  -1 15.8680 5.47887   1
  -5 -17   1 9.82667 1.44508   2
   5  17   1 8.35655 4.68543   1
  -6 -17  -1 17.6401 2.08422   2
   6  17  -1 13.4323 6.38934   1
  -6 -17   1 15.3532 1.70128   2
   6  17   1 11.0728 5.82572   1
  -7 -17  -1 3.78899 1.32282   2
   7  17  -1 2.22839 5.99540   1
   7  17   1 8.37643 6.56406   1
  -7 -17   1 4.49915 1.38807   2
   8  17  -1 18.9854 7.38209   1
  -8 -17  -1 20.6095 2.48251   2
  -8 -17   1 25.3210 2.56891   2
   8  17   1 23.1071 7.67140   1
  -9 -17  -1 18.9647 1.98565   2
   9  17  -1 8.67187 7.06681   1
   9  17   1 28.5911 7.89249   1
  -9 -17   1 17.1923 1.98139   2
   0 -18  -1 22.9596 1.84979   2
   0 -18   1 23.0937 1.93941   2
  -1 -18  -1 0.42450 0.95188   2
  -1 -18   1 1.44001 1.23726   2
  -2 -18  -1 21.7345 2.02643   2
  -2 -18   1 18.7974 2.02585   2
  -3 -18  -1 41.0649 2.70598   2
   3  18  -1 57.8710 7.90220   1
   4  18  -1 27.7574 5.68113   1
  -4 -18   1 28.5101 2.24170   2
  -5 -18  -1 56.2857 2.96022   2
   5  18   1 55.0085 8.20933   1
  -5 -18   1 54.4839 3.05220   2
  -6 -18  -1 23.2932 2.30412   2
   6  18  -1 34.3670 7.44146   1
  -6 -18   1 17.2530 1.88919   2
   7  18  -1 45.8766 9.47227   1
  -7 -18  -1 52.1610 3.08224   2
   7  18   1 31.1026 9.36059   1
  -7 -18   1 46.9140 3.06138   2
  -8 -18  -1 3.86559 1.52273   2
   8  18   1 11.9094 11.3632   1
  -8 -18   1 6.72351 1.93407   2
   0 -19   1 -0.4828 0.94328   2
   0 -19  -1 1.18214 0.91081   2
  -1 -19  -1 47.9855 2.47917   2
  -1 -19   1 43.8680 2.52308   2
  -2 -19  -1 26.1197 2.12970   2
  -2 -19   1 28.1642 2.24493   2
  -3 -19  -1 32.2235 2.33338   2
  -3 -19   1 34.7031 2.47930   2
  -4 -19  -1 2.56588 1.18970   2
  -6 -19   1 38.1741 2.87159   2
  -1 -20  -1 -0.4989 0.91067   2
  -1 -20   1 -0.9024 0.96010   2
  -2 -20  -1 4.99737 1.17118   2
  -2 -20   1 2.85586 1.17344   2
  -3 -20  -1 1.57101 1.09162   2
  -3 -20   1 0.18792 1.24357   2
  -4 -20  -1 13.1664 1.70519   2
  -4 -20   1 16.7207 1.91302   2
  -5 -20  -1 0.51463 1.56697   2
  -2 -21  -1 5.46758 1.22468   2
  -2 -21   1 6.93630 1.40197   2
  -3 -21  -1 25.8270 2.26696   2
   2   0  -2 10.2294 2.09858   1
  -2   0  -2 6.54917 1.91523   1
   3   0  -2 56.6041 5.06207   1
  -3   0   2 47.2752 1.64764   2
   3   0   2 47.3864 4.79094   1
   3   0  -2 47.6633 4.70947   1
   3   0  -2 50.9918 1.66497   2
  -3   0  -2 58.1675 5.08593   1
  -4   0   2 14.9455 1.17333   2
  -4   0  -2 15.4622 3.87697   1
   4   0   2 16.2382 3.92366   1
   4   0  -2 11.9504 3.67594   1
   4   0  -2 13.2744 1.00860   2
   5   0   2 316.505 13.9147   1
   5   0  -2 318.274 8.98355   2
   5   0  -2 298.891 13.7961   1
  -5   0   2 330.263 8.98278   2
  -5   0  -2 340.678 14.2913   1
   6   0  -2 5.82671 4.09421   1
   6   0  -2 4.18326 0.77686   2
  -6   0   2 2.42743 0.61532   2
  -6   0  -2 5.55423 3.99458   1
   6   0   2 2.86964 3.79425   1
   7   0  -2 117.276 10.0306   1
  -7   0  -2 119.732 3.76418   2
  -7   0  -2 113.141 9.77409   1
   7   0   2 115.895 9.84117   1
  -7   0   2 116.529 3.73715   2
   8   0   2 48.6874 9.38952   1
   8   0  -2 59.1081 8.87122   1
  -8   0  -2 63.6271 2.42369   2
  -8   0   2 56.8194 2.35462   2
  -8   0  -2 49.8334 7.71798   1
  -9   0  -2 46.8239 9.78417   1
  -9   0  -2 59.6977 2.48491   2
  -9   0   2 57.5551 2.42916   2
   9   0   2 58.9282 8.84852   1
   9   0  -2 57.9894 8.75099   1
  10   0  -2 118.684 15.1332   1
 -10   0  -2 131.756 12.6089   1
  10   0   2 143.724 16.9118   1
 -10   0   2 132.202 4.32488   2
 -10   0  -2 128.648 4.34829   2
 -11   0  -2 29.6808 1.86834   2
 -11   0  -2 25.8261 7.04522   1
  11   0   2 23.5844 6.89063   1
  11   0  -2 23.3149 7.25524   1
 -11   0   2 24.6769 2.09353   2
  12   0  -2 17.4175 6.87899   1
 -12   0  -2 20.1121 1.78672   2
 -12   0   2 20.6781 1.74939   2
 -12   0  -2 21.3022 7.24928   1
  12   0  -2 13.8688 6.87411   1
  12   0   2 21.7020 6.99772   1
  13   0   2 902.858 38.7565   1
  13   0  -2 949.968 38.9914   1
 -13   0  -2 913.578 25.7595   2
  13   0  -2 928.043 38.6571   1
 -13   0  -2 940.488 39.4787   1
  14   0   2 3.26867 7.11707   1
 -14   0  -2 -1.4897 6.39662   1
  14   0  -2 -7.5749 5.65769   1
  14   0  -2 -0.9881 6.47545   1
  15   0  -2 455.267 27.0048   1
  15   0  -2 455.631 26.8887   1
  15   0   2 449.928 27.2594   1
  16   0  -2 6.86244 7.55670   1
  16   0   2 8.05178 7.99016   1
  16   0  -2 -7.9588 6.28181   1
  17   0  -2 71.7337 13.4601   1
  17   0  -2 65.9158 12.2228   1
  17   0   2 66.9173 12.7080   1
  18   0  -2 17.7349 9.53026   1
  18   0   2 24.3874 10.0606   1
  18   0  -2 14.3124 9.21790   1
  18   0   2 4.58738 8.23574   1
  19   0  -2 61.4583 13.1628   1
  19   0  -2 42.0208 11.3714   1
  19   0   2 47.3583 12.4201   1
  19   0   2 37.9283 10.5997   1
  20   0  -2 11.0920 9.73155   1
  20   0   2 25.5644 10.7680   1
  20   0  -2 3.93189 8.43730   1
  20   0   2 10.7506 9.00386   1
  21   0  -2 -1.8980 9.15896   1
  21   0   2 17.8575 11.6096   1
  21   0  -2 14.3866 9.47853   1
  21   0   2 4.86054 9.34793   1
  22   0   2 58.6242 17.0498   1
  22   0   2 38.4662 14.0444   1
  22   0  -2 37.1091 12.2557   1
  -2  -1  -2 5.56380 2.11348   1
   2  -1   2 5.39376 1.98054   1
   2   1  -2 2.58821 2.05762   1
  -2   1   2 7.14227 0.46802   2
   2  -1  -2 5.38408 1.69093   1
  -2  -1   2 8.36414 2.46481   1
   2  -1  -2 5.41933 1.57081   1
  -2  -1   2 6.37176 0.59952   2
   2   1   2 6.99881 2.08514   1
   3  -1   2 461.444 15.6117   1
  -3   1   2 445.383 12.2009   2
  -3  -1  -2 457.296 15.9510   1
   3   1  -2 456.877 12.2502   2
   3   1  -2 459.479 16.0919   1
   3   1   2 442.482 15.7023   1
   3  -1  -2 423.707 15.0279   1
  -3  -1   2 448.531 12.2496   2
  -3  -1   2 454.257 16.1052   1
   3  -1  -2 434.567 12.1849   2
   4   1  -2 15.5252 4.06931   1
   4  -1   2 17.5215 3.70069   1
  -4   1   2 17.5908 0.98250   2
  -4  -1  -2 17.2663 4.10764   1
   4   1  -2 12.9242 3.81587   1
   4   1  -2 16.2091 1.07013   2
  -4   1  -2 16.9195 3.71036   1
   4  -1  -2 19.9255 3.63010   1
  -4  -1   2 15.7467 1.07537   2
   4   1   2 20.0051 4.14542   1
   4  -1  -2 18.1919 1.02160   2
  -5  -1  -2 143.679 9.33620   1
   5  -1   2 145.482 8.78141   1
  -5   1   2 127.172 9.45707   1
   5   1  -2 150.957 9.36217   1
  -5   1   2 154.207 4.32328   2
   5   1  -2 153.937 4.40300   2
   5   1  -2 154.094 9.72550   1
   5  -1  -2 153.767 8.96133   1
  -5   1  -2 148.000 9.05577   1
  -5  -1   2 138.236 4.93117   2
   5   1   2 141.442 9.38935   1
   5  -1  -2 145.488 4.51786   2
   6   1  -2 257.130 13.6704   1
  -6   1   2 249.074 12.7653   1
   6   1  -2 244.906 18.4293   1
  -6  -1  -2 225.158 13.3100   1
   6  -1   2 268.252 13.1904   1
   6   1  -2 274.706 7.45248   2
  -6   1   2 258.830 7.35501   2
   6   1   2 250.278 16.2417   1
   6  -1  -2 256.725 7.37886   2
  -6  -1   2 267.495 7.43414   2
  -6   1  -2 273.421 13.3062   1
   6  -1  -2 257.115 12.8262   1
   7  -1   2 320.559 15.4665   1
   7   1  -2 289.404 15.6528   1
  -7   1   2 297.429 15.3146   1
  -7   1   2 320.423 8.91410   2
  -7  -1  -2 302.557 17.3748   1
  -7  -1   2 315.800 8.97152   2
   7   1   2 319.896 16.2883   1
   7  -1  -2 309.379 15.3948   1
  -7   1  -2 323.750 8.94508   2
  -7   1  -2 328.801 15.9356   1
   8   1  -2 181.462 12.9806   1
  -8  -1  -2 198.302 5.95622   2
  -8   1   2 195.198 13.1102   1
  -8   1   2 196.013 5.86402   2
   8   1  -2 203.265 13.5349   1
   8  -1   2 222.909 13.3114   1
  -8  -1  -2 186.116 13.3738   1
  -8  -1   2 190.358 5.90992   2
  -8   1  -2 198.610 5.89362   2
   8  -1  -2 188.716 12.7566   1
   8   1   2 200.023 14.4847   1
  -8   1  -2 196.192 13.0158   1
  -9  -1  -2 756.538 30.3906   1
  -9  -1  -2 749.078 20.6125   2
  -9   1   2 727.470 29.4123   1
   9   1  -2 706.189 33.7005   1
   9   1  -2 743.018 29.9676   1
  -9   1   2 759.842 20.5386   2
   9  -1   2 729.359 29.0809   1
  -9  -1   2 748.013 20.5981   2
  -9   1  -2 758.076 20.5641   2
   9  -1  -2 758.100 29.3533   1
   9   1   2 719.457 29.4797   1
  -9   1  -2 755.662 29.8334   1
  10  -1   2 22.8251 6.65739   1
 -10   1   2 31.8679 1.86746   2
  10   1  -2 31.9815 7.26562   1
  10   1  -2 33.6852 7.50142   1
 -10  -1  -2 39.2442 2.04492   2
 -10  -1  -2 29.1916 7.24326   1
 -10  -1   2 34.4126 1.95909   2
  10   1   2 52.0159 8.61583   1
  10  -1  -2 37.3121 7.37480   1
 -10   1  -2 35.5359 1.95118   2
 -10   1  -2 29.6202 6.94046   1
  11   1  -2 225.640 15.9047   1
 -11   1   2 206.938 6.39037   2
 -11  -1  -2 210.902 6.50734   2
 -11  -1  -2 209.587 15.8764   1
  11   1  -2 207.841 15.3441   1
  11  -1  -2 180.684 14.3060   1
 -11   1  -2 206.125 15.4925   1
 -11   1  -2 209.017 6.51098   2
 -11  -1   2 215.589 6.50000   2
  11   1   2 204.002 15.3179   1
 -12   1   2 38.5892 2.17568   2
  12  -1   2 48.3753 9.22648   1
  12   1  -2 51.3065 9.75081   1
 -12  -1  -2 40.1371 2.36150   2
  12   1  -2 40.7918 8.86252   1
 -12  -1  -2 39.9277 8.71637   1
 -12  -1   2 45.1049 2.76114   2
 -12   1  -2 48.1170 2.32470   2
 -12   1  -2 73.4237 12.8010   1
  12  -1  -2 35.6618 10.0544   1
  12   1   2 46.4168 9.12798   1
 -13  -1  -2 66.9298 11.5823   1
  13   1  -2 66.4400 11.1077   1
  13   1  -2 77.1224 11.7949   1
 -13  -1  -2 75.5621 3.21028   2
  13  -1   2 66.7339 11.4414   1
  13  -1  -2 86.3554 11.7806   1
 -13  -1   2 76.7685 3.21587   2
 -13   1  -2 69.2159 11.0342   1
  13   1   2 64.2082 11.0128   1
  13  -1  -2 89.2169 12.6595   1
  14  -1   2 23.6357 8.05793   1
  14   1  -2 23.9912 8.43463   1
  14   1  -2 29.9536 8.83690   1
  14  -1  -2 17.6065 11.2163   1
 -14   1  -2 28.3586 8.45090   1
  14   1   2 32.8553 9.22111   1
  14  -1  -2 22.7394 7.98314   1
  15   1  -2 15.3424 8.04951   1
  15   1  -2 14.2228 8.63305   1
  15  -1   2 8.29593 7.54900   1
  15  -1  -2 4.66208 6.97941   1
  15   1   2 17.9656 8.23985   1
  15  -1  -2 -4.4991 6.26851   1
 -15   1  -2 14.3037 7.93417   1
  16   1  -2 10.7624 7.75664   1
  16  -1   2 2.65815 7.34604   1
  16   1  -2 6.06417 8.01935   1
  16  -1  -2 11.7417 8.11544   1
  16  -1  -2 9.28877 7.55911   1
  16   1   2 7.00281 7.67314   1
  17  -1   2 45.5334 11.8962   1
  17   1  -2 51.6455 12.0181   1
  17   1  -2 75.4474 13.6396   1
  17  -1  -2 63.9249 12.8160   1
  17  -1  -2 63.0019 11.7167   1
  17   1   2 49.6780 11.0749   1
  17   1   2 36.9290 10.8212   1
  18  -1   2 8.56579 8.24919   1
  18   1  -2 2.57859 7.21889   1
  18  -1  -2 13.0829 8.24146   1
  18   1   2 10.8838 8.37683   1
  18  -1  -2 4.40709 7.81240   1
  18   1   2 -3.6330 7.54237   1
  19   1  -2 86.2304 16.1497   1
  19   1  -2 116.271 16.9131   1
  19  -1   2 102.692 16.3164   1
  19  -1   2 85.6437 14.3707   1
  19   1   2 112.472 17.5761   1
  19  -1  -2 97.4875 16.8785   1
  19  -1  -2 117.472 16.4593   1
  19   1   2 125.786 18.3402   1
  20  -1   2 45.4176 12.1397   1
  20   1  -2 66.1218 14.9951   1
  20   1  -2 60.4874 13.2790   1
  20   1   2 82.7494 15.6143   1
  20   1   2 92.7359 15.9139   1
  20  -1  -2 71.1078 13.3209   1
  20  -1  -2 65.1242 13.3743   1
  21   1  -2 5.57171 9.68732   1
  21  -1   2 8.22883 8.55884   1
  21  -1   2 18.3662 10.1347   1
  21   1  -2 -3.9158 9.93714   1
  21  -1  -2 -3.1713 8.30404   1
  21   1   2 3.88005 8.11502   1
  22   1  -2 23.0115 11.4743   1
  22  -1   2 26.1696 12.5562   1
  22   1  -2 41.5007 16.3981   1
  22  -1  -2 39.0790 12.2040   1
  22   1   2 31.0758 12.9135   1
  22   1   2 54.0737 13.3146   1
  23   1  -2 -4.4310 9.45786   1
  23   1   2 -11.414 11.2517   1
   0   2  -2 504.462 16.6651   2
   0  -2   2 675.253 16.6949   2
   0  -2   2 683.329 19.0107   1
   1  -2   2 76.5796 4.37460   1
  -1  -2  -2 79.4992 4.10057   1
   1  -2   2 84.4066 2.23520   2
  -1  -2   2 82.3314 2.28538   2
   1   2   2 64.5706 3.80116   1
  -1  -2   2 84.0410 4.99828   1
  -1   2  -2 70.5061 2.20659   2
   2  -2   2 152.508 6.55346   1
  -2  -2  -2 131.704 6.70871   1
  -2   2   2 117.821 5.19394   1
  -2  -2   2 142.327 3.83849   2
   2   2   2 127.990 6.58114   1
  -2  -2   2 141.731 7.32825   1
   2  -2  -2 130.631 3.66937   2
   2  -2  -2 126.176 5.27142   1
   3   2  -2 47.5558 5.62607   1
  -3   2   2 48.9608 1.56889   2
   3  -2   2 51.3566 4.67871   1
  -3  -2  -2 48.6481 5.39951   1
  -3   2   2 52.7647 4.14851   1
  -3  -2   2 53.0679 5.79266   1
   3  -2  -2 50.4564 1.60811   2
  -3  -2   2 51.5724 1.78051   2
   3  -2  -2 51.4008 4.30177   1
   4  -2   2 51.8189 5.39036   1
   4   2  -2 46.1356 1.73386   2
  -4   2   2 44.9106 1.54941   2
   4   2  -2 49.5151 6.21261   1
   4  -2  -2 49.5111 4.95475   1
   4  -2  -2 41.7150 1.69412   2
   4   2   2 40.1020 5.84291   1
  -4  -2   2 48.0079 1.76104   2
   5   2  -2 37.4506 1.67119   2
   5   2  -2 36.1253 5.62796   1
  -5  -2  -2 45.2772 6.67753   1
  -5   2   2 38.1660 1.49857   2
   5  -2   2 35.7453 5.33596   1
   5   2  -2 26.3110 4.87322   1
   5  -2  -2 39.7483 1.56587   2
   5  -2  -2 37.9535 5.37076   1
  -5  -2   2 46.8548 1.97857   2
  -6  -2  -2 34.2071 1.72170   2
  -6   2   2 35.7892 1.54811   2
   6   2  -2 54.5366 7.54915   1
   6  -2   2 41.0038 5.80412   1
  -6  -2  -2 37.4007 6.31908   1
   6   2  -2 40.1030 1.74869   2
  -6  -2   2 43.2493 2.45076   2
  -6   2  -2 29.7274 6.69344   1
   6   2   2 33.0496 5.88685   1
   6  -2  -2 34.0241 5.26136   1
  -7   2   2 40.1653 1.74172   2
   7   2  -2 46.5382 10.9812   1
   7   2  -2 32.6959 6.59843   1
   7  -2   2 33.9789 5.83874   1
  -7  -2  -2 39.1428 1.92262   2
  -7  -2  -2 46.5587 7.29449   1
   7  -2  -2 46.2843 6.41408   1
   7   2   2 33.9783 6.48286   1
  -7  -2   2 42.1979 1.94417   2
  -7   2  -2 39.8633 1.77433   2
  -7   2  -2 37.4361 6.10535   1
   8   2  -2 14.3755 5.51024   1
  -8  -2  -2 21.7530 6.52666   1
   8   2  -2 11.3358 5.85817   1
  -8   2   2 15.6171 1.33078   2
  -8  -2  -2 17.5525 1.56438   2
   8  -2   2 15.3078 5.29124   1
  -8   2   2 14.6382 5.72861   1
  -8   2  -2 15.0409 5.28663   1
   8   2   2 12.2666 5.70303   1
  -8  -2   2 14.0373 1.50303   2
  -8   2  -2 15.5234 1.40261   2
   8  -2  -2 17.7437 5.38608   1
   9   2  -2 652.372 27.5212   1
  -9  -2  -2 629.532 27.7219   1
  -9   2   2 658.454 18.0806   2
  -9   2   2 671.287 26.8934   1
  -9  -2  -2 658.865 18.2335   2
   9   2  -2 639.218 27.3085   1
   9  -2   2 658.150 26.4765   1
  -9   2  -2 654.470 26.8753   1
  -9   2  -2 659.001 18.1211   2
   9  -2  -2 660.756 26.4344   1
  -9  -2   2 622.443 18.1853   2
   9   2   2 687.651 27.8251   1
 -10   2   2 4.81525 0.82082   2
 -10  -2  -2 7.23484 1.03725   2
  10   2  -2 11.8820 6.14183   1
 -10  -2  -2 13.6739 6.16905   1
  10   2  -2 5.16427 5.32319   1
 -10   2   2 10.0918 5.52249   1
  10  -2   2 -0.5945 4.54578   1
 -10  -2   2 5.35291 0.97557   2
  10   2   2 1.23551 4.95480   1
 -10   2  -2 5.54617 1.49908   2
  10  -2  -2 4.45698 4.94877   1
 -10   2  -2 7.48165 5.08954   1
  11   2  -2 108.812 12.0596   1
  11  -2   2 129.238 11.6987   1
  11   2  -2 122.152 12.3027   1
 -11  -2  -2 101.229 12.1241   1
 -11   2   2 107.097 3.78810   2
 -11  -2  -2 109.962 3.98888   2
 -11   2  -2 104.961 11.3897   1
 -11  -2   2 113.785 3.99868   2
 -11   2  -2 112.121 3.86290   2
  11  -2  -2 120.812 11.2879   1
  11   2   2 111.904 12.2999   1
 -12  -2  -2 40.8472 2.30858   2
  12  -2   2 48.4567 8.77015   1
  12   2  -2 30.4282 8.24672   1
  12   2  -2 32.2905 7.82770   1
 -12  -2  -2 33.1218 8.25714   1
 -12  -2   2 38.6023 2.26378   2
  12  -2  -2 24.5286 6.88412   1
  12   2   2 44.1130 8.86071   1
 -12   2  -2 46.7308 8.75501   1
  13   2  -2 144.732 15.0239   1
  13   2  -2 131.339 14.7417   1
  13  -2   2 145.050 14.8258   1
 -13  -2  -2 141.439 6.37041   2
 -13   2  -2 150.378 14.7254   1
  13   2   2 146.616 14.2323   1
  13  -2  -2 141.375 14.0950   1
 -13  -2   2 143.037 4.97485   2
  14   2  -2 14.5875 8.21245   1
  14   2  -2 19.2120 8.37870   1
 -14  -2  -2 16.9152 1.92364   2
  14  -2   2 11.0949 7.95916   1
 -14   2  -2 18.9721 8.07371   1
 -14  -2   2 17.3360 2.02403   2
  14  -2  -2 14.8549 7.33076   1
  14  -2  -2 4.46472 6.16231   1
  14   2   2 13.7517 6.93967   1
  15   2  -2 76.6675 12.9328   1
  15   2  -2 109.187 14.2008   1
  15  -2   2 104.252 17.3492   1
 -15   2  -2 132.818 14.4624   1
  15  -2  -2 135.122 14.8232   1
  15   2   2 113.435 14.7173   1
  16  -2   2 -4.2333 6.61755   1
  16   2  -2 -6.7950 6.36210   1
  16   2  -2 15.3041 13.3129   1
 -16   2  -2 -0.3920 7.10140   1
  16  -2  -2 -5.0289 6.57601   1
  16   2   2 2.83490 7.66599   1
  16  -2  -2 9.04825 7.99035   1
  16   2   2 -4.8629 6.42923   1
  17   2  -2 20.0294 9.22211   1
  17  -2   2 28.8322 9.49741   1
  17   2  -2 18.4389 8.94054   1
  17  -2  -2 31.9833 10.3210   1
  17  -2  -2 36.2398 12.3411   1
  17   2   2 38.1129 11.0136   1
  17   2   2 36.0168 10.7713   1
  18  -2   2 3.14497 7.97396   1
  18   2  -2 12.3370 9.04728   1
  18   2  -2 28.9845 11.4471   1
  18  -2  -2 27.3828 9.88612   1
  18   2   2 17.5386 9.32229   1
  18  -2  -2 12.2148 9.28910   1
  18   2   2 9.15529 8.52410   1
  19  -2   2 265.157 24.4076   1
  19   2  -2 265.490 25.2535   1
  19  -2   2 194.096 20.9365   1
  19   2  -2 233.662 21.2745   1
  19  -2  -2 207.239 22.5502   1
  19   2   2 281.562 24.7069   1
  19   2   2 240.695 24.3078   1
  20   2  -2 -6.7463 11.9000   1
  20  -2   2 8.90576 7.91893   1
  20  -2   2 9.64766 8.44634   1
  20   2  -2 7.51207 9.10647   1
  20   2   2 -15.401 7.47509   1
  20  -2  -2 -3.2711 7.03916   1
  20   2   2 -0.4570 8.07262   1
  20  -2  -2 10.1045 8.04203   1
  21  -2   2 0.95108 8.43377   1
  21   2  -2 3.35175 9.36155   1
  21   2  -2 13.4031 9.48007   1
  21   2   2 27.8071 11.5598   1
  21  -2  -2 7.97175 10.4348   1
  21   2   2 22.7357 10.2453   1
  22   2  -2 3.86217 10.3622   1
  22   2  -2 25.1827 12.0551   1
  22  -2   2 39.2927 13.2736   1
  22  -2  -2 22.2591 12.2471   1
  22   2   2 4.95526 10.8056   1
  22   2   2 29.0847 10.4025   1
  23   2  -2 88.3944 16.3871   1
  23   2   2 54.7427 18.8430   1
  23   2   2 59.3079 17.9299   1
   0   3   2 1.97776 1.12698   1
   0  -3   2 1.05142 0.33957   2
   0  -3   2 0.51811 2.07106   1
   0   3  -2 1.36942 0.32106   2
   0   3  -2 1.55291 1.92425   1
   1   3  -2 172.421 8.30945   1
   1   3  -2 207.490 5.80752   2
   1  -3   2 219.665 8.43175   1
   1  -3   2 221.932 5.78596   2
   1   3   2 202.118 7.87931   1
   1   3   2 209.687 7.93186   1
  -1   3  -2 215.834 5.75097   2
  -1  -3   2 211.057 5.83522   2
  -1  -3   2 212.420 9.00291   1
  -1   3  -2 220.782 8.33772   1
  -2   3   2 189.433 6.71695   1
   2  -3   2 212.178 8.44349   1
  -2   3  -2 206.918 8.27946   1
   2  -3  -2 200.540 6.75028   1
  -2   3  -2 196.201 5.45406   2
   2   3   2 182.267 9.77344   1
  -2  -3   2 199.612 9.39272   1
  -2  -3   2 195.676 5.57045   2
  -3  -3  -2 4.74514 3.08923   1
  -3   3   2 4.01669 1.86782   1
   3  -3   2 7.24573 2.56367   1
   3  -3  -2 3.40557 0.44642   2
   3   3   2 6.05468 3.13175   1
  -3   3  -2 3.80632 2.28654   1
  -3  -3   2 5.69829 0.58028   2
  -3  -3   2 8.07998 3.43418   1
   3  -3  -2 3.82780 1.92550   1
   4   3  -2 926.690 30.4098   1
   4  -3   2 925.134 28.8641   1
  -4  -3  -2 953.271 30.3776   1
  -4   3   2 891.919 28.0106   1
  -4   3   2 949.162 24.5989   2
   4  -3  -2 968.498 28.1884   1
   4   3   2 895.491 29.7773   1
  -4  -3   2 909.502 24.7948   2
  -4   3  -2 766.324 28.1603   1
   4  -3  -2 937.714 24.6557   2
  -5  -3  -2 440.371 18.3611   1
  -5   3   2 459.556 12.2375   2
  -5   3   2 447.468 16.6186   1
   5  -3   2 428.004 16.8580   1
   5   3  -2 458.444 18.6204   1
  -5  -3  -2 445.120 12.4282   2
   5   3  -2 434.852 18.4604   1
   5   3  -2 441.180 12.4141   2
   5  -3  -2 475.057 16.7428   1
   5   3   2 436.521 18.1781   1
  -5  -3   2 452.753 12.4442   2
   6  -3   2 3.51295 3.54152   1
  -6  -3  -2 3.52810 0.68125   2
  -6   3   2 6.50150 3.30050   1
  -6  -3  -2 5.03633 4.46259   1
  -6   3   2 3.65493 0.57128   2
   6   3  -2 0.50591 4.15429   1
   6   3  -2 3.71619 4.38266   1
   6   3   2 3.49941 4.26001   1
  -6   3  -2 -0.0617 2.40046   1
   6  -3  -2 1.53253 3.13819   1
  -6  -3   2 3.75204 0.74026   2
   7  -3   2 336.942 15.7297   1
   7   3  -2 329.585 17.1397   1
  -7  -3  -2 327.960 17.3962   1
  -7  -3  -2 336.572 9.70172   2
  -7   3   2 333.115 9.47413   2
   7   3  -2 365.408 17.3975   1
  -7   3  -2 344.243 9.53861   2
   7  -3  -2 329.356 15.3481   1
  -7  -3   2 335.170 9.75051   2
   7   3   2 352.897 17.1448   1
  -8   3   2 313.226 8.71240   2
   8   3  -2 301.705 16.9723   1
  -8  -3  -2 312.773 8.93342   2
   8  -3   2 288.344 15.4582   1
  -8  -3  -2 291.309 16.9632   1
  -8  -3   2 307.446 8.92062   2
   8  -3  -2 318.532 15.4714   1
  -8   3  -2 300.064 8.74009   2
   8   3   2 319.372 17.1067   1
  -9  -3  -2 10.9877 5.86408   1
  -9   3   2 15.9723 1.59481   2
   9  -3   2 21.3066 5.98255   1
  -9  -3  -2 18.3206 1.63936   2
   9   3  -2 12.9611 6.03138   1
   9   3  -2 16.0096 6.32692   1
   9   3   2 23.2344 6.86257   1
   9  -3  -2 12.3869 5.06726   1
  -9   3  -2 28.2239 6.23669   1
  -9  -3   2 18.8155 1.62411   2
  -9   3  -2 16.1857 1.81946   2
 -10   3   2 109.991 3.66668   2
  10   3  -2 120.657 12.0806   1
  10  -3   2 93.0897 9.97308   1
  10   3  -2 97.9721 11.6294   1
 -10  -3  -2 115.168 3.96010   2
 -10  -3   2 108.312 3.91536   2
  10   3   2 130.408 12.4024   1
  10  -3  -2 118.623 10.5566   1
 -10   3  -2 105.183 10.5679   1
 -10   3  -2 107.892 3.70925   2
 -11  -3  -2 153.037 5.14185   2
  11   3  -2 136.135 13.5415   1
  11  -3   2 165.304 13.0884   1
 -11   3   2 145.771 14.6126   1
  11   3  -2 158.244 14.4569   1
 -11  -3   2 159.357 5.14980   2
  11   3   2 153.015 13.6489   1
  11  -3  -2 157.493 12.7225   1
 -11   3  -2 150.977 5.58918   2
 -11   3  -2 143.807 12.9201   1
  12   3  -2 188.027 16.0897   1
 -12  -3  -2 193.788 6.24582   2
  12  -3   2 172.473 14.3614   1
  12   3  -2 202.959 15.8194   1
  12  -3  -2 167.113 14.3478   1
 -12  -3   2 205.523 6.28319   2
 -12   3  -2 201.088 15.6046   1
  12   3   2 194.664 15.8084   1
  13   3  -2 80.1629 11.9875   1
  13  -3   2 67.8814 10.3704   1
  13   3  -2 94.2924 13.1964   1
 -13  -3  -2 83.7392 3.46123   2
 -13  -3   2 79.3250 4.38166   2
  13   3   2 85.8739 12.5763   1
  13  -3  -2 64.1375 10.6522   1
 -13   3  -2 95.5535 12.4214   1
  14   3  -2 101.172 12.9300   1
  14  -3   2 82.8190 12.3937   1
 -14  -3  -2 78.0199 3.50969   2
  14   3  -2 63.6942 11.5298   1
  14  -3  -2 81.7193 12.0910   1
  14   3   2 82.9657 13.0897   1
  14   3   2 96.1984 13.7088   1
 -14   3  -2 67.6962 11.3065   1
 -14  -3   2 84.0474 3.59317   2
  15   3  -2 96.9126 14.5495   1
  15  -3   2 68.9912 11.7647   1
 -15  -3  -2 92.1699 4.10326   2
  15   3  -2 95.7699 14.1631   1
  15   3   2 99.8848 13.7495   1
  15  -3  -2 88.6802 13.6406   1
  15  -3  -2 94.6774 13.8676   1
  15   3   2 94.6511 14.4560   1
 -15   3  -2 111.746 14.2110   1
  16  -3   2 143.634 22.1750   1
  16   3  -2 210.712 20.0628   1
  16  -3  -2 240.047 20.1540   1
  16   3   2 231.558 20.3532   1
  16  -3  -2 207.057 19.1228   1
 -16   3  -2 180.008 17.9601   1
  17   3  -2 2.54607 8.40134   1
  17  -3   2 3.27710 8.08222   1
  17   3  -2 15.8240 8.58100   1
  17   3   2 13.1779 8.33726   1
  17   3   2 0.04002 8.91024   1
  17  -3  -2 18.4198 8.30355   1
  17  -3  -2 13.0204 8.20306   1
  18   3  -2 19.0114 10.3221   1
  18   3  -2 10.3954 7.71834   1
  18   3   2 -2.1408 7.63967   1
  18  -3  -2 7.18057 7.36886   1
  18   3   2 5.24324 8.67080   1
  19   3  -2 5.34901 7.12833   1
  19   3  -2 -1.1854 7.26079   1
  19  -3   2 4.77179 7.50178   1
  19  -3  -2 10.4820 8.36392   1
  19   3   2 7.76024 8.49002   1
  19   3   2 3.46460 8.39687   1
  19  -3  -2 6.46163 7.48200   1
  20   3  -2 -4.5047 8.41064   1
  20  -3   2 11.3118 8.53392   1
  20  -3   2 20.1579 10.1121   1
  20   3  -2 29.5899 10.8273   1
  20  -3  -2 13.8489 14.1639   1
  20   3   2 25.3021 10.2422   1
  20  -3  -2 2.46127 9.63372   1
  20   3   2 28.6193 10.0467   1
  21  -3   2 3.33764 9.52967   1
  21   3  -2 -1.0350 8.04157   1
  21   3  -2 0.82644 9.08838   1
  21   3   2 3.70845 10.1316   1
  21  -3  -2 5.86094 9.43769   1
  21   3   2 -3.2969 8.98131   1
  22  -3   2 28.8353 13.4145   1
  22   3  -2 0.65292 10.9163   1
  22   3  -2 26.7470 18.1057   1
  22  -3  -2 12.8136 13.6155   1
  22   3   2 10.1100 10.8227   1
  22   3   2 15.2856 8.96451   1
  23   3  -2 10.6636 12.0122   1
  23   3  -2 9.10896 11.4495   1
  23   3   2 22.4914 11.4786   1
  23   3   2 22.5625 13.3775   1
   0   4  -2 1532.87 43.4431   1
   0  -4   2 1507.92 43.3426   1
   0   4   2 1459.80 41.5360   1
   0  -4   2 1464.57 40.0733   2
   0   4  -2 1489.80 40.0297   2
   1   4  -2 82.2126 2.46227   2
   1  -4   2 84.2765 5.36682   1
   1  -4   2 84.8879 2.44857   2
   1   4  -2 80.2888 5.83541   1
  -1   4   2 80.8767 3.30974   1
   1   4   2 83.5281 4.91125   1
   1   4   2 83.3702 4.89568   1
  -1  -4   2 81.6166 2.51246   2
  -1   4  -2 82.1025 2.36985   2
   1  -4  -2 79.3291 3.27146   1
  -1  -4   2 83.5989 5.92994   1
  -1   4  -2 89.6204 5.32935   1
   2   4  -2 7.22854 2.67589   1
   2  -4   2 3.30686 2.25813   1
  -2   4   2 3.08756 1.55703   1
   2  -4   2 3.68687 0.44376   2
   2   4  -2 3.62929 0.49239   2
   2  -4  -2 2.36968 1.32340   1
  -2   4  -2 4.59981 2.26422   1
  -2  -4   2 3.65597 2.97888   1
  -2  -4   2 4.21936 0.55159   2
   2   4   2 1.34983 2.28287   1
  -2   4  -2 4.15821 0.36953   2
   2   4   2 2.97697 2.29009   1
   3  -4   2 2819.74 76.0650   1
  -3   4   2 2525.13 75.6289   1
   3   4  -2 2331.76 72.4026   2
  -3   4  -2 2778.84 72.1974   2
  -3  -4   2 2781.61 72.3660   2
   3  -4  -2 2740.84 74.3398   1
  -3  -4   2 2681.74 77.5952   1
   3   4   2 2809.66 77.0969   1
   3   4   2 2713.29 76.9619   1
  -3   4  -2 2734.72 75.8285   1
  -4  -4  -2 1.84103 0.55972   2
  -4   4   2 -0.0632 2.07834   1
   4  -4   2 1.05095 2.60620   1
  -4   4  -2 1.08569 2.58469   1
   4   4   2 0.57301 1.32624   1
  -4  -4   2 2.46881 3.57440   1
   4  -4  -2 3.08972 2.17862   1
   4   4   2 4.75117 3.50000   1
  -4  -4   2 1.42125 0.59630   2
   5  -4   2 901.548 28.9912   1
   5   4  -2 906.598 31.1798   1
  -5   4   2 857.900 28.0873   1
  -5   4   2 890.430 23.8726   2
   5   4  -2 892.210 31.0692   1
  -5  -4  -2 876.237 24.1377   2
  -5   4  -2 936.107 29.2782   1
  -5  -4   2 866.603 24.1491   2
   5   4   2 877.530 30.4648   1
   5  -4  -2 850.699 27.8601   1
  -6  -4  -2 117.999 3.81450   2
   6  -4   2 119.331 8.58888   1
  -6   4   2 120.788 8.21439   1
   6   4  -2 125.824 10.4531   1
   6   4  -2 118.956 9.89021   1
  -6   4   2 117.389 3.49330   2
  -6   4  -2 108.766 8.28262   1
   6   4   2 122.882 10.0225   1
   6  -4  -2 124.127 8.03774   1
  -6  -4   2 114.512 3.81559   2
  -6   4  -2 117.797 3.57851   2
   7   4  -2 16.2417 5.77385   1
   7  -4   2 19.4836 4.77211   1
  -7   4   2 16.7520 4.59413   1
  -7   4   2 16.5642 1.08626   2
  -7  -4  -2 13.1948 1.43107   2
   7   4  -2 17.4118 5.70945   1
   7   4   2 18.5253 5.76980   1
  -7   4  -2 17.2376 1.19942   2
   7  -4  -2 12.3334 4.08788   1
  -7  -4   2 15.4602 1.46557   2
  -7   4  -2 10.8069 3.84779   1
  -8  -4  -2 43.3526 2.52356   2
  -8   4   2 55.2127 7.23899   1
  -8   4   2 46.8382 2.60235   2
   8  -4   2 48.5643 6.99498   1
   8   4  -2 47.9218 7.94353   1
   8   4  -2 62.2212 8.89481   1
   8   4   2 45.2563 7.83583   1
   8  -4  -2 31.1650 5.42644   1
  -8  -4   2 53.3720 2.30214   2
  -8   4  -2 56.9640 2.44804   2
  -9  -4  -2 531.689 15.2478   2
  -9   4   2 465.869 21.8953   1
   9  -4   2 522.529 22.6635   1
  -9   4   2 546.858 14.9583   2
   9   4  -2 546.980 24.9691   1
  -9   4  -2 556.018 15.0324   2
   9  -4  -2 576.254 22.9336   1
  -9  -4   2 549.963 15.2667   2
   9   4   2 560.799 24.7959   1
  10  -4   2 176.730 13.1266   1
 -10   4   2 146.404 11.7679   1
  10   4  -2 199.455 15.1804   1
 -10   4   2 179.561 5.79360   2
 -10  -4  -2 181.201 5.87325   2
  10   4  -2 221.944 15.5139   1
 -10  -4   2 193.578 5.91076   2
  10  -4  -2 184.062 12.9888   1
  10   4   2 172.107 14.3745   1
 -10   4  -2 190.447 5.69526   2
  11  -4   2 161.375 12.9047   1
  11   4  -2 176.605 14.8433   1
 -11  -4  -2 178.930 5.64724   2
  11   4  -2 169.065 14.6270   1
 -11  -4   2 175.325 5.61831   2
  11  -4  -2 165.981 12.9341   1
  11   4   2 148.890 14.1955   1
  11   4   2 161.425 14.1566   1
  12   4  -2 47.9388 9.35399   1
 -12  -4  -2 47.7446 2.58151   2
  12  -4   2 46.6668 8.56916   1
  12   4  -2 48.4035 9.57871   1
 -12  -4   2 45.8809 2.57897   2
  12   4   2 49.2102 9.71757   1
  12  -4  -2 43.9582 8.20798   1
  12   4   2 50.5725 9.61277   1
 -12   4  -2 54.1955 12.0161   1
  13   4  -2 16.6546 8.11687   1
 -13  -4  -2 23.0033 2.14522   2
  13  -4   2 22.2944 7.32608   1
  13   4  -2 24.1185 8.30420   1
  13  -4  -2 29.7394 7.65503   1
 -13  -4   2 24.8551 2.23518   2
 -13   4  -2 26.2264 7.59010   1
  13   4   2 15.9696 7.61921   1
  13   4   2 27.8108 8.27343   1
 -14  -4  -2 33.1276 2.86281   2
  14  -4   2 35.3866 8.66093   1
  14   4  -2 26.1093 9.07135   1
  14   4  -2 27.9359 9.42294   1
  14  -4  -2 22.6220 7.68264   1
 -14   4  -2 42.9652 9.48203   1
  14   4   2 37.6963 9.68468   1
  14   4   2 40.9135 10.3568   1
 -14  -4   2 38.8126 2.56088   2
  15   4  -2 711.793 36.0489   1
  15  -4   2 724.960 34.9074   1
  15   4  -2 767.354 37.6860   1
 -15  -4  -2 727.919 20.9642   2
  15   4   2 730.179 37.1388   1
  15  -4  -2 664.112 33.8658   1
  15   4   2 732.286 35.5611   1
 -15   4  -2 791.203 35.9461   1
  15  -4  -2 768.331 35.0967   1
 -15  -4   2 730.553 20.9782   2
  16   4  -2 6.56430 8.83171   1
  16  -4   2 15.6800 8.09277   1
  16   4  -2 15.7271 9.68967   1
  16   4   2 16.0266 10.1698   1
  16  -4  -2 10.8199 8.78624   1
  16   4   2 30.7367 10.6325   1
 -16   4  -2 13.9323 7.82052   1
  16  -4  -2 17.7224 8.32284   1
  17   4  -2 10.3937 7.84258   1
  17   4  -2 10.2592 8.49216   1
  17  -4   2 3.80537 6.34843   1
  17  -4  -2 4.53523 7.56773   1
  17   4   2 -10.438 7.38559   1
  17  -4  -2 -0.3368 6.64809   1
  17   4   2 2.51475 7.47395   1
  18   4  -2 15.4729 8.82130   1
  18   4  -2 -5.9684 7.40783   1
  18  -4   2 -6.1440 6.33774   1
  18  -4  -2 -9.1331 6.20424   1
  18  -4  -2 9.75620 7.92745   1
  18   4   2 11.5586 7.80060   1
  19   4  -2 33.0299 11.7282   1
  19   4  -2 61.3662 13.1944   1
  19  -4   2 40.6437 14.4492   1
  19  -4  -2 47.7452 11.4390   1
  19   4   2 41.3552 11.5871   1
  19   4   2 42.7375 11.4451   1
  19  -4  -2 37.4280 10.7388   1
  20   4  -2 6.12812 10.0017   1
  20   4  -2 25.9813 10.3294   1
  20  -4   2 3.36209 9.12453   1
  20  -4  -2 1.28813 7.73550   1
  20   4   2 3.72960 10.6664   1
  20   4   2 -8.6632 9.42492   1
  21   4  -2 7.15075 9.89490   1
  21   4  -2 15.2999 10.6121   1
  21   4   2 -0.0637 10.4568   1
  21   4   2 12.0879 11.1718   1
  22   4  -2 22.1080 11.5540   1
  22   4  -2 30.5786 12.3700   1
  22   4   2 38.5480 12.7598   1
  22   4   2 21.4028 11.6513   1
  23   4  -2 2.93360 13.0822   1
  23   4  -2 4.73794 11.3666   1
  23   4   2 22.8665 12.5876   1
   0  -5   2 0.60093 2.34525   1
   0   5   2 0.15758 1.55953   1
   0   5  -2 -1.9286 2.11266   1
   0   5  -2 0.33828 0.39251   2
   0  -5  -2 0.13669 0.28416   2
   0  -5   2 0.03252 0.39970   2
   1   5  -2 429.341 15.6572   1
   1   5  -2 424.597 11.4297   2
  -1  -5  -2 416.331 11.4132   2
  -1   5   2 397.914 12.9011   1
   1  -5   2 429.149 14.9754   1
   1  -5   2 435.424 11.4459   2
   1   5   2 404.311 14.2007   1
  -1  -5   2 435.257 15.6451   1
  -1   5  -2 381.192 14.8896   1
   1  -5  -2 413.891 12.5052   1
   1   5   2 422.421 14.8202   1
  -1   5  -2 425.563 11.3243   2
  -1  -5   2 430.983 11.5082   2
   2   5  -2 1176.78 32.2631   2
   2  -5   2 1214.91 32.2241   2
  -2  -5  -2 1173.66 32.2640   2
   2   5  -2 1172.19 37.0969   1
   2  -5   2 1224.91 36.0320   1
  -2   5   2 1216.48 33.4225   1
   2   5   2 1152.41 36.0378   1
  -2  -5   2 1212.81 37.2483   1
   2  -5  -2 1199.09 33.4454   1
  -2  -5   2 1188.76 32.3290   2
  -2   5  -2 1273.62 35.8380   1
   2   5   2 1147.03 35.9948   1
   3  -5   2 44.9161 4.91662   1
   3   5  -2 49.8512 5.86353   1
  -3  -5  -2 41.9641 1.64302   2
   3   5  -2 37.6716 1.59166   2
  -3   5   2 37.2695 4.23436   1
  -3   5  -2 41.9139 1.30416   2
   3   5   2 41.3934 5.57853   1
  -3   5  -2 36.4914 4.62855   1
  -3  -5   2 41.0507 1.68254   2
  -3  -5   2 32.3508 4.97509   1
   3   5   2 41.1116 5.47096   1
  -4   5   2 224.839 10.0497   1
  -4  -5  -2 243.732 6.81789   2
   4  -5   2 233.193 10.8484   1
   4  -5  -2 234.944 9.92009   1
  -4  -5   2 235.661 12.8823   1
  -4   5  -2 232.770 10.6434   1
   4   5   2 241.530 11.9288   1
  -4  -5   2 233.877 6.83736   2
   4   5   2 249.200 12.3625   1
  -4   5  -2 240.957 6.57323   2
  -5  -5  -2 14.5187 1.28783   2
   5  -5   2 12.4958 3.75285   1
  -5   5   2 10.5951 3.15691   1
   5   5   2 10.9729 4.39494   1
   5  -5  -2 12.0297 4.13668   1
  -5   5  -2 12.5167 0.90273   2
  -5   5  -2 9.72643 3.42575   1
  -5  -5   2 13.7583 1.31769   2
   6   5  -2 65.7462 8.26369   1
  -6   5   2 68.6587 2.09180   2
   6  -5   2 71.4851 6.98195   1
   6   5  -2 66.0979 8.49956   1
  -6  -5  -2 62.4490 2.56070   2
   6   5   2 74.4863 8.58311   1
  -6   5  -2 69.0181 6.96923   1
  -6   5  -2 70.2077 2.24937   2
   6  -5  -2 64.8550 6.32827   1
  -6  -5   2 69.0427 2.61366   2
   7   5  -2 36.6377 7.02115   1
  -7   5   2 30.7290 1.27698   2
   7  -5   2 34.5756 5.66260   1
  -7  -5  -2 32.9065 1.79347   2
   7   5  -2 27.7624 6.20023   1
  -7   5   2 29.8256 5.13734   1
   7   5   2 31.0938 6.31684   1
  -7   5  -2 26.0265 5.08232   1
  -7  -5   2 30.1822 1.78751   2
   7  -5  -2 26.4524 4.58604   1
   7   5   2 26.7558 5.93775   1
  -7   5  -2 27.2903 1.56337   2
   8  -5   2 76.6049 8.18932   1
  -8   5   2 84.2297 2.62067   2
   8   5  -2 70.5149 9.41770   1
  -8   5   2 78.2588 8.02698   1
  -8  -5  -2 80.5104 3.03179   2
   8   5  -2 82.3728 9.97533   1
  -8   5  -2 76.9648 2.68533   2
   8   5   2 88.7958 9.97041   1
   8   5   2 75.7910 9.63271   1
  -8   5  -2 79.1534 8.43610   1
   8  -5  -2 90.6370 8.27057   1
  -8  -5   2 76.7930 3.18069   2
   9  -5   2 48.3578 7.08959   1
  -9   5   2 53.2599 1.94217   2
  -9   5   2 43.8012 6.59484   1
  -9  -5  -2 51.2311 3.57780   2
   9   5  -2 45.9968 8.30828   1
   9   5  -2 41.0110 8.08258   1
   9   5   2 43.5072 8.09985   1
  -9  -5   2 50.2476 2.39557   2
  -9   5  -2 39.6198 6.61075   1
   9  -5  -2 42.6558 6.42455   1
  -9   5  -2 51.6385 2.00767   2
   9   5   2 40.8318 7.83514   1
  10   5  -2 1.00257 5.18472   1
  10   5  -2 2.78955 8.27176   1
  10  -5   2 -1.2544 3.90952   1
 -10  -5  -2 1.12117 0.87731   2
 -10   5   2 4.08844 4.42621   1
  10  -5  -2 1.63251 4.14626   1
 -10   5  -2 0.56508 4.08100   1
 -10  -5   2 2.23854 0.92294   2
  10   5   2 -7.2649 4.37446   1
  10   5   2 3.69367 5.04323   1
  11   5  -2 7.89297 6.10180   1
 -11  -5  -2 0.83317 0.90652   2
 -11   5   2 8.38233 4.75266   1
  11  -5   2 2.52183 4.49221   1
  11   5  -2 0.57638 5.71189   1
  11   5   2 -4.3413 4.58955   1
  11   5   2 -0.4751 5.47185   1
 -11  -5   2 1.55067 0.99844   2
 -11   5  -2 2.85627 3.96874   1
  11  -5  -2 -2.7295 3.56517   1
  12   5  -2 45.0500 9.65469   1
 -12  -5  -2 44.9086 2.60652   2
 -12   5   2 49.9080 8.69617   1
  12   5  -2 66.0185 11.0615   1
  12   5   2 43.2513 8.87124   1
  12   5   2 62.4759 10.3572   1
 -12  -5   2 51.3692 2.75195   2
  13  -5   2 0.77104 5.43310   1
 -13  -5  -2 2.14239 1.00975   2
  13   5  -2 -4.0380 6.24040   1
  13   5  -2 -3.9843 5.93661   1
  13  -5  -2 -4.2950 4.73201   1
  13   5   2 3.68636 6.13945   1
 -13   5  -2 -2.5979 2.22013   1
  13   5   2 10.6652 7.19611   1
 -13  -5   2 -0.6670 0.99539   2
  14  -5   2 168.419 15.5184   1
  14   5  -2 157.552 16.9013   1
  14   5  -2 161.276 18.7590   1
 -14  -5  -2 149.947 5.50120   2
 -14  -5   2 151.474 5.78695   2
  14   5   2 172.975 16.7877   1
  14   5   2 162.510 19.7462   1
  14  -5  -2 130.138 14.1237   1
  15   5  -2 -13.646 5.95541   1
 -15  -5  -2 0.47426 1.17350   2
  15   5  -2 2.91898 6.97193   1
  15  -5   2 5.59899 6.53858   1
 -15  -5   2 1.70004 1.15337   2
  15  -5  -2 -5.3433 5.62208   1
  15   5   2 -0.8356 6.95271   1
  15   5   2 -5.1221 6.22151   1
  16   5  -2 26.8921 9.61236   1
 -16  -5  -2 25.8384 2.62380   2
  16   5  -2 25.9375 9.30644   1
  16  -5   2 15.7967 7.82752   1
  16  -5  -2 33.9320 9.40205   1
  16   5   2 20.3644 10.2733   1
  16   5   2 23.1248 9.61665   1
  16  -5  -2 26.9215 8.98304   1
 -16   5  -2 16.9599 8.07108   1
  17   5  -2 20.0424 9.19546   1
  17   5  -2 2.46238 8.04081   1
  17  -5   2 12.5618 7.71200   1
  17  -5  -2 18.0518 8.20328   1
  17   5   2 0.33552 7.35028   1
  17   5   2 9.64978 8.37428   1
  17  -5  -2 9.86348 7.61519   1
  18   5  -2 13.1897 8.71743   1
  18  -5   2 5.40957 7.03955   1
  18  -5  -2 7.63183 7.66573   1
  18   5   2 -8.3428 7.53921   1
  18  -5  -2 -4.1849 6.04193   1
  18   5   2 1.82383 8.72238   1
  19   5  -2 68.1500 14.4781   1
  19  -5   2 68.3369 13.2774   1
  19   5  -2 49.2370 13.0238   1
  19  -5  -2 74.2783 15.1526   1
  19   5   2 71.5034 14.7320   1
  19   5   2 99.5150 16.2950   1
  20   5  -2 46.0203 12.9688   1
  20   5  -2 54.1579 13.5522   1
  20  -5   2 43.2625 10.6472   1
  20   5   2 38.2193 12.0199   1
  20  -5  -2 35.1861 11.5641   1
  20   5   2 31.8988 12.6065   1
  21  -5   2 8.13691 8.74662   1
  21   5  -2 47.6920 13.9548   1
  21   5  -2 9.58886 9.81311   1
  21   5   2 8.05024 11.6569   1
  21   5   2 12.4067 13.5079   1
  21  -5  -2 7.29971 9.40279   1
  22   5  -2 -19.915 10.2067   1
  22   5   2 -5.1531 11.2195   1
  22   5   2 -8.0927 10.9113   1
  23   5  -2 1.29154 13.8726   1
  23   5  -2 11.3882 12.9704   1
  23   5   2 0.01602 15.9943   1
  23   5   2 26.1593 10.7799   1
   0   6   2 492.476 15.9413   1
   0  -6   2 513.138 17.7416   1
   0   6  -2 447.936 19.6487   1
   0  -6   2 503.448 13.4300   2
   1  -6   2 5.09497 2.93929   1
   1   6  -2 1.61368 2.97928   1
  -1  -6  -2 0.99886 0.44112   2
  -1   6   2 0.66204 1.47800   1
   1  -6   2 0.51377 0.46456   2
   1   6   2 0.39123 2.19302   1
  -1  -6   2 0.87428 2.78972   1
   1  -6  -2 -1.1557 1.37252   1
   1   6   2 -0.0173 2.17442   1
  -1  -6   2 0.63955 0.51538   2
   2  -6   2 1127.67 30.0677   2
  -2   6   2 1122.47 31.3115   1
  -2  -6  -2 1124.02 30.1152   2
   2   6  -2 1097.95 35.5224   1
  -2   6  -2 1077.67 33.7181   1
  -2  -6   2 1100.42 35.5264   1
   2  -6  -2 1155.20 31.4736   1
   2   6   2 1109.18 34.3914   1
  -2  -6   2 1106.40 30.1752   2
  -3   6   2 5.13264 1.85940   1
  -3  -6  -2 5.42598 0.70492   2
   3  -6   2 6.05791 5.14623   1
   3   6  -2 2.67844 3.77358   1
  -3  -6   2 4.52926 0.73174   2
   3  -6  -2 5.32863 1.91194   1
   3   6   2 7.36874 3.35158   1
  -3  -6   2 2.47868 3.75124   1
  -3   6  -2 5.37030 2.73177   1
   3   6   2 4.17949 3.20180   1
   4   6  -2 731.293 26.6501   1
  -4  -6  -2 746.620 19.9313   2
  -4   6   2 697.600 22.3579   1
   4   6   2 718.871 25.9281   1
  -4  -6   2 725.626 26.8728   1
   4   6   2 701.904 25.8045   1
   4  -6  -2 763.441 22.8512   1
  -4  -6   2 734.732 19.9596   2
  -4   6  -2 717.919 24.0554   1
   5  -6   2 2.40345 3.24861   1
  -5   6   2 2.81416 2.43789   1
  -5  -6  -2 -0.2071 0.62375   2
   5   6  -2 -0.3269 1.51040   1
  -5   6  -2 0.64495 2.92089   1
   5   6   2 4.14400 3.69539   1
  -5   6  -2 0.40708 0.38150   2
   5   6   2 -1.7148 3.32932   1
   5  -6  -2 -0.7229 2.24303   1
  -5   6  -2 0.46307 0.37108   2
  -5  -6   2 0.78218 0.67141   2
   6   6  -2 447.099 20.3957   1
   6  -6   2 424.321 17.9012   1
  -6   6   2 449.442 17.0452   1
  -6  -6  -2 464.845 12.6902   2
  -6  -6   2 444.839 12.7005   2
   6   6   2 438.702 19.8041   1
   6  -6  -2 449.021 16.9665   1
  -6   6  -2 452.258 12.3405   2
  -6   6  -2 470.298 12.3596   2
  -7  -6  -2 136.882 4.52470   2
  -7   6   2 127.567 11.7156   1
   7  -6   2 129.389 9.44858   1
   7   6  -2 142.328 11.6903   1
   7   6  -2 147.639 11.5823   1
  -7   6  -2 142.092 4.12772   2
  -7  -6   2 143.900 4.56168   2
  -7   6  -2 143.315 10.6462   1
   7   6   2 154.517 11.6636   1
   7  -6  -2 134.474 8.77947   1
  -8  -6  -2 91.8860 3.39751   2
  -8   6   2 93.0669 2.84489   2
   8   6  -2 91.8785 9.74994   1
   8  -6   2 87.6363 8.42510   1
  -8   6   2 89.2994 8.56817   1
   8   6  -2 110.990 11.0066   1
  -8   6  -2 103.239 8.99846   1
  -8   6  -2 97.2767 2.98331   2
   8   6   2 89.9311 9.85484   1
   8   6   2 77.5231 9.52014   1
  -8  -6   2 95.6773 3.44480   2
   8  -6  -2 89.4185 8.93706   1
  -9  -6  -2 410.538 11.5374   2
   9  -6   2 405.161 18.8038   1
   9   6  -2 382.245 20.7853   1
   9   6  -2 412.089 21.3490   1
  -9   6   2 379.858 19.6325   1
  -9  -6   2 386.299 12.6351   2
  -9   6  -2 407.165 18.9868   1
   9   6   2 422.571 21.1111   1
   9   6   2 417.370 21.1651   1
   9  -6  -2 348.440 20.7400   1
 -10  -6  -2 14.7132 1.73547   2
  10   6  -2 7.56308 5.68662   1
  10   6  -2 12.6233 6.59814   1
  10  -6   2 14.9270 5.38958   1
 -10  -6   2 15.0776 1.76504   2
  10   6   2 4.65656 5.63204   1
 -10   6  -2 19.3424 5.66453   1
  10  -6  -2 14.9023 5.27740   1
  10   6   2 22.9756 6.49959   1
 -11   6   2 47.3398 7.78293   1
  11   6  -2 62.4025 10.1790   1
  11  -6   2 48.6719 8.08565   1
 -11  -6  -2 51.9858 2.64529   2
  11   6  -2 44.0145 13.7484   1
  11   6   2 58.8143 9.67918   1
  11  -6  -2 47.9918 7.87448   1
 -11  -6   2 54.4991 2.70738   2
  11   6   2 69.3492 10.7517   1
 -11   6  -2 43.0491 7.61514   1
  12   6  -2 244.552 22.8277   1
  12  -6   2 265.156 16.7649   1
  12   6  -2 254.807 19.3274   1
 -12   6   2 244.500 16.6795   1
 -12  -6  -2 258.995 7.92826   2
 -12  -6   2 247.558 7.90833   2
  12   6   2 231.092 18.3802   1
  12  -6  -2 246.977 16.2614   1
 -12   6  -2 243.248 16.8178   1
  12   6   2 258.498 20.5723   1
 -13  -6  -2 567.201 16.0599   2
  13   6  -2 534.457 29.8547   1
  13  -6   2 536.717 26.7658   1
  13   6  -2 561.928 29.6389   1
 -13   6  -2 559.488 27.5816   1
  13   6   2 543.211 29.1851   1
  13   6   2 567.354 29.7551   1
  13  -6  -2 524.359 26.3392   1
 -13  -6   2 564.194 16.0572   2
 -14  -6  -2 144.078 5.27963   2
  14   6  -2 148.838 15.7157   1
  14   6  -2 154.684 16.9785   1
  14  -6   2 128.367 14.0810   1
 -14   6  -2 135.598 14.2551   1
 -14  -6   2 143.046 5.27132   2
  14  -6  -2 137.780 13.9298   1
  14   6   2 137.145 16.1410   1
  14   6   2 140.658 15.8759   1
  15  -6   2 40.7378 9.32818   1
  15   6  -2 30.8922 9.98693   1
  15   6  -2 36.2156 10.5100   1
 -15  -6  -2 34.9907 2.78942   2
 -15   6  -2 19.8885 6.60201   1
  15   6   2 28.6031 9.20915   1
  15  -6  -2 34.9779 9.18741   1
 -15  -6   2 33.1909 2.71958   2
  15   6   2 31.5164 9.71768   1
  16   6  -2 30.5216 10.7825   1
  16  -6   2 49.3000 10.4023   1
  16   6  -2 62.4542 12.8809   1
 -16  -6  -2 44.6191 3.08273   2
  16   6   2 59.8708 12.4784   1
  16  -6  -2 50.9126 16.9283   1
  16  -6  -2 36.6656 9.39175   1
 -16  -6   2 44.0969 3.20200   2
  16   6   2 53.1899 12.5872   1
  17  -6   2 3.78240 6.29965   1
  17   6  -2 14.6675 9.67992   1
  17   6  -2 -3.3461 7.40083   1
  17   6   2 4.21325 7.25311   1
  17  -6  -2 -2.0089 6.35816   1
  17  -6  -2 9.15303 6.80663   1
  17   6   2 -9.1524 6.94703   1
  18   6  -2 94.0426 16.7413   1
  18  -6   2 98.6258 14.3356   1
  18   6  -2 100.739 16.6892   1
  18   6   2 111.456 17.6598   1
  18   6   2 94.9099 15.7405   1
  18  -6  -2 108.116 15.9315   1
  19  -6   2 19.0837 8.42787   1
  19   6  -2 28.5515 10.7361   1
  19   6  -2 18.8299 10.6408   1
  19  -6  -2 7.36431 8.02168   1
  19   6   2 17.6702 10.3479   1
  19   6   2 41.7559 11.2843   1
  20   6  -2 8.94905 10.0756   1
  20   6  -2 -10.688 9.17821   1
  20  -6   2 -8.0254 6.56837   1
  20   6   2 15.6557 8.54527   1
  20   6   2 2.64857 10.1806   1
  21   6  -2 24.2730 11.8762   1
  21   6  -2 -17.537 10.6026   1
  21   6   2 -8.5611 9.64296   1
  21   6   2 16.0672 11.3422   1
  22   6  -2 166.606 20.7628   1
  22   6  -2 92.8846 17.1241   1
  22   6   2 98.5371 18.2861   1
  22   6   2 104.387 18.3664   1
   0  -7   2 -0.9385 2.52616   1
   0  -7   2 1.28273 0.52368   2
   0   7  -2 0.76476 3.24739   1
   0   7   2 -0.3263 1.91569   1
   0  -7  -2 0.25433 0.40783   2
   1  -7   2 3.97627 2.93026   1
   1  -7   2 2.89591 0.55613   2
  -1   7   2 1.10353 1.62647   1
   1   7  -2 -0.7028 3.37254   1
   1   7   2 4.80425 2.68441   1
  -1   7  -2 -4.0410 2.39688   1
  -1  -7   2 5.53392 3.36914   1
   1  -7  -2 -0.0609 1.54285   1
  -1  -7   2 2.81633 0.60233   2
   1   7   2 3.11187 2.35616   1
   1  -7  -2 1.64883 0.37648   2
   2   7  -2 1646.15 50.5780   1
   2  -7   2 1651.52 48.7963   1
  -2   7   2 1680.20 45.8043   1
   2  -7   2 1600.69 44.5255   2
  -2  -7  -2 1663.93 44.4462   2
   2   7   2 1602.16 48.9716   1
  -2  -7   2 1608.93 44.5023   2
  -2  -7   2 1611.34 50.3335   1
  -2   7  -2 1605.91 48.5630   1
   2   7   2 1763.25 56.9043   1
   2  -7  -2 1708.68 45.8457   1
   3   7  -2 764.556 27.3822   1
   3  -7   2 746.710 25.1777   1
  -3  -7  -2 765.301 20.8176   2
  -3   7   2 772.074 22.4200   1
  -3  -7   2 749.099 20.8660   2
   3  -7  -2 795.470 22.7713   1
   3   7   2 744.149 26.0842   1
  -3   7  -2 740.738 24.7031   1
  -3  -7   2 734.870 27.1463   1
   3  -7  -2 799.607 20.5813   2
   4  -7   2 71.1495 6.21184   1
   4   7  -2 78.8902 8.29707   1
  -4  -7  -2 61.1213 2.38978   2
  -4   7   2 60.7803 4.38684   1
   4  -7  -2 65.3011 4.74501   1
  -4  -7   2 69.6326 2.52061   2
  -4   7  -2 67.6676 5.87626   1
   4   7   2 62.7705 7.17824   1
   4   7   2 65.5312 7.23292   1
   5   7  -2 231.700 13.6622   1
  -5   7   2 231.335 9.97318   1
  -5  -7  -2 244.664 7.07539   2
   5  -7   2 242.082 11.7065   1
   5   7  -2 228.044 13.6454   1
   5   7   2 235.822 13.2801   1
   5  -7  -2 250.486 10.3408   1
   5   7   2 236.923 13.1388   1
  -5  -7   2 248.392 7.13175   2
  -5   7  -2 253.451 11.5162   1
   6   7  -2 8.12484 4.87307   1
  -6  -7  -2 5.14498 0.84726   2
   6   7  -2 2.28472 2.03692   1
  -6   7   2 4.47622 2.64301   1
   6  -7   2 5.66944 3.38060   1
  -6  -7   2 7.18629 0.90956   2
   6  -7  -2 8.07782 2.83469   1
  -6   7  -2 15.2618 3.76633   1
   6   7   2 11.0672 4.65930   1
   6   7   2 4.82497 4.05220   1
  -7  -7  -2 7.61588 0.97661   2
  -7   7   2 9.46623 3.37714   1
   7   7  -2 8.67772 4.78700   1
   7  -7   2 9.33800 3.68189   1
   7  -7  -2 10.4295 3.56971   1
  -7   7  -2 9.93608 0.75473   2
   7   7   2 7.65791 4.72757   1
  -7   7  -2 7.53743 4.49066   1
  -7  -7   2 7.64203 0.98109   2
   7   7   2 6.25658 3.15274   1
  -7   7  -2 7.08945 0.70443   2
  -8   7   2 163.792 10.3126   1
   8   7  -2 152.065 12.7671   1
   8  -7   2 152.417 10.9038   1
  -8  -7  -2 162.677 5.15647   2
   8   7  -2 172.726 13.3268   1
  -8   7  -2 160.661 4.66418   2
  -8  -7   2 156.764 5.17024   2
  -8   7  -2 150.874 15.0278   1
   8   7   2 156.328 12.3470   1
   8  -7  -2 156.997 10.0793   1
   9  -7   2 -0.9192 4.45277   1
  -9   7   2 -3.7054 3.36046   1
  -9  -7  -2 2.22146 0.97912   2
   9   7  -2 7.64277 5.14653   1
   9   7  -2 5.38930 5.41196   1
   9   7   2 -1.8226 4.63627   1
  -9  -7   2 3.92622 0.99325   2
   9   7   2 -0.4401 5.00283   1
   9  -7  -2 2.41075 3.51854   1
  -9   7  -2 0.41038 3.60244   1
 -10   7   2 4.34021 4.10093   1
  10   7  -2 1.91364 4.93628   1
  10  -7   2 1.46899 5.13450   1
 -10  -7  -2 7.98607 1.12352   2
  10   7  -2 2.94521 8.15780   1
  10  -7  -2 7.75701 4.34264   1
  10   7   2 8.27590 5.99260   1
 -10   7  -2 4.34493 4.82109   1
 -10  -7   2 6.33097 1.11481   2
  10   7   2 5.91426 5.58309   1
  11   7  -2 97.8102 12.7638   1
 -11  -7  -2 96.0072 3.78873   2
  11  -7   2 95.0309 10.3225   1
  11   7  -2 95.3193 12.3913   1
 -11   7   2 93.1428 11.0909   1
  11   7   2 94.7859 12.3791   1
 -11  -7   2 92.9289 3.79270   2
  11   7   2 88.2125 11.8863   1
  11  -7  -2 101.057 9.86950   1
  12  -7   2 27.6435 6.84660   1
  12   7  -2 30.9680 11.0112   1
 -12  -7  -2 35.3049 2.42317   2
  12   7  -2 36.4328 9.23395   1
  12   7   2 32.6401 9.06713   1
  12  -7  -2 32.0773 7.20996   1
  12   7   2 35.1337 9.08137   1
 -12  -7   2 30.6700 2.44907   2
 -12   7  -2 46.4975 10.3178   1
  13   7  -2 27.2544 8.88120   1
 -13  -7  -2 21.3289 2.33210   2
  13  -7   2 19.5247 6.79432   1
  13   7  -2 17.9678 8.38593   1
  13   7   2 15.9255 7.98208   1
 -13   7  -2 18.5358 6.83275   1
 -13  -7   2 21.0108 2.30912   2
  13   7   2 34.8549 10.1309   1
  13  -7  -2 22.2640 8.11360   1
  14  -7   2 12.9343 6.47193   1
 -14  -7  -2 17.7892 1.83467   2
  14   7  -2 11.8614 7.76728   1
  14   7  -2 6.50790 7.40569   1
 -14  -7   2 14.8165 1.71609   2
 -14   7  -2 8.16210 6.49960   1
  14   7   2 16.5405 8.08409   1
  14   7   2 12.7789 7.67426   1
  14  -7  -2 8.03759 9.06848   1
 -15  -7  -2 14.5600 1.75344   2
  15   7  -2 21.3391 8.83710   1
  15   7  -2 16.9390 8.17805   1
  15  -7   2 10.5790 6.83811   1
  15  -7  -2 12.1440 7.23067   1
  15   7   2 25.7742 9.59713   1
 -15   7  -2 15.1412 7.23960   1
  15   7   2 22.4064 9.02868   1
 -15  -7   2 8.31297 1.82931   2
 -16  -7  -2 19.5315 2.15837   2
  16   7  -2 44.8821 11.1409   1
  16  -7  -2 25.9492 7.87490   1
 -16  -7   2 26.9646 2.79221   2
  16   7   2 25.6854 9.61963   1
  16  -7  -2 20.4837 8.00759   1
  16   7   2 45.7371 11.1561   1
  17  -7   2 10.2270 8.07599   1
 -17  -7  -2 5.56380 1.95336   2
  17   7  -2 5.88653 8.73796   1
  17   7  -2 -10.240 7.06080   1
  17   7   2 0.09351 7.78482   1
  17  -7  -2 1.19481 6.01937   1
  17   7   2 12.9010 7.95207   1
  18  -7   2 9.45845 7.71366   1
  18   7  -2 -8.6394 6.77422   1
  18   7  -2 -2.6746 7.82484   1
  18   7   2 1.31081 7.14551   1
  18  -7  -2 13.2500 7.51012   1
  18   7   2 -0.4961 7.66663   1
  19   7  -2 30.6836 12.6335   1
  19   7  -2 29.2964 11.1396   1
  19  -7   2 23.7598 8.72084   1
  19   7   2 7.28560 10.9863   1
  19  -7  -2 25.0890 8.81104   1
  20   7  -2 2.44025 11.6236   1
  20   7  -2 -1.1374 9.07024   1
  20  -7   2 -10.366 6.48989   1
  20   7   2 -18.988 9.63441   1
  20  -7  -2 -1.2632 6.70890   1
  21   7  -2 4.82507 10.7063   1
  21   7  -2 35.3599 12.4367   1
  21   7   2 25.9618 13.4539   1
   0  -8   2 85.2784 6.90335   1
   0   8  -2 88.1350 7.02927   1
   0  -8  -2 96.2610 2.75544   2
   0   8   2 94.7342 5.51637   1
   0   8   2 94.4234 5.74936   1
   0  -8   2 80.3813 3.05745   2
  -1   8   2 0.40102 1.59585   1
   1  -8   2 -1.6649 2.36000   1
   1  -8   2 0.64404 0.52006   2
  -1  -8  -2 0.22457 0.49349   2
   1   8  -2 4.56176 3.14804   1
  -1  -8   2 3.13700 3.10316   1
   1   8   2 -0.5832 2.09455   1
   1  -8  -2 0.93673 0.40412   2
   1   8   2 2.88650 2.45791   1
  -1   8  -2 0.24320 2.33302   1
  -1  -8   2 0.07203 0.55258   2
  -2   8   2 80.1778 3.93627   1
   2  -8   2 78.7589 6.19376   1
  -2  -8  -2 69.1889 3.15956   2
   2   8  -2 75.7961 7.47990   1
   2  -8   2 79.3856 2.49984   2
   2  -8  -2 79.7969 2.32055   2
   2   8   2 77.8337 6.51615   1
  -2  -8   2 62.6764 9.49266   1
  -2  -8   2 77.0378 2.65573   2
   2  -8  -2 80.5147 3.93417   1
  -2   8  -2 74.3346 5.91266   1
   2   8   2 74.6388 6.32331   1
   3  -8   2 70.9246 2.35640   2
   3  -8   2 75.5905 6.18975   1
  -3   8   2 72.3626 3.84117   1
  -3  -8  -2 70.0128 2.51121   2
   3   8  -2 79.4093 11.8475   1
   3  -8  -2 76.4014 4.04152   1
  -3   8  -2 79.8366 5.96391   1
  -3  -8   2 66.7544 2.57442   2
   3  -8  -2 70.4511 2.20980   2
   3   8   2 76.9487 7.02361   1
  -3  -8   2 79.5570 7.83725   1
   3   8   2 57.6944 7.83186   1
  -4  -8  -2 1.47232 0.66814   2
   4  -8   2 0.52469 2.63529   1
  -4   8   2 0.15091 1.55153   1
   4   8  -2 0.81468 3.67141   1
   4  -8  -2 -1.4824 1.64693   1
   4   8   2 2.10459 3.14522   1
  -4  -8   2 0.45461 0.65895   2
  -4   8  -2 0.59114 2.43684   1
   4   8   2 0.67582 3.39662   1
   5   8  -2 82.5456 9.18870   1
  -5  -8  -2 91.4467 3.16454   2
   5   8  -2 93.2251 8.97898   1
   5  -8   2 82.0554 7.04160   1
  -5   8   2 92.0465 5.64033   1
   5  -8  -2 95.9277 5.90276   1
   5   8   2 96.5165 8.82373   1
  -5   8  -2 88.3160 6.86501   1
  -5  -8   2 86.5172 3.19566   2
   5   8   2 103.657 9.14025   1
  -6   8   2 3.26537 2.36070   1
   6   8  -2 6.26982 4.65779   1
  -6  -8  -2 2.22814 0.77791   2
   6   8  -2 3.90095 3.99847   1
   6  -8   2 4.33075 3.20648   1
  -6  -8   2 0.26480 0.72039   2
   6  -8  -2 0.72560 2.39420   1
   6   8   2 1.89706 3.99249   1
   6   8   2 3.86969 3.78047   1
  -6   8  -2 1.07888 2.79686   1
   7  -8   2 25.0001 4.98449   1
   7   8  -2 17.5821 8.49879   1
  -7   8   2 26.1227 4.34492   1
  -7  -8  -2 23.2039 1.73177   2
   7   8  -2 18.1380 4.77450   1
  -7  -8   2 23.1849 1.75802   2
   7   8   2 8.27373 6.06822   1
   7  -8  -2 23.5585 4.19512   1
  -7   8  -2 22.5338 4.67543   1
   7   8   2 13.1616 5.41066   1
  -8   8   2 65.8352 7.06862   1
   8  -8   2 73.8472 8.23342   1
   8   8  -2 86.0029 10.1641   1
  -8  -8  -2 70.8935 2.92310   2
   8  -8  -2 78.1882 7.28939   1
   8   8   2 55.1595 8.51673   1
  -8  -8   2 71.7423 2.97305   2
  -8   8  -2 78.3308 8.06720   1
   8   8   2 53.9314 7.58369   1
   9  -8   2 44.8394 6.88967   1
  -9   8   2 38.1060 5.86082   1
  -9  -8  -2 45.3049 2.35659   2
   9   8  -2 49.3624 9.05877   1
   9   8  -2 39.8577 8.18270   1
  -9   8  -2 32.8065 5.94551   1
   9   8   2 50.3590 8.62838   1
  -9   8  -2 41.9489 1.55515   2
   9  -8  -2 39.0608 6.15679   1
  -9  -8   2 41.4832 2.37961   2
  10   8  -2 21.8531 7.39093   1
 -10   8   2 21.0474 5.30563   1
  10   8  -2 31.0032 7.65443   1
  10  -8   2 18.9481 5.42382   1
 -10  -8  -2 21.9545 2.01703   2
 -10  -8   2 22.2920 2.11020   2
  10  -8  -2 19.5884 5.17295   1
 -10   8  -2 24.4901 6.16937   1
  10   8   2 18.8275 6.64022   1
 -10   8  -2 22.4359 1.16810   2
  10   8   2 19.0264 6.30171   1
  11   8  -2 -2.1706 6.01841   1
  11  -8   2 5.16537 4.96299   1
  11   8  -2 1.31712 5.48537   1
  11  -8  -2 1.34057 4.15409   1
 -11  -8   2 0.64393 1.07354   2
  11   8   2 0.52599 5.56700   1
  11   8   2 -7.8430 4.89771   1
 -11   8  -2 1.22862 4.61671   1
  12  -8   2 36.6120 7.91087   1
  12   8  -2 44.5422 9.82661   1
 -12  -8  -2 41.8581 2.73730   2
  12   8  -2 50.8974 10.6910   1
 -12  -8   2 44.7486 2.79304   2
  12   8   2 39.1875 9.29723   1
  12   8   2 51.4031 10.1421   1
 -12   8  -2 38.5630 7.67892   1
  12  -8  -2 35.0656 7.16795   1
  13  -8   2 20.7662 6.77027   1
 -13  -8  -2 19.5272 1.84119   2
  13   8  -2 31.8568 13.3257   1
  13   8  -2 11.7689 8.00787   1
 -13  -8   2 19.5315 1.86854   2
 -13   8  -2 26.5632 8.83202   1
  13  -8  -2 16.5093 6.47803   1
  13   8   2 14.7911 7.20030   1
  13   8   2 23.2574 8.10806   1
  14   8  -2 -7.7800 6.43884   1
 -14  -8  -2 1.71117 1.24393   2
  14   8  -2 10.3231 7.70985   1
  14  -8   2 -1.0322 5.03979   1
  14  -8  -2 3.14125 5.31395   1
  14   8   2 -1.1399 7.15304   1
 -14  -8   2 -0.0146 1.22509   2
  14   8   2 14.1693 8.57149   1
 -15  -8  -2 113.800 4.91373   2
  15   8  -2 92.6546 15.5216   1
  15  -8   2 161.842 17.8966   1
 -15   8  -2 114.531 17.1525   1
  15   8   2 164.221 17.3539   1
  15  -8  -2 110.834 13.5653   1
 -15  -8   2 112.243 4.83065   2
  15   8   2 116.508 15.2332   1
  15  -8  -2 107.757 13.6969   1
  16   8  -2 7.38455 8.68474   1
 -16  -8  -2 2.10685 1.65371   2
  16   8  -2 2.08618 7.98899   1
  16  -8  -2 -0.3745 5.85454   1
 -16  -8   2 5.09853 1.57297   2
  16  -8  -2 7.34847 9.85061   1
  16   8   2 20.2101 8.85428   1
 -16   8  -2 16.7605 8.49085   1
  16   8   2 -1.6795 7.95106   1
  17   8  -2 -5.7457 7.12255   1
  17   8  -2 -6.8841 7.33225   1
 -17  -8  -2 3.54038 1.47434   2
  17  -8  -2 2.88673 6.55506   1
  17   8   2 30.0519 14.6992   1
  17   8   2 5.30629 8.10500   1
  18   8  -2 -8.9984 7.92491   1
  18   8  -2 10.8087 9.62991   1
  18  -8   2 2.03208 8.10756   1
  18   8   2 -8.9728 6.90357   1
  18  -8  -2 10.1425 7.08553   1
  18   8   2 20.5271 11.5375   1
  19  -8   2 113.846 17.3213   1
  19   8  -2 170.094 22.3248   1
  19   8  -2 126.251 17.0207   1
  19  -8  -2 132.403 17.5419   1
  19   8   2 176.525 19.1885   1
  19   8   2 144.370 20.0991   1
  20   8  -2 20.2913 18.0578   1
  20   8   2 -9.9128 9.04804   1
   0   9   2 -0.5505 1.91613   1
   0  -9   2 -4.3297 2.26841   1
   0  -9  -2 -0.3531 0.44887   2
   0   9   2 0.61576 1.95717   1
   0   9  -2 -3.7669 2.25451   1
   0  -9   2 -0.1583 0.53299   2
  -1   9   2 17.1816 2.47667   1
   1   9  -2 11.6111 3.90084   1
   1  -9   2 14.9922 3.54533   1
   1  -9   2 13.0696 1.08734   2
  -1  -9  -2 16.7522 1.11130   2
  -1  -9   2 15.6437 4.05981   1
   1  -9  -2 16.1424 0.92074   2
  -1   9  -2 6.15837 2.90739   1
   1   9   2 11.7092 3.08042   1
   1   9   2 17.8572 3.24642   1
  -2  -9  -2 38.9164 1.72827   2
   2  -9   2 40.3489 1.65271   2
   2   9  -2 41.9448 6.22025   1
  -2   9   2 46.8369 2.98745   1
   2  -9   2 41.3463 5.24949   1
  -2   9  -2 36.5769 4.74970   1
   2   9   2 38.3206 5.44611   1
   2   9   2 36.9876 5.24881   1
  -2  -9   2 39.5165 1.83654   2
  -2  -9   2 41.2743 5.88078   1
   2  -9  -2 45.5382 1.49703   2
  -3  -9  -2 63.9169 2.76445   2
  -3   9   2 64.8937 3.32295   1
   3  -9   2 70.9185 6.14188   1
   3  -9   2 67.4117 2.32558   2
   3   9   2 67.7836 7.08435   1
   3  -9  -2 69.1191 2.14675   2
   3   9   2 75.8086 7.09594   1
  -3  -9   2 68.4818 2.57313   2
  -3   9  -2 62.3875 5.57408   1
   3  -9  -2 76.0637 3.44074   1
  -4   9   2 75.7435 4.19954   1
   4  -9   2 91.2383 6.96651   1
   4   9  -2 81.1859 12.1393   1
  -4  -9  -2 84.1063 3.00526   2
   4  -9  -2 83.0749 4.57020   1
   4   9   2 81.8296 10.7341   1
   4   9   2 86.8573 8.39475   1
  -4  -9   2 92.1092 3.11806   2
  -4   9  -2 88.1209 6.61960   1
   5   9  -2 48.2774 7.71286   1
  -5  -9  -2 43.2225 2.06160   2
  -5   9   2 44.3043 3.89095   1
   5  -9   2 41.8289 5.74584   1
   5   9  -2 38.5844 7.15606   1
  -5  -9   2 45.1208 2.15579   2
  -5   9  -2 38.9489 5.42020   1
   5  -9  -2 39.0430 3.95560   1
   5   9   2 39.0843 6.73515   1
   5   9   2 43.7537 6.69984   1
   6   9  -2 72.2879 9.55407   1
  -6  -9  -2 64.3700 2.73780   2
   6   9  -2 71.7960 9.32532   1
   6  -9   2 74.2785 7.17521   1
  -6   9   2 63.2701 5.33562   1
  -6  -9   2 69.7122 2.82300   2
   6   9   2 59.7138 8.50078   1
   6  -9  -2 61.3833 5.45687   1
   6   9   2 60.9675 9.08718   1
  -6   9  -2 70.7565 6.88301   1
  -7  -9  -2 89.5422 3.41749   2
   7   9  -2 107.500 11.0747   1
  -7   9   2 89.4868 6.83149   1
   7  -9   2 87.6714 8.10561   1
   7   9  -2 103.914 10.9078   1
   7   9   2 79.6338 9.93228   1
  -7   9  -2 93.6911 8.06582   1
  -7  -9   2 91.8087 3.46799   2
   7  -9  -2 80.0473 6.84125   1
   7   9   2 87.9802 10.2619   1
  -8   9   2 26.9650 4.75132   1
   8   9  -2 22.7046 6.53327   1
  -8  -9  -2 31.4739 2.03372   2
   8   9  -2 29.9217 6.36109   1
   8  -9   2 20.0646 5.28197   1
   8   9   2 32.7859 7.32389   1
   8  -9  -2 26.9278 4.86394   1
   8   9   2 37.1646 7.32342   1
  -8  -9   2 22.7407 2.01350   2
  -8   9  -2 19.9367 4.88663   1
  -9  -9  -2 176.990 6.00089   2
   9  -9   2 169.955 12.0118   1
  -9   9   2 182.784 11.3123   1
   9   9  -2 192.881 15.1431   1
   9  -9  -2 182.993 11.5033   1
  -9  -9   2 194.411 6.11171   2
   9   9   2 182.490 14.7223   1
  -9   9  -2 195.342 12.3409   1
   9   9   2 193.658 14.1887   1
  10   9  -2 -0.6205 5.63817   1
 -10  -9  -2 9.04449 1.28777   2
  10   9  -2 6.44287 5.68475   1
  10  -9   2 1.89767 4.41667   1
 -10   9  -2 13.4480 5.32813   1
 -10  -9   2 8.23068 1.31786   2
  10   9   2 16.6624 7.17577   1
  10  -9  -2 6.54581 4.41081   1
  11   9  -2 -1.2354 5.63903   1
 -11  -9  -2 1.56412 1.10012   2
  11   9  -2 3.77327 6.00088   1
  11  -9   2 3.80159 4.54084   1
  11   9   2 1.66547 6.69415   1
 -11  -9   2 4.72777 1.51235   2
 -11   9  -2 -3.9261 4.21264   1
  11  -9  -2 -1.5679 4.04997   1
  11   9   2 -9.9369 4.83579   1
 -12  -9  -2 4.11039 1.28299   2
  12   9  -2 -2.7320 5.41755   1
  12  -9   2 5.09403 5.12457   1
  12   9   2 6.71344 6.61512   1
 -12   9  -2 2.23574 0.60275   2
 -12   9  -2 5.70246 5.11001   1
  12  -9  -2 3.53741 4.55677   1
 -12  -9   2 3.70728 1.28675   2
  12   9   2 4.79787 6.21204   1
  13  -9   2 9.17305 5.93335   1
 -13  -9  -2 3.21049 1.26121   2
  13   9  -2 2.21034 7.06952   1
  13   9  -2 10.2391 7.29680   1
  13  -9  -2 3.19005 4.99810   1
 -13   9  -2 7.05222 0.91807   2
 -13   9  -2 15.6168 6.47067   1
 -13  -9   2 7.82331 1.49154   2
  13   9   2 4.48248 7.19567   1
  13   9   2 -8.6002 5.90265   1
  14   9  -2 83.4338 14.2170   1
  14  -9   2 83.7839 12.1151   1
  14   9  -2 93.0084 22.3783   1
 -14  -9  -2 91.1798 4.18518   2
 -14  -9   2 95.5645 4.30197   2
 -14   9  -2 103.407 12.7546   1
  14   9   2 101.470 14.7581   1
  14   9   2 106.749 15.5919   1
  14  -9  -2 108.817 12.4354   1
  14  -9  -2 98.1740 12.0436   1
  15   9  -2 3.11844 7.40652   1
  15  -9   2 24.0783 8.00369   1
  15   9  -2 30.4641 9.32934   1
 -15  -9  -2 18.7188 1.96687   2
  15   9   2 20.2206 11.4127   1
  15  -9  -2 0.58082 7.57455   1
 -15  -9   2 17.3870 2.02191   2
 -15   9  -2 31.4052 8.54524   1
  15  -9  -2 6.42929 5.92308   1
  15   9   2 15.7607 8.56854   1
  16  -9   2 5.94425 6.85717   1
 -16  -9  -2 2.07149 1.36968   2
  16   9  -2 5.87989 9.84527   1
  16   9  -2 -5.2838 7.28492   1
  16   9   2 2.01809 6.89231   1
  16   9   2 3.22305 7.18742   1
  16  -9  -2 2.18574 5.71806   1
  17  -9   2 6.16033 6.44270   1
  17   9  -2 9.35846 7.85230   1
  17   9  -2 -0.9634 8.43571   1
  17   9   2 -2.3547 7.38263   1
 -17  -9   2 3.05023 1.55919   2
  17  -9  -2 5.30587 6.60794   1
  17   9   2 5.27642 8.42813   1
  18   9  -2 1.50889 11.0567   1
  18  -9   2 43.4530 10.4132   1
  18   9  -2 48.3072 13.4404   1
  18   9   2 9.11870 10.3041   1
  18  -9  -2 26.8998 8.71661   1
  19  -9   2 6.83098 7.96117   1
  19   9  -2 -11.208 9.04433   1
  19   9   2 -7.7766 11.2095   1
  19  -9  -2 -4.4055 6.68344   1
  20   9  -2 13.8168 17.3127   1
   0 -10   2 208.511 6.35239   2
   0  10  -2 224.216 11.6411   1
   0  10   2 228.125 9.84894   1
   0  10   2 217.082 10.7275   1
   0 -10   2 206.176 11.2695   1
   0 -10  -2 228.842 6.26956   2
   1 -10   2 27.2418 1.44137   2
  -1  10   2 25.2838 3.14841   1
   1 -10   2 26.6960 4.40909   1
  -1 -10  -2 28.4684 1.41893   2
   1  10  -2 30.0093 5.03990   1
  -1  10   2 28.2076 3.19124   1
  -1  10  -2 36.8409 5.19167   1
  -1 -10   2 26.8940 1.53903   2
   1 -10  -2 30.3282 1.29535   2
   1  10   2 26.6607 4.19936   1
   1  10   2 22.2027 4.09208   1
  -1 -10   2 25.6932 4.82537   1
  -2  10   2 5.32491 1.51159   1
   2 -10   2 6.85694 2.98164   1
  -2 -10  -2 6.73742 0.80249   2
  -2  10   2 5.60675 1.36106   1
   2  10  -2 5.12857 3.90102   1
   2 -10   2 7.26836 0.75791   2
   2 -10  -2 4.98436 0.59145   2
   2  10   2 6.27519 3.42634   1
  -2 -10   2 4.60552 1.34559   2
  -2 -10   2 2.26854 3.52770   1
  -2  10  -2 8.97496 3.01111   1
   2  10   2 6.45519 3.12423   1
   3 -10   2 76.8332 2.56177   2
   3  10  -2 92.3918 8.93567   1
  -3 -10  -2 75.2315 2.72182   2
   3 -10   2 75.4813 6.41192   1
  -3  10  -2 68.7522 6.01411   1
   3  10   2 69.0273 7.20267   1
  -3 -10   2 69.9120 2.77033   2
   3 -10  -2 77.0698 2.39965   2
   3  10   2 80.9235 7.98255   1
   4  10  -2 268.717 15.7278   1
   4  10  -2 290.508 15.4440   1
   4 -10   2 272.640 12.5001   1
  -4 -10  -2 249.760 8.23961   2
  -4  10  -2 284.192 12.1850   1
   4  10   2 273.443 14.2358   1
   4  10   2 269.233 14.5872   1
  -4 -10   2 279.802 8.04921   2
   5  10  -2 37.6489 7.24153   1
   5 -10   2 42.8560 5.69390   1
   5  10  -2 39.9117 7.15107   1
  -5 -10  -2 40.2153 2.10615   2
  -5  10  -2 49.8646 5.59246   1
   5 -10  -2 42.4074 3.56444   1
  -5 -10   2 40.3558 2.19874   2
   5  10   2 43.5986 6.68573   1
   5  10   2 45.8830 7.37522   1
   6  10  -2 1.09369 5.49920   1
   6 -10   2 1.42111 3.02537   1
   6  10  -2 0.18171 4.48409   1
  -6 -10  -2 4.43362 0.97827   2
   6 -10  -2 5.99597 2.41586   1
  -6  10  -2 -1.2777 2.74546   1
  -6 -10   2 1.96461 0.91378   2
   6  10   2 3.51948 4.19234   1
   7  10  -2 42.4139 7.66392   1
   7 -10   2 59.4342 6.82530   1
   7  10  -2 63.0593 9.62902   1
  -7 -10  -2 47.8433 2.44348   2
  -7 -10   2 47.7973 2.51368   2
   7  10   2 44.5583 12.8088   1
   7 -10  -2 48.0671 5.13977   1
  -7  10  -2 43.2529 6.32016   1
   7  10   2 43.8588 8.09612   1
   8 -10   2 44.1472 6.51746   1
   8  10  -2 41.2327 8.28249   1
   8  10  -2 47.1897 8.68383   1
  -8 -10  -2 40.1152 2.36173   2
   8  10   2 38.9828 7.99273   1
   8  10   2 39.3680 8.18589   1
  -8  10  -2 41.9760 5.96466   1
   8 -10  -2 37.9582 5.29708   1
  -8 -10   2 44.3280 2.47302   2
  -9 -10  -2 20.1051 2.00437   2
   9 -10   2 24.2394 5.59054   1
   9  10  -2 28.2407 6.61256   1
   9  10  -2 10.6472 6.02727   1
  -9  10  -2 19.6532 5.11347   1
   9  10   2 10.1101 6.03418   1
   9  10   2 19.2257 6.53325   1
   9 -10  -2 13.9940 4.43121   1
  -9 -10   2 20.7473 2.06616   2
  10  10  -2 5.94146 6.62626   1
  10 -10   2 3.79617 4.36402   1
 -10 -10  -2 2.51056 1.13094   2
  10  10   2 3.01217 5.79278   1
  10  10   2 4.42171 5.32121   1
  10 -10  -2 8.52132 4.35816   1
 -10 -10   2 3.92672 1.14598   2
 -10  10  -2 2.01648 4.15625   1
 -11 -10  -2 0.48214 1.00076   2
  11 -10   2 3.44512 4.66413   1
  11  10  -2 -5.2457 5.77418   1
 -11  10  -2 5.57331 4.55149   1
  11 -10  -2 1.39078 4.21054   1
 -11 -10   2 1.82147 1.15801   2
  11  10   2 -6.2865 5.75100   1
  11  10   2 1.59918 2.43780   1
  12  10  -2 0.41962 6.19166   1
  12 -10   2 0.34654 4.95939   1
  12  10  -2 -0.7323 5.89255   1
 -12 -10  -2 4.06655 1.29089   2
  12 -10  -2 6.71114 4.87844   1
 -12  10  -2 0.31378 4.97489   1
  12  10   2 -5.6256 6.35262   1
 -12 -10   2 2.95285 1.31778   2
 -13 -10  -2 172.526 6.02131   2
  13  10  -2 164.963 17.3679   1
  13 -10   2 154.179 14.4803   1
  13  10  -2 166.926 18.3501   1
  13  10   2 166.732 18.7176   1
  13 -10  -2 179.686 13.9641   1
  13 -10  -2 164.218 13.6269   1
 -13 -10   2 165.605 6.06769   2
  13  10   2 138.385 15.6825   1
 -13  10  -2 169.892 14.6225   1
  14 -10   2 -0.9910 5.27596   1
  14  10  -2 -5.8096 10.4465   1
 -14 -10  -2 3.65464 1.31299   2
  14  10  -2 3.53047 6.93998   1
  14  10   2 4.11042 7.04296   1
  14  10   2 -0.5798 6.64629   1
 -14  10  -2 6.22192 5.60994   1
  14 -10  -2 -0.7358 5.10020   1
 -14 -10   2 -0.5885 1.23442   2
  14 -10  -2 -1.3614 5.76976   1
  15  10  -2 147.983 18.4478   1
 -15 -10  -2 143.113 5.53359   2
  15 -10   2 145.421 14.9039   1
  15 -10  -2 119.678 14.1008   1
  15  10   2 134.054 18.1134   1
 -15  10  -2 157.584 15.8389   1
  15  10   2 140.104 18.1330   1
 -15 -10   2 138.375 5.56164   2
 -16 -10  -2 -0.0987 1.37658   2
  16 -10   2 5.22695 5.94541   1
  16  10  -2 8.76320 8.05078   1
  16  10  -2 2.23449 7.42225   1
  16  10   2 6.94837 9.00462   1
  16 -10  -2 -2.1909 6.06090   1
 -16 -10   2 -0.0538 1.38292   2
  17  10  -2 23.3736 10.4792   1
  17 -10   2 11.5665 7.23557   1
 -17 -10   2 27.3841 3.35369   2
  17 -10  -2 17.2348 8.24507   1
  17  10   2 3.94642 9.16283   1
  18 -10   2 1.17575 7.78319   1
  18  10  -2 -1.9907 7.94949   1
  18 -10  -2 4.41253 7.68778   1
  18  10   2 -6.2146 9.70998   1
  19  10  -2 18.7925 13.6707   1
   0  11   2 0.67268 2.12095   1
   0  11   2 3.00755 2.30423   1
   0 -11   2 1.49123 0.70845   2
   0  11  -2 2.65433 3.01782   1
   0 -11   2 0.66079 3.10714   1
   0 -11  -2 -0.2267 0.58286   2
   1 -11   2 349.102 10.1008   2
  -1  11   2 352.774 12.1748   1
   1 -11   2 371.380 15.2565   1
  -1  11   2 356.706 11.9132   1
   1  11  -2 376.608 16.8564   1
  -1 -11  -2 347.789 10.0629   2
   1  11   2 354.467 14.3261   1
  -1 -11   2 366.883 16.4351   1
   1 -11  -2 354.408 9.97514   2
   1  11   2 352.581 14.7456   1
  -1 -11   2 361.910 10.1906   2
  -1  11  -2 364.765 15.3797   1
  -2 -11  -2 131.016 4.09366   2
   2 -11   2 129.057 4.02958   2
   2 -11   2 134.199 8.24927   1
   2  11  -2 129.905 10.2174   1
  -2 -11   2 121.670 4.16630   2
   2  11   2 127.649 8.67019   1
   2 -11  -2 132.166 3.89160   2
   2  11   2 133.003 9.02417   1
  -2  11  -2 127.340 8.07352   1
   3 -11   2 8.73229 0.85104   2
  -3 -11  -2 8.81532 0.97211   2
   3  11  -2 3.02609 3.92754   1
   3 -11   2 4.93747 2.95684   1
   3  11  -2 7.96499 4.28332   1
  -3 -11   2 7.09274 1.18918   2
   3  11   2 7.42515 3.58594   1
  -3  11  -2 10.8866 3.11565   1
   3  11   2 -0.0256 3.62866   1
   3 -11  -2 8.74522 0.91293   2
  -4 -11  -2 0.19096 0.77672   2
   4  11  -2 -0.7369 3.95464   1
   4 -11   2 -1.3642 2.56880   1
   4  11  -2 -2.6523 4.01740   1
   4  11   2 1.40906 3.36115   1
  -4  11  -2 1.31910 2.54915   1
  -4 -11   2 0.62843 0.80800   2
   4  11   2 0.20526 3.61235   1
   5  11  -2 -0.9887 4.06399   1
   5  11  -2 0.42762 4.34619   1
  -5 -11  -2 1.96401 0.87886   2
   5 -11   2 0.86413 2.87773   1
  -5 -11   2 2.25990 0.92627   2
  -5  11  -2 1.61978 2.74820   1
   5  11   2 -0.0712 4.01508   1
   5  11   2 5.77581 4.39856   1
  -6 -11  -2 25.8961 1.95242   2
   6  11  -2 32.4149 7.58510   1
   6 -11   2 25.2605 4.63773   1
   6 -11  -2 24.0263 3.55401   1
  -6  11  -2 30.4462 4.64546   1
   6  11   2 33.2937 6.87630   1
  -6 -11   2 29.9874 2.04071   2
   6  11   2 17.7015 5.92189   1
   7 -11   2 5.62842 3.75881   1
   7  11  -2 10.1920 5.93269   1
   7  11  -2 -2.2791 5.77100   1
  -7 -11  -2 4.86960 1.08090   2
   7  11   2 4.32983 4.94940   1
  -7  11  -2 3.73521 3.25239   1
  -7 -11   2 5.29561 1.14511   2
   7  11   2 4.97483 4.99798   1
  -8 -11  -2 4.63705 1.12408   2
   8  11  -2 10.8899 6.34138   1
   8  11  -2 1.75889 5.11526   1
   8 -11   2 -2.4289 3.22087   1
   8  11   2 -1.6340 4.70100   1
  -8 -11   2 6.68607 1.23218   2
  -8  11  -2 10.8959 3.69678   1
   8  11   2 3.82163 5.11665   1
   9 -11   2 75.9698 8.65362   1
  -9 -11  -2 71.0810 3.23734   2
   9  11  -2 68.0079 10.8028   1
   9  11  -2 75.7141 11.2272   1
   9  11   2 63.6650 10.9911   1
  -9  11  -2 62.8876 7.65554   1
   9  11   2 79.7737 11.5990   1
  -9 -11   2 74.6685 3.34200   2
   9 -11  -2 60.3795 8.16936   1
  10 -11   2 151.937 11.8605   1
 -10 -11  -2 152.098 5.30284   2
  10  11  -2 109.203 13.8314   1
  10  11  -2 177.447 15.5617   1
  10  11   2 141.189 14.3296   1
 -10 -11   2 152.057 5.33107   2
  10 -11  -2 139.855 10.6852   1
 -10  11  -2 134.760 11.1861   1
  10  11   2 152.960 14.9606   1
  11 -11   2 15.6663 5.47536   1
 -11 -11  -2 9.43747 1.45339   2
  11  11  -2 6.97659 7.60730   1
  11  11  -2 -2.4029 3.57302   1
  11 -11  -2 16.8187 6.06947   1
  11  11   2 9.10283 7.04894   1
  11 -11  -2 11.8608 5.00597   1
 -11  11  -2 16.7491 5.39636   1
  11  11   2 23.4716 9.65759   1
 -12 -11  -2 125.445 4.76034   2
  12 -11   2 102.387 11.4349   1
  12  11  -2 118.240 19.0330   1
 -12 -11   2 99.1734 6.12471   2
  12 -11  -2 113.616 11.0704   1
 -12  11  -2 117.805 11.8171   1
  12 -11  -2 127.541 11.1929   1
  12  11   2 130.838 15.5962   1
  13 -11   2 -0.2266 4.71671   1
  13  11  -2 8.85550 7.20318   1
 -13 -11  -2 8.22823 2.71350   2
  13  11  -2 1.44650 7.35730   1
 -13  11  -2 -5.6295 4.54966   1
  13 -11  -2 -4.7218 4.01056   1
  13  11   2 14.7875 7.38385   1
 -13 -11   2 1.89027 1.34198   2
 -14 -11  -2 22.8936 2.58840   2
  14  11  -2 25.4777 10.1735   1
  14  11  -2 28.2190 9.74392   1
  14 -11   2 20.6205 7.58008   1
  14  11   2 25.1434 9.15152   1
  14 -11  -2 20.6194 6.90168   1
  14  11   2 35.5290 9.63469   1
 -14  11  -2 25.1139 6.95603   1
 -14 -11   2 28.1154 2.67081   2
 -15 -11  -2 11.9634 1.79952   2
  15  11  -2 27.5196 10.0822   1
  15 -11   2 10.2985 6.17380   1
 -15 -11   2 12.4593 1.91445   2
  15  11   2 8.08000 8.58864   1
  15 -11  -2 0.79727 5.69666   1
  16 -11   2 -3.0518 6.29810   1
 -16 -11  -2 4.14480 1.51836   2
  16  11  -2 23.6437 11.6647   1
  16  11   2 10.8747 9.11662   1
  16 -11  -2 8.91658 7.02952   1
 -16 -11   2 3.26033 1.45688   2
  17 -11   2 21.1888 8.44911   1
  17  11  -2 3.34333 9.31974   1
  17 -11  -2 -4.6458 9.01453   1
  18 -11   2 33.7935 10.5923   1
   0  12  -2 136.629 9.15120   1
   0 -12   2 127.094 4.07279   2
   0  12   2 124.254 7.06647   1
   0  12   2 120.848 6.65202   1
   0 -12  -2 125.394 3.94240   2
   1  12  -2 160.551 10.8453   1
  -1 -12  -2 148.704 4.82158   2
   1 -12   2 166.746 9.76419   1
   1 -12   2 157.027 4.91062   2
  -1  12  -2 169.639 9.64971   1
   1  12   2 149.496 8.53723   1
  -1 -12   2 157.218 4.95083   2
   1  12   2 157.874 8.97612   1
   1 -12  -2 164.792 4.75633   2
   2 -12   2 32.4773 4.65839   1
  -2 -12  -2 27.3702 1.66413   2
   2  12  -2 22.0694 5.26178   1
   2 -12   2 23.3150 1.52165   2
   2  12  -2 27.7722 5.57458   1
  -2 -12   2 27.8285 1.77972   2
   2  12   2 24.3525 4.69695   1
   2  12   2 17.9521 4.30359   1
   2 -12  -2 25.5474 1.37370   2
  -2  12  -2 26.2387 4.11362   1
   3  12  -2 36.4792 6.51314   1
  -3 -12  -2 42.2472 2.10622   2
   3  12  -2 37.8628 6.78659   1
   3 -12   2 47.1036 5.37639   1
   3  12   2 48.6435 6.63833   1
  -3 -12   2 42.8741 2.23328   2
  -3  12  -2 40.5091 4.96346   1
   3 -12  -2 45.4193 1.76694   2
   3  12   2 41.8407 5.96386   1
   4  12  -2 11.0581 5.12933   1
   4  12  -2 -0.2408 4.08531   1
   4 -12   2 7.45823 3.31073   1
  -4 -12  -2 4.09052 0.98100   2
   4  12   2 7.11629 4.18921   1
   4  12   2 8.94972 4.60719   1
  -4 -12   2 3.43955 1.15417   2
  -4  12  -2 -0.9044 2.41567   1
  -5 -12  -2 78.3937 3.16206   2
   5  12  -2 78.9081 9.96347   1
   5 -12   2 94.1437 10.0392   1
   5  12  -2 60.2371 9.02484   1
  -5 -12   2 78.5670 3.20313   2
   5  12   2 82.9232 9.27522   1
  -5  12  -2 80.4304 6.57496   1
   5  12   2 90.2836 9.89409   1
  -6 -12  -2 12.1089 1.38257   2
   6  12  -2 15.2807 6.23405   1
   6  12  -2 2.82456 5.37753   1
   6  12   2 12.1258 5.20209   1
  -6 -12   2 12.2417 1.35725   2
   6  12   2 13.5687 5.66526   1
  -6  12  -2 11.8611 3.40238   1
   7  12  -2 33.7449 7.70688   1
  -7 -12  -2 38.5656 2.36940   2
   7  12  -2 51.6744 8.93263   1
   7  12   2 40.2466 8.02512   1
  -7 -12   2 36.6621 2.40306   2
  -7  12  -2 38.2508 5.58951   1
   7  12   2 36.9113 7.44633   1
  -8 -12  -2 28.2592 2.22125   2
   8  12  -2 20.8811 7.45686   1
   8  12  -2 38.4638 12.6214   1
  -8  12  -2 22.1423 4.75471   1
   8 -12  -2 28.8667 4.10744   1
   8  12   2 32.7378 7.92975   1
   8  12   2 34.6909 7.75387   1
  -8 -12   2 24.3111 2.20507   2
   8 -12  -2 28.8189 3.82312   1
  -9 -12  -2 121.726 4.61120   2
   9  12  -2 133.052 20.7239   1
  -9 -12   2 122.154 4.70771   2
  -9  12  -2 129.185 11.4024   1
   9  12   2 118.063 21.6174   1
   9 -12  -2 123.172 7.88444   1
   9  12   2 137.318 15.6267   1
   9 -12  -2 126.035 8.04347   1
  10  12  -2 7.35832 6.27339   1
 -10 -12  -2 7.89021 1.35556   2
  10  12  -2 1.67958 6.58961   1
  10  12   2 8.74924 6.48417   1
 -10 -12   2 7.20332 1.41387   2
 -10  12  -2 12.2866 5.12816   1
  10  12   2 0.05212 6.35057   1
  10 -12  -2 7.23124 4.07264   1
  10 -12  -2 7.72964 3.59258   1
  11  12  -2 23.4619 8.32119   1
  11  12  -2 5.15394 6.63467   1
 -11 -12  -2 22.6380 2.34722   2
  11 -12  -2 13.6116 4.49265   1
  11  12   2 22.3543 8.16873   1
  11 -12  -2 17.8150 4.94059   1
 -11  12  -2 22.3028 6.03301   1
 -11 -12   2 18.3380 1.87828   2
  11  12   2 24.9927 8.76795   1
  12  12  -2 62.9177 10.6928   1
  12  12  -2 62.7282 11.7789   1
 -12 -12  -2 54.5320 3.21704   2
 -12  12  -2 52.7876 9.70248   1
  12  12   2 55.2346 11.5393   1
 -12 -12   2 54.9926 3.31064   2
  12 -12  -2 54.9457 8.05397   1
  12 -12  -2 52.8879 11.3130   1
  12  12   2 60.4834 11.5809   1
 -13 -12  -2 9.72065 1.69072   2
  13 -12  -2 14.8535 5.52113   1
 -13 -12   2 16.6965 1.93703   2
  13  12   2 38.1321 8.41270   1
  14  12  -2 -8.7504 7.62985   1
 -14 -12  -2 1.43554 1.35788   2
  14 -12  -2 -5.0539 4.52134   1
 -14 -12   2 0.13719 1.30880   2
  14  12   2 -4.9379 4.75910   1
  15 -12   2 46.3654 11.5979   1
  15  12  -2 77.6326 14.3813   1
 -15 -12  -2 59.4786 3.65342   2
 -15 -12   2 56.9855 3.68863   2
  15 -12  -2 58.5665 9.58918   1
  16  12  -2 65.5480 15.4606   1
  16 -12   2 92.6218 13.8060   1
  16  12   2 86.8324 14.5535   1
  16 -12  -2 90.6205 12.7924   1
  17 -12   2 3.09769 6.73118   1
  17 -12  -2 2.33082 5.99763   1
   0 -13   2 -0.5353 0.79403   2
   0  13   2 -0.5062 1.90088   1
   0  13   2 -2.1171 1.83633   1
   0 -13  -2 -0.0873 0.71538   2
   0  13  -2 2.07560 3.16246   1
  -1 -13  -2 13.6606 1.41539   2
   1  13  -2 6.62187 3.99563   1
   1  13  -2 7.62017 3.98395   1
   1 -13   2 11.8556 1.42038   2
   1 -13  -2 12.8403 1.26612   2
   1  13   2 10.9968 3.20532   1
  -1 -13   2 11.7690 1.16886   2
  -1  13  -2 12.5087 3.64919   1
   2  13  -2 70.1456 8.21078   1
   2 -13   2 72.2669 2.72641   2
  -2 -13  -2 73.8082 2.79824   2
   2  13  -2 73.0208 8.58129   1
   2  13   2 64.1905 6.82270   1
  -2 -13   2 69.8842 2.86547   2
   2 -13  -2 71.4377 2.54968   2
   2  13   2 70.6780 7.17880   1
  -3 -13  -2 12.8979 1.21874   2
   3  13  -2 8.70456 4.81913   1
   3 -13   2 10.2773 3.16814   1
   3  13  -2 8.33972 4.74135   1
   3  13   2 10.5304 4.22477   1
  -3 -13   2 12.7255 1.27981   2
  -3  13  -2 12.9747 3.45650   1
   3  13   2 13.9338 4.49268   1
   4 -13   2 118.265 7.30415   1
   4  13  -2 106.597 10.8811   1
  -4 -13  -2 109.788 3.99531   2
   4  13  -2 114.349 11.0610   1
  -4  13  -2 125.871 7.24618   1
   4  13   2 111.701 9.86601   1
   4  13   2 99.1127 10.0023   1
  -4 -13   2 111.833 4.08029   2
   5 -13   2 504.601 17.7573   1
   5  13  -2 460.069 23.5132   1
   5  13  -2 470.769 23.4138   1
  -5 -13  -2 457.656 13.4130   2
   5  13   2 455.524 21.6433   1
  -5  13  -2 491.776 17.3036   1
  -5 -13   2 433.661 13.5318   2
   5  13   2 472.681 22.7359   1
   6 -13   2 7.26378 3.22998   1
   6  13  -2 11.6682 8.94034   1
  -6 -13  -2 9.84118 1.34800   2
   6  13  -2 14.4880 5.94834   1
   6  13   2 7.91255 6.42992   1
   6  13   2 10.4777 5.33476   1
  -6  13  -2 13.9343 3.27249   1
  -6 -13   2 9.06887 1.34301   2
  -7 -13  -2 304.939 9.94568   2
   7  13  -2 329.126 20.1977   1
   7  13  -2 305.455 19.6071   1
   7 -13   2 308.348 14.1384   1
  -7 -13   2 320.506 9.64635   2
   7  13   2 325.126 19.0809   1
  -7  13  -2 312.602 13.4534   1
   7  13   2 342.569 20.2659   1
   8  13  -2 45.7831 9.35047   1
   8  13  -2 56.7660 10.1714   1
  -8 -13  -2 48.8026 2.82383   2
   8 -13   2 50.6135 6.30919   1
  -8 -13   2 50.0390 2.87709   2
   8  13   2 41.5759 8.78765   1
   8  13   2 49.0784 9.11001   1
  -8  13  -2 63.2502 6.61431   1
   9 -13   2 11.1166 3.88995   1
   9  13  -2 -4.7203 5.58458   1
   9  13  -2 17.8390 7.28204   1
  -9 -13  -2 5.11256 1.27469   2
  -9  13  -2 5.49147 3.84459   1
   9  13   2 6.71156 5.82177   1
  -9 -13   2 6.32570 1.37111   2
   9  13   2 6.92481 5.90902   1
  10  13  -2 20.9611 8.81229   1
  10  13  -2 20.8731 8.00837   1
  10 -13   2 24.3054 5.54895   1
 -10 -13  -2 22.9838 2.36400   2
  10 -13  -2 25.5980 3.97520   1
  10  13   2 14.8613 6.84424   1
  10 -13  -2 21.2977 3.71419   1
 -10  13  -2 14.7738 5.00133   1
  10  13   2 24.2450 8.35066   1
 -10 -13   2 21.1401 2.39509   2
 -11 -13  -2 187.640 6.64787   2
  11  13  -2 184.841 19.3918   1
  11 -13   2 198.958 13.0126   1
  11 -13  -2 194.915 11.8132   1
  11 -13  -2 188.854 10.8835   1
 -11 -13   2 190.511 6.67507   2
  11  13   2 185.487 24.3973   1
  12  13  -2 10.6593 7.75408   1
  12 -13   2 13.4886 5.10402   1
 -12 -13  -2 8.24350 1.58355   2
  12 -13  -2 9.14459 4.15034   1
 -12 -13   2 8.11187 1.60110   2
  12  13   2 8.66489 10.6326   1
 -13 -13  -2 0.89717 1.29672   2
  13 -13   2 -5.9786 4.38951   1
  13  13  -2 9.62559 7.47696   1
  13 -13  -2 4.29872 3.75726   1
  13  13   2 7.45814 7.58119   1
  14  13  -2 -5.0020 5.74224   1
  14 -13   2 9.64675 5.67018   1
 -14 -13  -2 12.7462 2.50252   2
 -14 -13   2 12.7137 1.86032   2
  14  13   2 3.42291 7.76644   1
  14 -13  -2 14.9669 5.19296   1
  15 -13   2 0.60231 4.97773   1
  15  13   2 4.94064 7.28223   1
  15 -13  -2 -1.8988 5.17106   1
  16 -13   2 -5.1000 5.77131   1
  16 -13  -2 4.64232 5.58769   1
  17 -13  -2 7.58989 6.04946   1
   0  14  -2 22.8364 4.71997   1
   0  14  -2 21.9364 4.81349   1
   0 -14  -2 21.6980 1.65880   2
   0 -14   2 22.7858 1.84185   2
   1  14  -2 22.6065 5.04713   1
  -1 -14  -2 18.0156 1.61323   2
   1 -14   2 21.7633 1.68437   2
   1 -14  -2 17.0719 1.46660   2
  -1  14  -2 13.6951 3.76345   1
  -1 -14   2 14.3437 1.68411   2
   1  14   2 13.5844 3.25197   1
  -1  14  -2 18.5211 4.07737   1
   1  14   2 18.5795 3.40887   1
   2 -14   2 2.04891 0.87827   2
   2  14  -2 2.24645 3.96105   1
   2  14  -2 -2.4300 4.53378   1
  -2 -14  -2 1.86708 0.90949   2
  -2  14  -2 3.74245 2.60872   1
   2  14   2 2.30129 3.25461   1
   2 -14  -2 2.05387 0.78017   2
   2  14   2 1.58692 2.89249   1
  -2 -14   2 1.30257 0.97625   2
   3  14  -2 95.4564 10.0208   1
  -3 -14  -2 92.5378 3.49500   2
   3  14  -2 101.276 12.3102   1
  -3  14  -2 96.1360 6.08992   1
   3  14   2 100.651 10.0764   1
  -3 -14   2 92.1819 3.60913   2
   4  14  -2 64.6228 8.97666   1
   4  14  -2 45.4715 7.95180   1
  -4 -14  -2 61.5931 2.78376   2
  -4 -14   2 63.3963 2.89950   2
   4  14   2 60.0181 8.25599   1
   4  14   2 48.0232 7.66481   1
  -4  14  -2 62.7447 4.12953   1
  -5 -14  -2 51.3927 2.61401   2
   5  14  -2 57.1387 9.33551   1
   5  14  -2 51.7765 8.48874   1
   5  14   2 57.4508 8.68921   1
   5  14   2 50.5318 7.90172   1
  -5 -14   2 51.1469 2.74417   2
   6 -14   2 3.52968 2.04218   1
  -6 -14  -2 9.23815 1.36205   2
   6  14  -2 5.92269 5.31746   1
   6  14  -2 4.39533 5.65261   1
   6  14   2 2.31995 4.65980   1
  -6  14  -2 5.64721 2.11842   1
  -6 -14   2 7.02622 1.30427   2
   6  14   2 8.66952 5.56449   1
   7 -14   2 1.51755 2.14576   1
   7  14  -2 1.73538 5.39493   1
   7  14  -2 -2.3527 5.34564   1
  -7 -14  -2 3.04143 1.18339   2
   7  14   2 -0.2612 4.46809   1
   7  14   2 -2.9284 4.14026   1
  -7 -14   2 4.80285 1.28352   2
  -8 -14  -2 32.4945 2.95751   2
   8 -14   2 31.6775 4.39693   1
   8  14  -2 30.4513 8.03858   1
  -8 -14   2 31.0376 2.46185   2
   8  14   2 25.9639 7.34561   1
   9 -14   2 0.70298 3.00921   1
  -9 -14  -2 -0.9847 1.12848   2
   9  14  -2 -5.7359 5.25448   1
  -9 -14   2 1.13453 1.17943   2
   9  14   2 0.21438 5.77261   1
  10 -14   2 52.8455 6.95287   1
  10  14  -2 66.4274 11.8397   1
 -10 -14  -2 67.2884 3.48337   2
 -10 -14   2 61.4895 3.36483   2
  10  14   2 85.4478 12.7353   1
  11 -14   2 86.9775 8.92533   1
  11  14  -2 93.2868 14.1512   1
 -11 -14  -2 94.2800 4.30704   2
 -11 -14   2 104.657 4.36760   2
  11  14   2 87.1332 12.9718   1
  12  14  -2 -4.1433 8.72902   1
 -12 -14  -2 2.04399 1.35306   2
  12 -14   2 -4.0217 4.01246   1
 -12 -14   2 0.54208 1.32641   2
  12  14   2 3.92348 7.33657   1
  13 -14   2 10.8551 5.38540   1
 -13 -14  -2 15.3195 1.92683   2
  13  14  -2 -3.1079 10.8236   1
 -13 -14   2 15.5821 1.95178   2
  13  14   2 6.94492 9.14410   1
  13 -14  -2 16.0776 5.46613   1
  14 -14   2 15.6610 5.89471   1
  14 -14  -2 16.1122 4.83930   1
  15 -14   2 96.8979 11.4400   1
  15 -14  -2 123.154 10.6441   1
  16 -14   2 25.8427 8.98713   1
  16 -14  -2 3.38059 5.10996   1
   0 -15   2 0.07112 0.89675   2
   0 -15  -2 0.50358 0.84060   2
   0  15  -2 6.80265 3.32529   1
   0  15  -2 -0.2279 3.08057   1
   1 -15   2 355.429 10.4593   2
   1  15  -2 382.893 18.1373   1
   1  15  -2 356.379 16.7991   1
  -1 -15  -2 363.334 10.3999   2
   1 -15  -2 361.102 10.3129   2
   1  15   2 341.229 12.6186   1
   1  15   2 376.342 13.6829   1
  -1 -15   2 352.811 10.5523   2
  -1  15  -2 357.638 14.7496   1
   2 -15   2 27.9877 1.84607   2
   2  15  -2 27.9359 5.64973   1
   2  15  -2 26.8221 5.96091   1
  -2 -15  -2 24.1454 1.83541   2
   2  15   2 20.1143 4.00378   1
   2  15   2 25.5509 4.46557   1
  -2  15  -2 40.5073 5.13672   1
  -2 -15   2 24.6209 1.99723   2
  -2  15  -2 26.3650 3.61381   1
   3  15  -2 17.9999 5.82633   1
   3  15  -2 16.3215 5.80309   1
  -3 -15  -2 15.3763 1.74575   2
   3  15   2 17.5334 4.42887   1
  -3 -15   2 16.5124 1.88435   2
   3  15   2 22.8084 4.68696   1
   4  15  -2 2.72669 5.06893   1
  -4 -15  -2 4.27964 1.12252   2
   4  15  -2 -7.0956 3.99144   1
  -4 -15   2 5.67356 1.22449   2
   4  15   2 1.98975 4.19027   1
   4  15   2 2.31495 3.97354   1
   5  15  -2 11.5160 5.23714   1
  -5 -15  -2 -1.2086 0.98781   2
   5  15   2 -0.2959 4.21510   1
  -5 -15   2 0.02951 1.04539   2
   5  15   2 -2.1260 4.70599   1
  -6 -15  -2 4.46756 1.21255   2
   6  15  -2 4.54221 5.50544   1
  -6 -15   2 7.74355 1.34817   2
   6  15   2 -4.4680 4.29162   1
  -7 -15  -2 13.8450 1.54233   2
   7  15  -2 3.88177 5.52989   1
   7  15   2 9.93384 5.40182   1
  -7 -15   2 10.8766 1.53466   2
   8  15  -2 -2.5605 5.01408   1
  -8 -15  -2 7.96960 1.41658   2
   8  15   2 8.17176 6.01385   1
  -8 -15   2 7.67328 1.47978   2
   9  15  -2 -2.2432 6.19442   1
   9  15   2 8.36219 6.32566   1
  -9 -15   2 -1.3102 1.16725   2
  10 -15   2 54.1664 5.53361   1
  10  15  -2 65.5130 11.3473   1
 -10 -15  -2 62.4043 3.32429   2
 -10 -15   2 52.5581 3.29135   2
  10  15   2 45.7999 9.38649   1
 -11 -15  -2 35.9359 2.84925   2
  11 -15   2 35.9001 4.89675   1
  11  15  -2 25.6709 8.75605   1
  11  15   2 30.1899 8.76600   1
 -11 -15   2 33.0788 2.85691   2
  12 -15   2 3.79994 3.65137   1
 -12 -15  -2 9.23792 1.70339   2
  12  15  -2 22.8944 8.54482   1
 -12 -15   2 5.19292 1.98773   2
  12  15   2 11.5066 7.65728   1
  13 -15   2 28.6497 6.71861   1
   0 -16   2 0.40133 0.97643   2
   0  16  -2 1.70192 2.73615   1
   0  16  -2 2.43418 3.35595   1
   1  16  -2 15.1590 4.46517   1
   1 -16   2 15.9077 1.67738   2
  -1 -16  -2 13.5078 1.61056   2
  -1 -16   2 12.4747 1.36528   2
   1 -16  -2 13.0570 1.26798   2
   2  16  -2 20.3603 4.91180   1
  -2 -16  -2 21.5598 1.82907   2
   2  16   2 16.6361 3.38088   1
  -2 -16   2 26.1962 2.07369   2
   2  16   2 19.9036 3.72823   1
   3  16  -2 -0.8590 3.67240   1
  -3 -16  -2 1.46922 0.99803   2
   3  16   2 0.90196 3.48140   1
  -3 -16   2 1.21443 1.08906   2
   4  16  -2 5.13743 4.40974   1
  -4 -16  -2 10.1677 1.33736   2
   4  16   2 10.4025 4.29629   1
  -4 -16   2 10.7592 1.42101   2
  -5 -16  -2 74.7219 3.39161   2
   5  16  -2 78.6717 9.89141   1
   5  16   2 98.8277 9.54508   1
  -5 -16   2 76.3937 3.45130   2
  -6 -16  -2 -0.0437 1.03940   2
  -6 -16   2 2.54915 1.19064   2
   6  16   2 4.95880 4.67549   1
   7  16  -2 8.43460 6.06120   1
  -7 -16  -2 1.93985 1.21431   2
  -7 -16   2 4.31382 1.28635   2
   7  16   2 9.17219 5.66549   1
  -8 -16  -2 4.00370 1.31511   2
   8  16  -2 -0.3839 6.23020   1
  -8 -16   2 2.58995 1.29223   2
   8  16   2 10.5726 7.51045   1
   9  16  -2 46.2286 9.42708   1
  -9 -16  -2 39.5226 2.76336   2
  -9 -16   2 38.0350 3.46352   2
   9  16   2 51.9898 11.7415   1
  10  16  -2 14.4063 7.58674   1
  10  16   2 -12.111 6.12854   1
 -10 -16   2 -0.3241 1.25977   2
 -11 -16  -2 21.6877 2.37305   2
  11  16   2 20.7955 10.1118   1
   0 -17   2 0.42579 1.15085   2
   0 -17  -2 0.11481 0.87856   2
   1 -17   2 27.4375 2.17503   2
  -1 -17   2 22.0910 1.97589   2
   1 -17  -2 22.7844 1.72204   2
   2  17  -2 7.07768 3.86522   1
  -2 -17   2 2.67661 1.09221   2
  -3 -17  -2 69.6678 3.08836   2
   3  17  -2 75.7229 8.39839   1
  -3 -17   2 73.6839 3.28125   2
   3  17   2 64.0834 7.30376   1
   4  17  -2 1.25805 4.34368   1
  -4 -17  -2 0.64104 1.01418   2
   4  17   2 -4.1848 4.27914   1
  -4 -17   2 0.87209 1.10858   2
   5  17  -2 127.198 11.9693   1
  -5 -17  -2 133.168 4.80811   2
  -5 -17   2 133.759 4.91578   2
   5  17   2 120.454 10.4313   1
   6  17  -2 22.6316 6.93329   1
  -6 -17  -2 23.8508 2.24739   2
   6  17   2 20.3687 5.85004   1
  -6 -17   2 26.3292 2.27711   2
   7  17  -2 85.3234 12.3865   1
  -7 -17  -2 86.9623 3.86016   2
   7  17   2 93.8755 11.6271   1
  -7 -17   2 83.1434 3.85616   2
  -8 -17  -2 9.53564 1.54877   2
  -8 -17   2 9.45950 1.70497   2
   8  17   2 7.57176 6.32996   1
  -9 -17  -2 7.10131 1.56435   2
   9  17  -2 9.05254 8.61099   1
  -9 -17   2 4.70473 1.52505   2
   9  17   2 -5.8631 5.92610   1
   0 -18  -2 17.9480 1.73381   2
   0 -18   2 19.2389 1.89565   2
  -1 -18  -2 37.4764 2.21941   2
  -2 -18  -2 9.20568 1.30907   2
   3  18  -2 -3.3039 3.79011   1
  -3 -18   2 1.57954 1.12835   2
  -4 -18   2 4.02325 1.28755   2
   5  18  -2 21.5768 8.88607   1
  -5 -18  -2 17.7282 2.04425   2
   5  18   2 19.9422 5.22412   1
  -5 -18   2 22.6568 2.21992   2
   6  18  -2 10.0980 6.27782   1
  -6 -18  -2 13.6710 1.60965   2
   6  18   2 0.89428 6.27897   1
  -6 -18   2 11.2746 1.68058   2
   7  18  -2 0.82608 7.36356   1
  -7 -18  -2 5.57140 1.46090   2
  -7 -18   2 5.47667 1.51389   2
  -8 -18  -2 49.3233 3.18519   2
   8  18   2 30.2802 9.49705   1
   0 -19   2 -1.0770 0.95023   2
   0 -19  -2 0.88972 0.86089   2
  -1 -19  -2 45.6697 2.36695   2
  -1 -19   2 40.5055 2.45449   2
  -2 -19  -2 -0.4676 0.99268   2
  -2 -19   2 0.44318 1.09601   2
  -3 -19  -2 2.21761 1.12836   2
  -3 -19   2 -1.4021 1.25887   2
  -4 -19  -2 10.2284 1.45071   2
  -4 -19   2 11.0808 1.72770   2
  -5 -19  -2 3.54942 1.42563   2
  -5 -19   2 6.25509 1.81726   2
  -6 -19  -2 3.01113 1.55980   2
  -6 -19   2 4.35451 1.71184   2
  -1 -20  -2 5.47973 1.08274   2
  -1 -20   2 6.47658 1.24822   2
  -2 -20  -2 3.20989 1.08297   2
  -2 -20   2 2.99855 1.24271   2
  -3 -20  -2 1.16953 1.11930   2
  -3 -20   2 5.43917 1.39314   2
  -4 -20  -2 -1.3307 1.18220   2
  -4 -20   2 0.99022 1.48297   2
  -5 -20  -2 3.00576 1.43793   2
  -2 -21  -2 11.8033 1.43672   2
  -2 -21   2 10.2720 1.90097   2
  -3 -21  -2 13.2325 1.54147   2
  -2   0   3 0.06447 0.26669   2
   2   0  -3 1.31098 1.83084   1
   2   0   3 0.65796 1.84297   1
   2   0  -3 -0.3969 0.24044   2
  -2   0  -3 0.89758 1.82960   1
  -2   0   3 -0.9741 1.68252   1
  -3   0  -3 2.87915 2.75317   1
   3   0  -3 -2.3495 2.45186   1
   3   0  -3 0.63760 0.37566   2
  -3   0   3 0.42681 0.39202   2
  -3   0   3 -0.2247 2.41866   1
   3   0   3 1.91610 2.67731   1
   4   0  -3 -2.0080 2.86208   1
   4   0  -3 0.88181 0.45848   2
   4   0   3 0.69945 3.10515   1
  -4   0  -3 0.82563 3.08260   1
   4   0  -3 1.04768 3.02957   1
   5   0   3 0.54486 3.30307   1
   5   0  -3 1.80630 4.04856   1
  -5   0   3 -0.7401 0.47732   2
  -5   0  -3 1.20927 3.30989   1
   5   0  -3 -0.3737 3.16328   1
   5   0  -3 -0.4006 0.49388   2
   6   0  -3 4.62652 3.73600   1
   6   0   3 -1.3218 3.43870   1
  -6   0   3 1.70522 0.60261   2
  -6   0  -3 4.85135 3.95895   1
   6   0  -3 1.47299 0.61402   2
   6   0  -3 -3.6627 3.38020   1
   7   0  -3 -0.3933 3.96010   1
   7   0   3 3.05415 4.45486   1
   7   0  -3 0.36961 4.12198   1
  -7   0   3 -0.3756 0.59036   2
  -7   0  -3 -0.5825 4.20228   1
   7   0  -3 1.05237 0.67104   2
   8   0  -3 5.84060 4.91125   1
  -8   0  -3 4.90018 5.00789   1
   8   0  -3 0.55249 4.58023   1
   8   0  -3 1.26475 0.71827   2
   8   0   3 0.96977 7.89925   1
  -8   0   3 0.48040 0.71371   2
   9   0   3 -3.8245 4.35774   1
  -9   0  -3 0.40655 0.71932   2
  -9   0  -3 0.76355 5.76628   1
  -9   0   3 -0.1899 0.71106   2
   9   0  -3 0.79064 4.67173   1
   9   0  -3 7.54355 5.07345   1
  10   0   3 2.77251 6.10922   1
 -10   0  -3 1.46996 5.07469   1
  10   0  -3 2.34917 4.76751   1
 -10   0   3 0.00892 0.68226   2
 -10   0  -3 0.62878 0.78727   2
 -11   0  -3 -4.1570 4.80619   1
  11   0  -3 -0.6559 4.63302   1
  11   0  -3 -2.7411 4.78735   1
 -11   0  -3 0.77891 0.75617   2
  11   0   3 -1.5089 4.62006   1
 -12   0  -3 0.94786 0.85300   2
 -12   0   3 1.05177 0.79332   2
  12   0  -3 -0.1236 5.53612   1
 -12   0  -3 -0.1775 5.43199   1
  12   0  -3 5.80761 6.82973   1
  12   0   3 3.44975 5.73751   1
  13   0   3 0.80409 6.16532   1
  13   0  -3 8.17255 6.30799   1
 -13   0  -3 2.52163 0.96781   2
 -13   0  -3 5.08382 6.54964   1
  13   0  -3 0.24899 5.69746   1
 -14   0  -3 8.51543 6.94681   1
  14   0   3 7.51759 6.75923   1
  14   0  -3 -0.5276 6.38197   1
  14   0  -3 1.99602 6.67313   1
  15   0   3 11.3453 7.82196   1
  15   0  -3 11.3206 7.14293   1
 -15   0  -3 -2.3524 6.03488   1
  15   0  -3 -7.4070 6.46006   1
  16   0  -3 3.28927 7.10316   1
  16   0  -3 0.62194 7.17572   1
  16   0   3 3.20564 7.51477   1
  17   0  -3 11.2361 8.25947   1
  17   0   3 -3.2174 6.38697   1
  17   0  -3 10.3997 7.76599   1
  18   0  -3 1.95714 7.60178   1
  18   0   3 7.86246 9.11858   1
  18   0  -3 1.59353 7.99494   1
  19   0  -3 1.48890 6.99344   1
  19   0   3 -10.257 6.30785   1
  19   0   3 -4.9394 7.34917   1
  19   0  -3 14.9329 8.94837   1
  20   0   3 0.39713 9.07826   1
  20   0  -3 -4.6048 7.10614   1
  20   0  -3 22.6133 11.2555   1
  20   0   3 0.04935 9.12095   1
  21   0  -3 0.78968 8.60564   1
  21   0   3 11.4343 8.98301   1
  21   0   3 15.0650 9.42066   1
  21   0  -3 -9.7750 8.29666   1
  22   0   3 -6.6401 10.1445   1
  22   0   3 15.0681 10.2396   1
  22   0  -3 7.45099 9.28627   1
  23   0   3 5.93747 15.2717   1
  -1   1   3 199.887 5.92366   2
   1  -1   3 237.332 8.26889   1
  -1  -1   3 215.469 6.00301   2
  -1  -1   3 225.562 8.47962   1
   2  -1   3 420.934 13.9734   1
  -2  -1  -3 416.505 13.9241   1
  -2   1   3 420.444 11.1882   2
   2   1  -3 394.894 14.1755   1
  -2   1   3 408.327 13.2463   1
  -2  -1   3 424.273 14.4233   1
   2   1   3 408.012 13.8460   1
   2  -1  -3 411.485 13.2679   1
  -2  -1   3 415.341 11.2677   2
   3  -1   3 77.5130 5.84572   1
  -3   1   3 78.3096 2.78819   2
   3   1  -3 86.7908 6.43811   1
  -3  -1  -3 87.8878 6.23062   1
   3  -1  -3 80.9485 2.46918   2
   3  -1  -3 82.5059 5.49031   1
  -3  -1   3 86.8208 6.56620   1
   3  -1  -3 84.9911 5.59482   1
   3   1   3 78.8256 5.88166   1
  -3   1  -3 79.5607 5.94533   1
  -3  -1   3 87.8103 2.57543   2
   4   1  -3 97.2007 7.66770   1
  -4   1   3 108.655 3.13351   2
   4  -1   3 100.036 7.14873   1
  -4  -1  -3 118.283 7.94909   1
   4   1  -3 101.673 3.20169   2
   4  -1  -3 99.5960 6.91933   1
  -4   1  -3 104.039 7.19539   1
   4   1   3 103.308 7.42415   1
   4  -1  -3 109.005 3.15907   2
  -4  -1   3 103.815 3.20861   2
   4  -1  -3 103.591 8.73088   1
  -5  -1  -3 20.1189 4.75240   1
   5   1  -3 16.5276 4.40442   1
   5   1  -3 23.7330 1.28208   2
   5   1  -3 27.2547 5.03597   1
   5  -1   3 20.8221 4.38086   1
  -5   1   3 22.1339 1.17984   2
   5   1   3 12.6998 5.31119   1
   5  -1  -3 27.8567 4.48410   1
  -5  -1   3 19.7705 1.48431   2
  -5   1  -3 27.4044 4.87986   1
   5  -1  -3 22.4027 1.20731   2
   6   1  -3 147.512 4.58358   2
  -6   1   3 155.808 4.51474   2
   6  -1   3 152.792 10.0703   1
   6   1  -3 136.064 12.3012   1
   6   1  -3 161.775 10.7193   1
  -6  -1  -3 144.933 12.2320   1
   6  -1  -3 151.381 9.89947   1
   6  -1  -3 153.972 4.54363   2
  -6   1  -3 146.262 10.0294   1
  -6  -1   3 148.889 4.57998   2
   6   1   3 158.031 10.7069   1
  -7   1   3 2618.38 69.8687   2
   7  -1   3 2617.58 77.4675   1
  -7  -1  -3 2739.96 78.6965   1
   7   1  -3 2413.67 69.9731   2
   7   1  -3 2656.63 78.2686   1
   7  -1  -3 2546.23 69.8964   2
   7   1   3 2516.73 81.9554   1
  -7   1  -3 2644.87 77.7429   1
  -7  -1   3 2606.42 69.9314   2
   7  -1  -3 2590.66 77.1652   1
   8   1  -3 297.989 16.5061   1
   8   1  -3 308.693 8.77472   2
   8   1  -3 289.663 16.5283   1
  -8  -1  -3 290.369 16.4935   1
   8  -1   3 303.118 15.9329   1
  -8  -1  -3 304.251 8.76778   2
  -8   1   3 307.771 8.67754   2
  -8   1  -3 320.147 16.4942   1
   8  -1  -3 297.266 15.8434   1
   8   1   3 291.254 16.3946   1
  -8  -1   3 302.572 8.73624   2
  -9   1   3 1.72929 0.77142   2
  -9  -1  -3 -3.9503 4.58278   1
   9   1  -3 -9.3558 3.96107   1
  -9  -1  -3 2.04385 0.79271   2
   9  -1   3 -3.1788 4.24449   1
   9   1   3 0.58663 4.94800   1
   9  -1  -3 4.76730 4.77061   1
  -9  -1   3 2.44464 0.82737   2
  -9   1  -3 4.49242 5.00529   1
  -9   1  -3 1.64113 0.75335   2
 -10  -1  -3 27.7963 7.12044   1
  10  -1   3 27.0912 7.30560   1
 -10   1   3 32.6828 1.82870   2
  10   1  -3 26.5843 7.09942   1
  10   1  -3 31.8237 7.35640   1
 -10  -1  -3 35.1428 1.98908   2
 -10   1  -3 29.6188 6.85163   1
 -10   1  -3 31.0601 1.88194   2
  10  -1  -3 38.6547 7.39840   1
  10   1   3 19.6092 6.40478   1
 -10  -1   3 30.5673 1.91909   2
 -11  -1  -3 29.2735 7.53743   1
  11   1  -3 31.6116 7.36316   1
  11   1  -3 28.8937 7.27483   1
 -11  -1  -3 26.1090 1.85337   2
  11  -1   3 18.9246 6.75276   1
 -11   1   3 23.2010 1.68332   2
 -11   1  -3 15.4678 6.38397   1
  11  -1  -3 28.1842 7.14063   1
  11   1   3 26.5803 7.25602   1
 -11  -1   3 23.5484 1.81335   2
 -11   1  -3 24.6112 1.80727   2
  11  -1  -3 31.8581 7.44960   1
 -12  -1  -3 229.229 17.1411   1
 -12   1   3 228.771 7.12240   2
  12   1  -3 220.557 16.8051   1
  12  -1   3 209.329 19.9005   1
 -12  -1  -3 230.506 7.23625   2
  12   1  -3 243.587 17.2967   1
 -12  -1   3 229.341 7.17792   2
  12  -1  -3 247.328 17.1227   1
 -12   1  -3 231.784 7.13047   2
  12   1   3 214.875 16.5814   1
  12  -1  -3 237.242 16.8022   1
 -12   1  -3 248.313 17.4279   1
 -13  -1  -3 13.9106 1.42748   2
 -13  -1  -3 4.26064 6.52777   1
  13   1  -3 23.1828 8.09681   1
  13  -1   3 15.4017 7.10776   1
  13   1  -3 12.2713 7.09098   1
 -13  -1   3 16.6752 1.78934   2
  13   1   3 9.12619 6.73092   1
  13  -1  -3 11.8295 8.33696   1
 -13   1  -3 12.9393 7.01635   1
  13  -1  -3 13.7874 7.21840   1
 -14  -1  -3 19.6510 2.24387   2
  14  -1   3 10.0720 7.00135   1
 -14  -1  -3 13.4004 7.97108   1
  14   1  -3 14.3762 7.76895   1
  14   1  -3 18.1291 8.44847   1
  14   1   3 7.08727 7.66200   1
 -14   1  -3 23.9062 8.13136   1
  14  -1  -3 9.95830 7.57084   1
  14  -1  -3 24.3047 7.98418   1
  15   1  -3 -4.7512 10.6429   1
  15   1  -3 -0.4557 6.65928   1
  15  -1   3 1.79986 6.56796   1
  15  -1  -3 0.91237 5.97136   1
  15   1   3 1.28637 6.49774   1
  15  -1  -3 8.60972 6.82651   1
 -15   1  -3 0.03387 6.32024   1
  16   1  -3 112.107 15.5495   1
  16  -1   3 118.612 15.2310   1
  16   1  -3 119.387 15.2975   1
  16  -1  -3 102.087 14.5012   1
  16   1   3 125.150 15.8965   1
  16  -1  -3 119.440 15.1808   1
 -16   1  -3 132.063 15.4825   1
  17  -1   3 4.05013 7.28183   1
  17   1  -3 1.00324 7.80968   1
  17   1  -3 4.56192 7.19477   1
  17   1   3 22.5775 8.77812   1
  17  -1  -3 12.6348 8.12502   1
  17  -1  -3 4.37480 7.50735   1
  18   1  -3 38.2036 11.6623   1
  18   1  -3 33.4654 10.6461   1
  18  -1   3 20.8235 9.22078   1
  18  -1  -3 23.8971 9.19423   1
  18   1   3 47.2296 11.6996   1
  18  -1  -3 40.6175 10.3566   1
  18   1   3 39.6104 11.5215   1
  19   1  -3 14.9973 8.56579   1
  19   1  -3 13.2833 9.42577   1
  19  -1   3 17.6826 8.85834   1
  19  -1  -3 14.2050 8.58092   1
  19   1   3 8.31130 9.21207   1
  19  -1  -3 7.10847 8.57126   1
  19   1   3 2.90177 7.06380   1
  20  -1   3 6.93361 8.19903   1
  20   1  -3 20.4630 9.95094   1
  20   1  -3 -0.7857 8.37833   1
  20  -1  -3 -0.2673 8.79808   1
  20   1   3 14.7593 9.70012   1
  20   1   3 12.1397 8.13036   1
  20  -1  -3 33.2423 10.5049   1
  21  -1   3 7.70367 8.79425   1
  21   1  -3 6.19454 9.65431   1
  21   1  -3 7.88842 8.97072   1
  21  -1   3 9.93535 9.21382   1
  21   1   3 7.26219 9.72592   1
  21  -1  -3 7.82440 9.68739   1
  21   1   3 11.9641 10.2060   1
  21  -1  -3 11.9637 10.4466   1
  22   1  -3 61.4791 14.2835   1
  22  -1   3 60.6696 15.9957   1
  22  -1  -3 69.2390 16.1460   1
  22   1   3 76.5061 15.8550   1
  22   1   3 68.5351 14.0969   1
  23   1  -3 1.17500 11.3925   1
  23   1   3 17.5938 12.6207   1
   0   2   3 2.33407 0.87376   1
   0  -2   3 1.02891 1.97647   1
   0  -2   3 2.12681 0.33016   2
   0  -2  -3 3.24407 0.93102   1
   1  -2   3 343.356 8.82952   2
   1  -2   3 329.881 11.4843   1
  -1  -2  -3 321.123 10.6537   1
  -1   2   3 311.246 9.33919   1
  -1  -2   3 334.827 11.9521   1
   1  -2  -3 322.483 9.38713   1
   1   2   3 290.740 10.4481   1
  -1  -2   3 334.753 8.86015   2
   2  -2   3 52.3024 4.61514   1
   2   2  -3 46.6681 5.05455   1
  -2  -2  -3 54.5620 4.66265   1
  -2  -2   3 50.8400 5.04370   1
   2  -2  -3 51.7388 3.36088   1
  -2  -2   3 51.4388 1.73996   2
   2  -2  -3 51.0262 3.30923   1
   2  -2  -3 55.0370 1.53819   2
   2   2   3 52.4470 4.60275   1
   3  -2   3 6.96449 2.88646   1
   3   2  -3 4.22103 3.20055   1
  -3   2   3 2.72283 0.35974   2
  -3  -2  -3 1.92362 2.83216   1
   3   2  -3 3.51504 0.50897   2
   3   2   3 2.07394 3.33762   1
  -3  -2   3 2.15891 3.22337   1
   3  -2  -3 0.59078 2.26655   1
   3  -2  -3 2.36894 1.98613   1
  -3  -2   3 2.52696 0.52506   2
   3  -2  -3 2.87329 0.39078   2
   4   2  -3 14.8372 4.10473   1
   4   2  -3 15.0714 1.08248   2
   4  -2   3 20.4809 3.92750   1
  -4  -2  -3 12.2526 4.17041   1
  -4   2   3 14.9373 0.84173   2
   4  -2  -3 14.5276 3.06232   1
   4   2   3 11.1964 3.66935   1
  -4  -2   3 12.2130 1.06500   2
   4  -2  -3 14.1606 0.88159   2
  -4  -2   3 7.22454 3.98676   1
  -5  -2  -3 3.79446 3.73670   1
  -5   2   3 6.45580 0.59180   2
   5  -2   3 2.90726 3.23605   1
   5   2  -3 3.91314 3.93074   1
   5   2  -3 6.79396 0.74150   2
   5   2   3 8.58333 4.30092   1
   5  -2  -3 5.71237 0.62809   2
   5  -2  -3 9.24503 3.37009   1
  -5  -2   3 7.24582 0.74348   2
   6   2  -3 1.76229 4.86964   1
  -6  -2  -3 1.00349 3.73031   1
   6  -2   3 0.46811 3.60951   1
   6   2  -3 1.30823 0.63943   2
  -6   2   3 0.83921 0.52310   2
   6   2  -3 2.11647 4.08924   1
  -6  -2   3 2.07719 0.65434   2
   6  -2  -3 0.91855 0.56586   2
   6  -2  -3 0.99878 3.30621   1
  -6   2  -3 1.97956 3.48342   1
   6   2   3 6.82290 4.46217   1
   7   2  -3 190.403 15.2984   1
   7   2  -3 172.701 12.4806   1
  -7   2   3 184.548 5.36068   2
   7  -2   3 192.648 11.7941   1
   7   2  -3 175.331 5.49996   2
  -7  -2  -3 188.991 12.5633   1
  -7   2  -3 181.020 11.6794   1
  -7  -2   3 182.958 5.51493   2
   7  -2  -3 168.270 10.9036   1
   7  -2  -3 185.561 5.43129   2
   7   2   3 180.402 12.3616   1
  -8   2   3 758.701 20.9820   2
   8   2  -3 774.641 30.0841   1
   8  -2   3 760.430 28.8123   1
  -8  -2  -3 764.005 21.1332   2
   8   2  -3 762.308 29.7224   1
  -8  -2  -3 755.398 30.1199   1
   8  -2  -3 772.774 28.7011   1
   8   2   3 794.427 29.8826   1
  -8   2  -3 782.572 29.2767   1
  -8  -2   3 738.787 21.1011   2
   9  -2   3 89.5242 9.92922   1
  -9   2   3 91.2995 3.16749   2
  -9  -2  -3 88.6234 10.6140   1
   9   2  -3 87.8710 10.5142   1
   9   2  -3 82.4481 10.3199   1
  -9  -2  -3 90.6441 3.34623   2
  -9  -2   3 105.874 3.73671   2
  -9   2  -3 85.4938 3.19927   2
   9  -2  -3 87.7776 9.31061   1
   9   2   3 99.8092 10.4820   1
  -9   2  -3 91.7172 10.3504   1
  10   2  -3 64.3438 9.64102   1
 -10  -2  -3 92.2538 11.1476   1
 -10   2   3 70.3826 2.66863   2
 -10  -2  -3 74.0537 2.88557   2
  10   2  -3 69.3929 10.2389   1
  10  -2   3 68.2751 9.48315   1
  10  -2  -3 73.2077 9.47290   1
  10   2   3 55.7871 8.82468   1
 -10   2  -3 72.3109 9.33291   1
 -10   2  -3 61.3310 3.83313   2
 -10  -2   3 66.8558 2.83610   2
  11   2  -3 1.04633 5.10345   1
 -11  -2  -3 1.36334 0.79853   2
  11  -2   3 6.35028 5.29616   1
 -11   2   3 0.01175 0.66893   2
  11   2  -3 -1.5133 4.83008   1
 -11  -2  -3 1.15293 5.26093   1
 -11  -2   3 0.45662 0.78800   2
  11   2   3 3.03421 5.64391   1
 -11   2  -3 -0.7798 4.60489   1
  11  -2  -3 1.93274 4.70261   1
 -11   2  -3 0.50165 0.73874   2
 -12  -2  -3 191.798 15.8402   1
 -12  -2  -3 186.224 6.07502   2
  12  -2   3 201.196 15.4384   1
  12   2  -3 175.783 15.3770   1
  12   2  -3 175.986 15.2438   1
 -12   2  -3 206.686 15.7877   1
  12  -2  -3 185.578 14.6688   1
  12   2   3 216.245 16.2158   1
  12  -2  -3 164.312 14.0976   1
 -12  -2   3 187.433 6.06579   2
  13   2  -3 24.8042 8.35688   1
 -13  -2  -3 31.2430 8.91548   1
  13   2  -3 39.4371 9.15923   1
  13   2   3 37.1962 8.93005   1
 -13   2  -3 29.4492 8.17923   1
  13  -2  -3 37.0287 8.56770   1
  13  -2  -3 24.7538 7.56907   1
 -13  -2   3 29.1367 2.17401   2
  14   2  -3 0.09414 6.72811   1
  14   2  -3 5.81267 6.66670   1
  14  -2   3 4.73514 5.87939   1
 -14  -2  -3 2.41711 1.04884   2
  14  -2  -3 0.73944 5.94371   1
  14   2   3 -1.4367 5.91164   1
 -14  -2   3 3.45833 1.31093   2
  14  -2  -3 -2.8424 5.54237   1
  15  -2   3 5.38635 8.06788   1
  15   2  -3 -2.0085 6.77926   1
  15   2  -3 7.30597 7.25332   1
  15  -2  -3 3.21608 7.06535   1
  15  -2  -3 2.29693 6.46296   1
  15   2   3 5.28296 6.69780   1
 -15   2  -3 11.5023 6.93622   1
  16   2  -3 -11.375 5.58174   1
  16  -2   3 12.7852 8.00357   1
  16   2  -3 15.1017 9.78763   1
  16  -2  -3 -5.6216 6.68657   1
 -16   2  -3 14.3904 7.59922   1
  16   2   3 -8.7573 6.15663   1
  16  -2  -3 -4.3509 6.41996   1
  17   2  -3 11.9607 8.64394   1
  17  -2   3 -2.1164 7.08845   1
  17   2  -3 7.53952 8.20250   1
  17   2   3 6.38171 7.75206   1
  17  -2  -3 -10.391 9.82757   1
  17   2   3 20.3648 8.83321   1
  17  -2  -3 1.15894 7.00678   1
  18   2  -3 6.67267 8.02558   1
  18  -2   3 -3.8083 6.95470   1
  18   2  -3 4.89532 8.32731   1
  18  -2  -3 1.27392 7.43600   1
  18   2   3 19.7849 9.00673   1
  18  -2  -3 -0.0146 6.89445   1
  18   2   3 7.02472 8.56398   1
  19  -2   3 24.3919 9.05303   1
  19   2  -3 15.6053 9.78731   1
  19   2  -3 29.6653 9.56828   1
  19  -2  -3 17.6122 12.2862   1
  19  -2  -3 1.92921 8.01434   1
  19   2   3 16.6382 9.70276   1
  20   2  -3 37.8367 11.5474   1
  20  -2   3 55.9593 12.9078   1
  20   2  -3 59.2262 17.2638   1
  20  -2   3 87.3858 15.4812   1
  20   2   3 50.8854 13.9131   1
  20  -2  -3 48.0376 12.1327   1
  20   2   3 35.5893 12.5962   1
  20  -2  -3 63.9921 13.7497   1
  21   2  -3 15.3917 9.02715   1
  21   2  -3 -6.6764 8.75800   1
  21  -2   3 -5.3278 8.52519   1
  21  -2  -3 18.8809 9.07386   1
  21   2   3 19.7478 9.44030   1
  21   2   3 -9.9884 7.30217   1
  22   2  -3 5.39770 10.0016   1
  22   2  -3 -4.1503 10.0181   1
  22  -2   3 19.7364 10.5381   1
  22  -2  -3 7.51748 11.2910   1
  22   2   3 24.9770 10.2747   1
  22   2   3 25.6085 12.3713   1
  23   2  -3 11.3158 11.9611   1
  23   2   3 38.2188 14.8032   1
  23   2   3 13.6705 14.1999   1
   0   3  -3 4.14248 1.99207   1
   0   3  -3 0.24992 0.33252   2
   0  -3   3 -0.1683 0.34251   2
   0  -3   3 -0.0790 2.21176   1
   1  -3   3 58.8358 4.72877   1
   1  -3   3 54.4972 1.71314   2
   1   3  -3 51.1514 1.74656   2
  -1  -3  -3 52.1576 5.18268   1
  -1  -3   3 53.8936 1.78175   2
  -1   3  -3 53.8820 1.68537   2
  -1   3  -3 55.7820 4.45769   1
  -1  -3   3 57.7560 5.34752   1
   1   3   3 58.3242 3.92769   1
  -2  -3  -3 1454.39 42.7886   1
   2  -3   3 1503.26 42.9626   1
   2  -3  -3 1568.26 40.6474   1
  -2   3  -3 1501.84 39.5352   2
  -2  -3   3 1469.66 39.6183   2
   2  -3  -3 1335.36 41.1836   1
  -2  -3   3 1510.62 43.9405   1
  -2   3  -3 1420.49 42.6411   1
  -3  -3  -3 1002.82 31.2681   1
   3  -3   3 1016.29 30.6986   1
   3   3   3 1002.16 31.1073   1
  -3  -3   3 1013.58 26.9718   2
   3  -3  -3 960.909 28.9655   1
   3  -3  -3 951.442 26.7931   2
  -3  -3   3 1026.88 32.0776   1
  -4   3   3 793.935 21.1052   2
   4   3  -3 771.804 26.9187   1
  -4   3   3 797.704 24.6069   1
  -4  -3  -3 791.701 26.7143   1
   4  -3   3 780.738 25.6334   1
  -4  -3   3 773.791 21.3354   2
  -4  -3   3 765.373 27.0209   1
   4   3   3 768.497 26.2956   1
   4  -3  -3 794.250 21.1712   2
   4  -3  -3 784.972 24.4386   1
  -5  -3  -3 56.6777 6.96649   1
   5   3  -3 71.9478 7.40462   1
  -5   3   3 59.3761 5.72697   1
   5   3  -3 59.1543 2.22780   2
   5  -3   3 61.5497 6.27208   1
  -5   3   3 60.0916 1.96302   2
  -5  -3   3 60.5704 2.25388   2
   5  -3  -3 61.0432 5.71098   1
   5  -3  -3 63.2487 2.05915   2
   5   3   3 55.8414 7.15025   1
  -6   3   3 57.5149 1.95391   2
  -6  -3  -3 70.2844 8.27159   1
   6  -3   3 54.2858 6.58154   1
   6   3  -3 56.5526 7.53393   1
   6   3  -3 53.9147 2.20220   2
   6   3  -3 55.9508 8.17501   1
  -6   3   3 55.8889 6.31288   1
  -6  -3   3 49.6304 2.20905   2
   6   3   3 55.2949 8.00738   1
   6  -3  -3 60.3707 6.39703   1
   6  -3  -3 58.2528 2.06648   2
  -7   3   3 572.642 15.7583   2
   7  -3   3 557.840 22.3030   1
   7   3  -3 559.330 23.9216   1
   7   3  -3 562.205 23.8246   1
  -7  -3  -3 606.500 24.5301   1
   7   3  -3 569.679 15.9562   2
  -7  -3  -3 581.031 15.9861   2
   7   3   3 580.206 23.7899   1
  -7  -3   3 572.127 15.9852   2
   7  -3  -3 582.275 21.9009   1
   8   3  -3 706.229 31.2969   1
   8  -3   3 749.808 28.8128   1
  -8   3   3 789.769 21.3924   2
  -8  -3  -3 798.507 31.0654   1
  -8  -3  -3 803.188 21.6226   2
   8   3  -3 813.383 31.1017   1
   8  -3  -3 807.711 28.8313   1
  -8  -3   3 776.536 21.6066   2
   8   3   3 775.528 30.2214   1
  -8   3  -3 789.252 21.4629   2
   9  -3   3 -0.5463 4.26303   1
  -9   3   3 5.50248 0.78937   2
   9   3  -3 5.08551 5.43496   1
  -9  -3  -3 6.63414 5.55917   1
   9   3  -3 0.14480 4.73548   1
  -9  -3  -3 5.26492 0.91879   2
  -9   3  -3 3.79997 4.50680   1
  -9   3  -3 4.57380 1.30832   2
   9  -3  -3 5.68527 4.58223   1
  -9  -3   3 5.07842 0.94395   2
   9   3   3 2.57396 5.13090   1
  10   3  -3 415.836 22.0959   1
  10  -3   3 428.442 21.0550   1
  10   3  -3 406.285 21.7771   1
 -10   3   3 437.637 12.3015   2
 -10  -3  -3 493.541 23.7308   1
 -10  -3  -3 439.560 12.5486   2
  10  -3  -3 441.445 20.9310   1
  10   3   3 435.409 21.9814   1
 -10   3  -3 428.289 12.3526   2
 -10  -3   3 442.836 12.5520   2
 -10   3  -3 434.843 21.4045   1
  11   3  -3 46.4938 8.70081   1
 -11  -3  -3 79.9142 11.8501   1
  11  -3   3 72.1644 9.53891   1
 -11  -3  -3 72.7322 3.04063   2
  11   3  -3 80.5163 11.4001   1
 -11  -3   3 71.3153 3.04620   2
  11  -3  -3 72.5118 9.95855   1
 -11   3  -3 71.0829 3.53143   2
  11   3   3 62.9491 9.97663   1
 -11   3  -3 76.4510 9.83580   1
  12   3  -3 248.756 18.1537   1
 -12  -3  -3 257.402 7.91842   2
  12  -3   3 252.786 17.0485   1
  12   3  -3 271.921 18.1949   1
 -12  -3   3 259.131 7.90835   2
  12   3   3 230.758 17.5198   1
  12  -3  -3 256.638 17.2174   1
 -12   3  -3 264.834 17.7216   1
  13   3  -3 142.643 14.6951   1
  13  -3   3 119.545 12.6054   1
  13   3  -3 102.712 13.6567   1
 -13  -3  -3 109.446 4.19681   2
  13  -3  -3 100.338 12.4545   1
  13   3   3 109.067 13.6344   1
 -13   3  -3 118.965 13.3949   1
 -13  -3   3 105.126 5.78663   2
  13  -3  -3 112.236 12.8576   1
  14   3  -3 7.33958 6.89545   1
  14   3  -3 -7.2713 5.78555   1
 -14  -3  -3 8.57844 1.32226   2
  14  -3   3 15.1015 7.37620   1
  14  -3  -3 7.87794 6.80866   1
 -14  -3   3 7.06799 1.23642   2
  14  -3  -3 6.57753 6.19749   1
 -14   3  -3 4.41576 6.16315   1
  14   3   3 17.6905 7.85674   1
  15  -3   3 21.3683 8.23592   1
  15   3  -3 22.1309 8.63306   1
 -15  -3  -3 21.3469 2.25566   2
  15   3  -3 40.0433 10.4931   1
 -15   3  -3 34.3399 9.59396   1
  15  -3  -3 17.0480 8.25649   1
  15  -3  -3 33.5196 9.24910   1
  15   3   3 16.7917 8.53476   1
  15   3   3 32.4350 9.27233   1
  16   3  -3 752.799 36.8973   1
  16   3  -3 716.697 36.7060   1
  16  -3  -3 689.462 35.1044   1
  16  -3  -3 797.104 36.9098   1
 -16   3  -3 705.900 37.0566   1
  16   3   3 742.359 36.9346   1
  16   3   3 759.860 37.3949   1
  17   3  -3 2.35915 7.95104   1
  17   3  -3 2.20986 8.34080   1
  17  -3   3 8.63489 8.58564   1
 -17   3  -3 18.0411 10.1170   1
  17  -3  -3 6.17944 7.24654   1
  17   3   3 8.19909 8.81071   1
  17   3   3 20.2958 10.2158   1
  17  -3  -3 8.33511 8.13370   1
  18  -3   3 26.5561 11.0695   1
  18   3  -3 20.5864 9.43517   1
  18   3  -3 27.7808 10.2263   1
  18  -3  -3 40.0915 11.1411   1
  18   3   3 6.26554 8.49135   1
  18  -3  -3 12.9779 9.20160   1
  18   3   3 9.20734 8.61856   1
  19  -3   3 35.9519 11.9151   1
  19   3  -3 29.1487 10.3143   1
  19   3  -3 39.9469 11.5459   1
  19   3   3 37.4104 11.6604   1
  19  -3  -3 31.0208 10.7547   1
  19  -3  -3 25.0440 9.97206   1
  19   3   3 41.4537 12.7321   1
  20   3  -3 14.5906 9.68961   1
  20  -3   3 16.6000 9.34794   1
  20   3  -3 11.0433 9.90305   1
  20  -3   3 12.9331 8.66846   1
  20   3   3 21.7378 9.74906   1
  20  -3  -3 11.1799 11.6337   1
  20   3   3 23.1125 10.9051   1
  21   3  -3 -5.4212 8.62537   1
  21   3  -3 11.3347 10.5620   1
  21  -3   3 7.78921 8.93827   1
  21   3   3 -16.987 7.79435   1
  21   3   3 1.64163 8.70171   1
  21  -3  -3 -9.0554 8.54263   1
  22  -3   3 7.45459 10.9025   1
  22   3  -3 22.9478 12.5091   1
  22   3   3 -0.4468 10.2909   1
  22   3   3 4.20633 9.60948   1
  22  -3  -3 -0.0480 14.3443   1
  23   3  -3 2.01224 11.8136   1
  23   3  -3 4.34622 11.4500   1
  23   3   3 6.74104 10.4300   1
  23   3   3 17.7878 12.4858   1
   0  -4   3 12.6279 0.82789   2
   0   4  -3 13.1924 0.76538   2
   0   4   3 9.41729 1.53612   1
   0   4  -3 11.5586 3.14150   1
   0  -4   3 13.6391 3.23918   1
   1   4  -3 11.8790 3.14356   1
   1   4  -3 10.0097 0.77932   2
   1  -4   3 11.2501 0.75998   2
   1  -4   3 7.58324 2.64015   1
  -1  -4   3 10.9103 0.86816   2
  -1  -4   3 7.90217 3.04859   1
  -1   4  -3 10.8404 0.67654   2
   1   4   3 9.19201 2.19647   1
  -1   4  -3 10.0680 2.77474   1
   1   4   3 9.97469 2.10540   1
   2  -4   3 1583.64 45.5888   1
   2   4  -3 1535.13 41.8602   2
  -2   4  -3 1614.33 45.4659   1
   2   4   3 1489.65 45.0854   1
   2  -4  -3 1516.46 43.5055   1
   2   4   3 1550.51 45.3146   1
  -2  -4   3 1543.98 46.5735   1
  -2   4  -3 1576.07 41.7713   2
  -2  -4   3 1578.40 41.9000   2
   3  -4   3 53.6476 5.26573   1
  -3   4   3 52.7794 5.57140   1
  -3   4  -3 59.5872 5.34261   1
   3   4   3 58.1021 5.65592   1
   3  -4  -3 60.5045 1.71085   2
  -3  -4   3 55.9445 2.04951   2
  -3  -4   3 53.0524 6.58856   1
  -3   4  -3 56.2547 1.82356   2
   3  -4  -3 56.7729 3.64954   1
   4  -4   3 503.306 18.1182   1
   4   4  -3 430.062 22.6916   1
  -4   4   3 481.319 16.7904   1
   4  -4  -3 498.081 13.5464   2
  -4  -4   3 511.815 19.9828   1
  -4   4  -3 501.387 17.9873   1
   4  -4  -3 518.805 16.5776   1
  -4  -4   3 500.558 13.7770   2
   4   4   3 527.295 19.2502   1
  -5   4   3 43.1023 5.14754   1
   5  -4   3 56.3891 6.24990   1
  -5   4   3 43.8935 1.50692   2
  -5  -4  -3 46.2975 6.59156   1
   5   4  -3 52.0383 6.99958   1
  -5   4  -3 44.8782 5.74484   1
   5  -4  -3 44.6061 5.06978   1
  -5  -4   3 47.5554 1.97105   2
   5  -4  -3 47.2754 1.69707   2
   5   4   3 49.4514 7.01675   1
   6   4  -3 37.0220 6.47411   1
   6   4  -3 41.4665 1.86202   2
  -6  -4  -3 47.8301 7.26757   1
   6   4  -3 43.1629 7.18047   1
  -6   4   3 40.2506 1.51411   2
   6  -4   3 34.6987 5.32555   1
  -6   4   3 40.1570 5.60440   1
  -6  -4  -3 42.3485 1.89777   2
  -6  -4   3 40.1135 1.94140   2
  -6   4  -3 46.3993 6.06511   1
   6   4   3 46.3546 6.94123   1
   6  -4  -3 40.3468 5.69058   1
  -7  -4  -3 34.6470 1.84295   2
  -7   4   3 47.4477 6.42326   1
  -7   4   3 35.9629 1.44844   2
   7   4  -3 28.9851 6.50438   1
   7  -4   3 40.7331 6.34306   1
  -7  -4  -3 38.9286 7.11254   1
   7   4  -3 30.3862 6.55723   1
   7  -4  -3 26.3930 4.75734   1
   7   4   3 38.9032 7.02027   1
  -7  -4   3 31.5439 1.87538   2
  -7   4  -3 27.5088 4.97415   1
  -8   4   3 62.8556 7.51867   1
   8   4  -3 74.4670 9.53656   1
   8   4  -3 65.7972 8.93409   1
  -8  -4  -3 45.5357 7.85422   1
   8  -4   3 56.1542 7.56318   1
  -8  -4  -3 64.8357 2.68104   2
   8  -4  -3 79.8165 7.94521   1
  -8  -4   3 68.1064 2.71108   2
  -8   4  -3 72.5628 3.21977   2
   8   4   3 65.8668 9.29376   1
  -9   4   3 20.0452 5.25879   1
  -9  -4  -3 24.7414 1.84746   2
   9   4  -3 29.2332 7.44343   1
   9   4  -3 37.9263 8.10852   1
   9  -4   3 23.7005 5.73403   1
  -9   4   3 28.9843 1.51064   2
  -9   4  -3 28.8845 1.61152   2
  -9  -4   3 35.0736 1.97328   2
   9  -4  -3 22.6991 5.24967   1
   9   4   3 26.0840 6.97568   1
  10   4  -3 142.480 13.0859   1
  10   4  -3 162.410 14.2100   1
 -10  -4  -3 147.859 4.89886   2
  10  -4   3 141.628 11.7199   1
 -10   4   3 143.831 5.42559   2
  10  -4  -3 155.744 11.9032   1
  10   4   3 149.433 13.3175   1
 -10  -4   3 145.826 4.88523   2
 -10   4  -3 139.337 4.66138   2
  11  -4   3 31.8657 6.90594   1
 -11  -4  -3 29.5266 2.10334   2
  11   4  -3 37.2900 8.61381   1
  11   4  -3 32.6324 8.11090   1
 -11  -4   3 32.8668 2.12323   2
  11  -4  -3 25.4988 6.45133   1
  11   4   3 16.8599 6.62894   1
 -12  -4  -3 93.0283 3.72510   2
  12  -4   3 84.4169 11.1240   1
  12   4  -3 88.9428 12.4832   1
  12   4  -3 94.7917 12.6338   1
  12   4   3 98.4524 12.0132   1
 -12  -4   3 93.3506 3.73398   2
  12  -4  -3 102.199 11.2848   1
 -12   4  -3 98.4096 11.3805   1
  13   4  -3 115.343 14.2810   1
  13   4  -3 97.5404 14.1543   1
 -13  -4  -3 105.863 4.11071   2
  13  -4   3 109.947 13.0539   1
  13  -4  -3 86.9099 11.8343   1
 -13   4  -3 112.534 12.7773   1
  13   4   3 124.921 13.7822   1
  13   4   3 89.0288 13.0560   1
 -13  -4   3 107.739 4.14630   2
 -14  -4  -3 192.470 6.80518   2
  14   4  -3 212.561 18.8726   1
  14   4  -3 198.586 18.6410   1
  14  -4   3 216.348 17.5898   1
 -14   4  -3 203.700 17.4552   1
  14   4   3 215.022 18.4145   1
  14   4   3 201.977 17.7962   1
  14  -4  -3 190.905 16.4566   1
 -14  -4   3 209.683 6.81777   2
  14  -4  -3 212.069 16.9673   1
  15   4  -3 24.4287 9.68007   1
 -15  -4  -3 30.9422 2.52076   2
  15   4  -3 48.1001 10.8170   1
 -15   4  -3 15.0633 8.41867   1
  15  -4  -3 18.1526 8.60887   1
 -15  -4   3 26.5496 2.86499   2
  15   4   3 34.8843 9.82884   1
  16   4  -3 -3.1977 7.05500   1
  16  -4   3 6.95271 7.40973   1
  16   4  -3 10.5228 9.26562   1
  16  -4  -3 4.69386 7.41983   1
 -16   4  -3 -0.2244 6.75229   1
  16   4   3 -3.3285 7.09555   1
  16   4   3 11.9411 7.88089   1
  16  -4  -3 9.24055 6.82228   1
  17   4  -3 10.8385 8.10742   1
  17   4  -3 4.95663 7.77427   1
  17  -4   3 1.48622 7.11619   1
 -17   4  -3 10.0214 7.18266   1
  17  -4  -3 -1.9111 7.14555   1
  17   4   3 -2.2548 7.04026   1
  17   4   3 12.5982 7.86472   1
  17  -4  -3 -9.3735 5.14238   1
  18   4  -3 71.8006 14.3738   1
  18   4  -3 61.2996 12.7119   1
  18  -4   3 68.1694 12.8230   1
  18  -4  -3 61.4537 12.1802   1
  18   4   3 85.3699 14.9539   1
  18  -4  -3 58.9964 12.0200   1
  19   4  -3 25.9276 10.8938   1
  19   4  -3 -5.9303 7.63954   1
  19   4   3 -0.0643 8.14973   1
  19  -4  -3 0.51272 7.39220   1
  19  -4  -3 -0.2807 7.11533   1
  19   4   3 11.7952 9.21672   1
  20   4  -3 2.81864 9.51803   1
  20  -4   3 -12.116 8.04579   1
  20   4  -3 -1.4070 9.55524   1
  20  -4  -3 10.1684 8.59118   1
  20   4   3 9.87444 9.55498   1
  20   4   3 -16.697 7.71227   1
  21  -4   3 -1.8496 9.08979   1
  21   4  -3 14.6913 10.3594   1
  21   4   3 -4.7602 9.46667   1
  21  -4  -3 -5.2944 8.56725   1
  22   4  -3 16.8599 11.6419   1
  22   4  -3 -15.798 11.0504   1
  22   4   3 31.8762 11.4194   1
  22   4   3 16.1522 11.8795   1
  23   4  -3 22.9329 14.2332   1
  23   4  -3 2.44929 13.7626   1
  23   4   3 11.5063 15.8279   1
  23   4   3 38.9158 14.5525   1
   0   5   3 -0.0758 1.31070   1
   0  -5   3 -1.0550 2.41143   1
   0   5  -3 -0.3065 2.36675   1
   0   5   3 -0.1761 2.12586   1
   0   5  -3 0.02674 0.36506   2
   0  -5   3 0.09635 0.43192   2
   1  -5   3 353.348 13.8084   1
   1   5  -3 368.829 14.4591   1
   1  -5   3 366.551 9.98173   2
   1   5  -3 356.849 9.96330   2
  -1  -5   3 364.050 10.0344   2
  -1   5  -3 370.113 13.8505   1
  -1  -5   3 367.597 14.4867   1
   1   5   3 359.858 12.5450   1
   2   5  -3 470.216 12.9504   2
   2   5  -3 490.060 18.0995   1
   2  -5   3 485.704 17.0875   1
   2  -5   3 483.936 12.9205   2
  -2   5  -3 471.392 16.7423   1
  -2  -5   3 475.699 18.0254   1
  -2   5  -3 473.225 12.8313   2
   2   5   3 441.882 16.3890   1
   2   5   3 457.410 16.4659   1
  -2  -5   3 478.313 13.0126   2
   3   5  -3 339.646 9.68128   2
  -3   5   3 323.327 11.0674   1
   3  -5   3 355.374 13.8749   1
   3   5   3 339.404 14.1168   1
  -3  -5   3 334.330 15.1610   1
  -3  -5   3 359.414 9.75672   2
  -3   5  -3 352.517 9.54332   2
   3   5   3 355.884 14.2450   1
  -3   5  -3 347.500 13.5743   1
   3  -5  -3 372.203 11.3362   1
  -4   5   3 1344.09 46.2377   1
   4  -5   3 1568.14 46.4416   1
   4   5  -3 1434.16 41.5212   2
  -4   5  -3 1538.63 41.4321   2
   4   5   3 1560.13 47.3583   1
  -4   5  -3 1576.40 46.1673   1
   4   5   3 1592.40 47.5960   1
  -4  -5   3 1577.57 48.6503   1
   4  -5  -3 1578.50 44.1022   1
  -4  -5   3 1586.37 41.5562   2
   5  -5   3 87.0677 7.39060   1
  -5  -5  -3 98.3504 3.14983   2
  -5   5   3 92.5713 6.50592   1
   5   5   3 89.9257 8.30655   1
  -5  -5   3 94.2903 3.18373   2
   5  -5  -3 87.3695 7.21356   1
  -5   5  -3 95.0857 7.44227   1
  -6   5   3 109.724 8.61911   1
   6   5  -3 114.755 10.2362   1
  -6  -5  -3 125.511 4.02425   2
  -6   5   3 132.028 3.56008   2
   6  -5   3 137.347 9.19085   1
   6   5  -3 125.085 10.6924   1
   6  -5  -3 116.048 8.42452   1
  -6  -5   3 121.470 4.04872   2
   6   5   3 136.888 10.3414   1
  -6   5  -3 124.330 8.93467   1
  -7  -5  -3 559.830 15.4034   2
   7  -5   3 553.734 21.7348   1
   7   5  -3 532.072 23.8229   1
  -7   5   3 504.860 23.6605   1
  -7   5   3 566.794 15.0124   2
   7   5  -3 571.135 24.3739   1
   7   5   3 565.552 23.5795   1
   7   5   3 550.482 23.4936   1
  -7   5  -3 533.898 15.6494   2
  -7   5  -3 579.259 22.1307   1
  -7  -5   3 545.226 15.4113   2
   7  -5  -3 540.589 20.5912   1
  -8   5   3 400.371 11.0969   2
  -8   5   3 400.151 17.6797   1
   8   5  -3 432.269 20.9457   1
   8  -5   3 403.779 18.2980   1
   8   5  -3 412.936 20.4033   1
  -8  -5  -3 405.180 11.5030   2
   8   5   3 386.174 19.6011   1
  -8   5  -3 407.764 11.2225   2
   8  -5  -3 368.647 17.0885   1
   8   5   3 393.465 19.9230   1
  -8   5  -3 405.266 18.3878   1
   9   5  -3 82.7963 10.2517   1
  -9   5   3 93.4763 2.97592   2
   9  -5   3 89.3559 9.26926   1
  -9   5   3 97.7360 9.31594   1
   9   5  -3 93.5388 10.4940   1
  -9  -5  -3 90.0398 4.49465   2
  -9   5  -3 84.2787 8.96544   1
   9   5   3 90.0350 10.5544   1
  -9  -5   3 91.6440 3.45674   2
   9   5   3 94.9864 10.4614   1
  -9   5  -3 92.4314 3.11496   2
   9  -5  -3 99.8810 8.95642   1
  10   5  -3 529.920 25.6740   1
  10   5  -3 523.674 25.4716   1
  10  -5   3 497.126 22.6813   1
 -10  -5  -3 499.038 14.3109   2
 -10  -5   3 523.142 14.3604   2
  10   5   3 473.326 24.3677   1
 -10   5  -3 461.290 22.1394   1
  10  -5  -3 513.361 22.4015   1
  10   5   3 476.944 24.0794   1
  11   5  -3 158.254 14.4014   1
 -11  -5  -3 160.000 5.34211   2
  11   5  -3 168.406 15.1289   1
  11  -5   3 142.808 12.4123   1
  11  -5  -3 146.079 12.1993   1
  11   5   3 151.613 17.2570   1
  11   5   3 156.925 14.1856   1
 -11  -5   3 163.225 5.34409   2
  12  -5   3 44.7974 7.98886   1
 -12  -5  -3 66.4206 3.05750   2
  12   5  -3 57.6346 10.6498   1
  12   5  -3 62.9024 10.9092   1
  12   5   3 76.3997 11.6452   1
  12   5   3 81.5180 11.5214   1
 -12  -5   3 63.6428 3.06543   2
  12  -5  -3 64.3195 9.62537   1
 -13  -5  -3 110.850 4.26447   2
  13   5  -3 93.0380 13.3304   1
  13   5  -3 109.888 14.4515   1
  13  -5   3 107.137 12.4755   1
  13   5   3 121.413 14.3264   1
  13   5   3 106.673 14.4608   1
 -13  -5   3 106.757 4.26626   2
  13  -5  -3 114.429 12.4800   1
  14   5  -3 147.709 16.7367   1
  14  -5   3 153.448 15.1861   1
 -14  -5  -3 155.557 5.52227   2
  14   5  -3 126.918 15.9400   1
 -14  -5   3 144.672 7.18521   2
  14  -5  -3 157.515 15.0558   1
  14   5   3 157.374 16.6510   1
  14   5   3 186.732 18.4912   1
  14  -5  -3 155.481 14.4690   1
  15   5  -3 0.76683 7.44971   1
  15   5  -3 17.9753 9.11428   1
 -15  -5  -3 10.3188 1.80940   2
  15  -5   3 7.31648 6.85288   1
  15   5   3 5.82670 7.60876   1
 -15   5  -3 6.60584 7.73534   1
  15  -5  -3 13.1658 7.25753   1
  15   5   3 -5.8047 6.49910   1
 -15  -5   3 8.97694 1.51177   2
  15  -5  -3 -0.4841 6.21095   1
  16   5  -3 11.2434 8.86399   1
  16   5  -3 19.3369 8.81854   1
  16  -5   3 19.3688 8.29082   1
 -16  -5  -3 9.06112 1.62202   2
 -16   5  -3 2.23092 6.74774   1
  16   5   3 8.24694 8.23975   1
  16  -5  -3 20.7868 7.97067   1
  16   5   3 -0.3893 7.90389   1
  16  -5  -3 12.7830 7.62082   1
  17   5  -3 53.9842 12.1887   1
  17  -5   3 74.8696 12.6990   1
  17   5  -3 51.0424 12.3206   1
  17  -5  -3 60.6776 11.9725   1
  17   5   3 77.3225 13.9985   1
  17   5   3 63.0533 12.9807   1
  17  -5  -3 63.9111 11.7066   1
 -17   5  -3 54.5805 11.0933   1
  18  -5   3 -0.5752 6.18433   1
  18   5  -3 14.5918 8.52384   1
  18   5   3 -2.1614 7.78185   1
  18  -5  -3 7.07833 6.93505   1
  18  -5  -3 -10.624 6.26951   1
  19   5  -3 32.9382 10.7742   1
  19   5  -3 11.7706 9.55991   1
  19  -5   3 0.32405 6.73775   1
  19   5   3 21.6774 10.2691   1
  19   5   3 15.7367 10.0213   1
  19  -5  -3 11.7911 8.85946   1
  20   5  -3 75.7584 13.8289   1
  20  -5   3 64.7279 13.4428   1
  20   5  -3 102.527 16.2962   1
  20   5   3 85.6868 16.0574   1
  20  -5  -3 54.5562 13.4653   1
  20   5   3 65.0102 14.6165   1
  21   5  -3 89.1071 18.3463   1
  21   5  -3 79.2141 15.9284   1
  21  -5   3 85.5217 15.7491   1
  21   5   3 92.2117 18.2323   1
  21  -5  -3 74.0293 14.9445   1
  21   5   3 45.5916 13.5237   1
  22   5  -3 -14.282 11.2617   1
  22   5  -3 40.7650 19.8480   1
  22   5   3 42.6908 14.6431   1
  22   5   3 21.0875 11.0531   1
  23   5  -3 43.9142 13.8492   1
  23   5  -3 -10.536 12.6791   1
  23   5   3 30.9905 12.3291   1
  23   5   3 25.2959 15.7565   1
   0  -6   3 650.436 17.4399   2
   0  -6   3 637.105 22.0806   1
   0   6   3 657.937 19.3220   1
   0  -6  -3 646.498 17.2689   2
   0   6  -3 613.122 17.3041   2
   0   6  -3 619.258 22.3140   1
   0   6   3 653.141 19.4975   1
   1  -6   3 95.5727 6.86073   1
  -1  -6  -3 90.2492 2.74127   2
   1   6  -3 88.7981 7.27018   1
  -1   6   3 98.3511 3.62659   1
   1  -6   3 92.5250 2.82203   2
  -1   6   3 95.6356 3.65757   1
   1   6  -3 84.5196 2.85815   2
   1   6   3 92.4250 5.66241   1
  -1   6  -3 94.1452 8.04045   1
  -1  -6   3 86.6290 7.17156   1
  -1   6  -3 90.3567 2.64320   2
  -1  -6   3 91.7725 2.90174   2
   2   6  -3 22.2564 1.17942   2
  -2  -6  -3 19.8661 1.16041   2
   2  -6   3 22.4454 1.15661   2
   2   6  -3 26.1149 4.93660   1
   2   6   3 23.2210 3.82159   1
  -2   6  -3 23.1192 0.87113   2
   2   6   3 18.2896 5.34594   1
  -2  -6   3 23.7368 4.78050   1
  -2  -6   3 22.6343 1.33023   2
  -3  -6  -3 215.665 6.32383   2
   3   6  -3 223.730 12.1595   1
   3   6  -3 216.435 6.31554   2
   3  -6   3 222.204 10.7598   1
  -3   6   3 207.347 7.42523   1
  -3  -6   3 223.187 12.3446   1
   3  -6  -3 229.453 7.72432   1
   3   6   3 218.293 11.0105   1
  -3   6  -3 231.306 6.08235   2
  -3  -6   3 228.968 6.43548   2
   3   6   3 211.136 10.8701   1
  -4  -6  -3 19.1228 1.33819   2
   4   6  -3 17.1940 4.41695   1
  -4   6   3 18.0674 2.71156   1
   4   6  -3 15.7283 1.25240   2
   4  -6  -3 18.1504 2.77281   1
  -4  -6   3 17.3400 1.41604   2
  -4  -6   3 18.6613 5.12134   1
   4   6   3 12.8000 4.01407   1
   4   6   3 19.4598 4.74620   1
  -4   6  -3 15.3134 0.83557   2
   5  -6   3 243.343 12.0151   1
  -5   6   3 240.204 10.2236   1
  -5  -6  -3 248.288 7.12017   2
  -5   6  -3 241.756 16.0173   1
   5   6   3 236.441 12.9563   1
  -5   6  -3 246.326 6.83299   2
  -5  -6   3 254.449 7.18700   2
   5   6   3 233.885 13.0015   1
   5  -6  -3 243.518 10.1626   1
  -5   6  -3 244.848 6.79659   2
  -6  -6  -3 447.168 12.5392   2
   6  -6   3 452.705 18.3243   1
   6   6  -3 443.205 20.4815   1
  -6   6   3 424.716 16.5024   1
  -6  -6   3 439.968 12.5725   2
  -6   6  -3 463.559 12.2838   2
   6   6   3 465.656 20.0062   1
  -6   6  -3 427.021 12.5913   2
   6  -6  -3 432.923 16.5046   1
  -6   6  -3 461.316 18.6315   1
   7   6  -3 122.721 11.1799   1
  -7  -6  -3 126.231 4.10476   2
  -7   6   3 115.747 8.45916   1
   7   6  -3 125.362 10.9683   1
   7  -6   3 121.725 9.36346   1
  -7  -6   3 121.932 4.12662   2
   7   6   3 116.284 10.5144   1
   7  -6  -3 135.190 8.44348   1
  -7   6  -3 125.343 3.73984   2
  -7   6  -3 123.027 9.35843   1
   8   6  -3 238.885 15.7545   1
  -8   6   3 265.358 7.27885   2
  -8  -6  -3 261.078 7.82078   2
   8  -6   3 246.033 13.9848   1
   8   6  -3 268.926 16.4781   1
   8   6   3 272.429 15.8449   1
  -8  -6   3 274.448 7.88277   2
  -8   6  -3 260.281 14.1848   1
   8  -6  -3 249.005 12.8796   1
  -8   6  -3 259.640 7.45363   2
   8   6   3 275.049 16.0473   1
  -9  -6  -3 167.573 5.18118   2
   9  -6   3 141.821 11.3239   1
  -9   6   3 151.924 11.0365   1
   9   6  -3 147.943 13.1472   1
   9   6  -3 159.518 13.1726   1
  -9   6  -3 155.836 11.6837   1
   9   6   3 163.510 12.9751   1
   9   6   3 156.419 12.6489   1
   9  -6  -3 160.792 15.0114   1
  -9  -6   3 155.131 5.19239   2
  10   6  -3 161.526 14.2540   1
  10  -6   3 164.344 12.5179   1
 -10  -6  -3 158.715 5.56151   2
  10   6  -3 169.149 14.1612   1
 -10  -6   3 164.972 5.40942   2
  10   6   3 158.805 13.3927   1
  10   6   3 161.081 13.9020   1
  10  -6  -3 144.965 12.6952   1
 -10   6  -3 173.679 12.6537   1
  11   6  -3 90.1579 12.1115   1
 -11  -6  -3 87.5887 3.46065   2
  11  -6   3 80.3462 9.91127   1
  11   6  -3 76.8030 11.7537   1
 -11  -6   3 81.6303 3.45480   2
  11   6   3 98.8657 12.0158   1
  11   6   3 91.4234 13.0620   1
  11  -6  -3 68.6468 9.09386   1
 -11   6  -3 73.9522 10.1553   1
  12   6  -3 86.8707 13.8617   1
  12  -6   3 101.788 11.6406   1
  12   6  -3 88.8663 12.7621   1
 -12  -6  -3 82.9712 3.60034   2
  12   6   3 89.3210 12.6044   1
  12  -6  -3 98.2535 10.9041   1
  12   6   3 59.0932 13.0529   1
 -12   6  -3 81.4475 11.0346   1
 -12  -6   3 91.4258 3.74231   2
 -13  -6  -3 4.92521 1.33110   2
  13   6  -3 10.5519 7.38061   1
 -13   6  -3 19.5211 6.83229   1
  13   6   3 5.99724 7.02951   1
  13   6   3 9.80451 6.44525   1
  13  -6  -3 17.6531 6.39127   1
 -13  -6   3 4.83888 1.30592   2
 -14  -6  -3 30.6818 2.54914   2
  14  -6   3 18.5188 7.55034   1
  14   6  -3 34.0735 9.86682   1
  14   6  -3 33.7913 9.60427   1
  14  -6  -3 20.1952 7.33225   1
  14   6   3 6.15453 7.68893   1
 -14   6  -3 16.4542 6.43182   1
  14   6   3 24.3744 8.51051   1
  14  -6  -3 36.8211 8.65575   1
 -14  -6   3 28.6130 2.53032   2
  15   6  -3 74.9495 13.8544   1
 -15  -6  -3 68.0271 3.52775   2
  15   6  -3 87.4670 13.7137   1
  15  -6   3 64.8973 11.0488   1
  15   6   3 83.0470 13.1626   1
 -15  -6   3 68.5541 3.60101   2
  15  -6  -3 63.3101 11.1614   1
  15  -6  -3 65.1185 11.0474   1
  15   6   3 69.6934 12.6606   1
  16  -6   3 142.117 16.1940   1
 -16  -6  -3 159.195 5.86457   2
  16   6  -3 164.335 19.4949   1
  16   6  -3 161.003 17.5439   1
  16  -6  -3 150.315 19.0965   1
  16  -6  -3 145.174 15.9637   1
  16   6   3 148.829 17.9426   1
  16   6   3 179.752 18.6389   1
 -16  -6   3 154.482 6.88306   2
  17   6  -3 -5.1881 7.23523   1
  17  -6   3 -7.0644 5.65604   1
  17   6  -3 2.31507 7.51820   1
  17   6   3 0.66280 7.80964   1
  17   6   3 4.08163 7.26521   1
  17  -6  -3 9.30562 7.23328   1
  17  -6  -3 -3.7658 6.01967   1
  18   6  -3 19.8612 9.66857   1
  18  -6   3 29.2255 9.31774   1
  18   6  -3 54.8516 13.3296   1
  18   6   3 24.1382 10.3326   1
  18   6   3 18.6196 9.87777   1
  18  -6  -3 21.3314 8.90542   1
  19  -6   3 5.71914 7.58474   1
  19   6  -3 11.7138 9.32994   1
  19   6  -3 11.5654 8.69791   1
  19   6   3 15.2075 8.85772   1
  19  -6  -3 22.2061 9.93338   1
  19   6   3 2.14260 9.42891   1
  20   6  -3 -1.1762 10.8289   1
  20  -6   3 8.18213 8.91888   1
  20   6  -3 -2.6049 10.7939   1
  20  -6  -3 31.3822 11.4955   1
  20   6   3 19.5599 10.0692   1
  20   6   3 4.75134 17.4117   1
  21   6  -3 3.85262 10.3198   1
  21   6  -3 8.65901 15.5096   1
  21   6   3 -0.2061 10.3355   1
  21   6   3 14.3147 10.6431   1
  22   6  -3 -14.066 11.6250   1
  22   6  -3 7.69656 10.4436   1
  22   6   3 11.5855 13.2416   1
  22   6   3 15.1689 11.9519   1
   0   7   3 0.52687 1.74131   1
   0  -7   3 0.86962 4.33966   1
   0   7  -3 -4.2604 2.60644   1
   0   7  -3 -0.0429 0.33263   2
   0  -7  -3 -0.2829 0.36649   2
   0   7   3 0.45141 1.68511   1
   0  -7   3 0.53344 0.52531   2
   1   7  -3 115.043 10.0751   1
   1  -7   3 118.755 7.89755   1
   1  -7   3 120.917 3.62572   2
  -1   7   3 129.140 4.81740   1
  -1  -7  -3 118.078 3.57017   2
  -1   7   3 129.287 4.73918   1
  -1   7  -3 116.211 9.37173   1
  -1  -7   3 100.420 8.02747   1
   1   7   3 116.678 6.56517   1
  -1  -7   3 118.436 3.69753   2
   1   7   3 127.694 6.93116   1
   2  -7   3 1647.80 48.6861   1
   2   7  -3 1644.40 50.0289   1
   2  -7   3 1665.94 43.5791   2
  -2  -7  -3 1623.37 43.5691   2
  -2  -7   3 1585.44 43.6604   2
  -2   7  -3 1624.90 52.2181   1
   2   7   3 1605.35 49.0818   1
   2   7   3 1585.56 47.8755   1
  -2  -7   3 1557.78 49.6821   1
   3  -7   3 306.009 12.9129   1
  -3   7   3 246.293 8.48949   1
   3   7  -3 304.734 14.4303   1
  -3  -7  -3 267.828 7.88551   2
  -3   7  -3 274.625 12.8441   1
  -3  -7   3 290.857 14.3312   1
   3   7   3 274.357 13.1784   1
   3  -7  -3 285.882 8.76555   1
  -3  -7   3 289.252 8.00567   2
   3   7   3 263.292 12.5404   1
   4  -7   3 1.36434 3.03885   1
  -4   7   3 4.48217 1.82523   1
  -4  -7  -3 5.01889 0.75992   2
   4   7  -3 4.45205 4.13233   1
   4  -7  -3 5.21070 1.92775   1
  -4  -7   3 5.05356 0.82221   2
  -4  -7   3 5.17481 4.11836   1
  -4   7  -3 6.57767 3.28569   1
   4   7   3 4.06160 3.29537   1
   4   7   3 9.40439 3.83444   1
  -5   7   3 8.65199 2.46154   1
   5  -7   3 8.22439 3.63865   1
  -5  -7  -3 7.18901 0.86124   2
   5   7  -3 6.56537 3.59021   1
   5   7   3 1.82558 3.46229   1
   5  -7  -3 7.05705 2.35620   1
  -5  -7   3 7.86087 0.93756   2
  -5   7  -3 2.86875 3.54518   1
   5   7   3 7.39310 3.95000   1
   6   7  -3 73.8562 9.17340   1
  -6  -7  -3 73.0172 2.73456   2
   6  -7   3 74.2910 7.21730   1
  -6   7   3 69.1787 5.81358   1
   6   7   3 79.0135 8.27543   1
   6   7   3 78.2483 8.43932   1
  -6  -7   3 69.1056 2.78274   2
   6  -7  -3 75.5052 5.98157   1
  -6   7  -3 72.3093 2.25055   2
  -6   7  -3 71.8361 2.22857   2
   7  -7   3 82.1532 8.43931   1
  -7   7   3 86.0451 7.03178   1
   7   7  -3 85.1941 9.85978   1
  -7  -7  -3 79.9361 3.10713   2
   7   7   3 94.0467 9.61210   1
  -7  -7   3 83.7748 3.18242   2
   7   7   3 62.9111 7.89737   1
  -7   7  -3 88.1265 2.66444   2
  -7   7  -3 96.2452 9.23237   1
  -7   7  -3 87.6472 2.64035   2
   7  -7  -3 86.9142 6.99605   1
   8   7  -3 106.384 11.1182   1
   8  -7   3 85.6986 13.2096   1
  -8   7   3 103.986 8.31056   1
   8   7  -3 97.9549 11.3289   1
  -8  -7  -3 111.620 3.84995   2
   8   7   3 115.476 11.1857   1
  -8   7  -3 113.214 9.42965   1
  -8   7  -3 109.213 3.37818   2
  -8  -7   3 109.435 3.88276   2
   8  -7  -3 112.691 8.51535   1
   9  -7   3 4.50096 4.45171   1
   9   7  -3 9.82439 5.70691   1
   9   7  -3 5.39341 5.34500   1
  -9  -7  -3 7.25214 1.10011   2
  -9   7   3 5.18616 3.99953   1
   9   7   3 3.91262 4.99656   1
  -9   7  -3 4.59439 4.44518   1
   9   7   3 -3.5087 6.89604   1
  -9  -7   3 8.78661 1.13346   2
   9  -7  -3 6.79571 3.60290   1
  10  -7   3 21.4440 6.06771   1
  10   7  -3 34.0707 7.97873   1
 -10  -7  -3 30.4146 2.12183   2
  10   7   3 28.2582 7.34315   1
 -10  -7   3 33.7296 2.21537   2
  10  -7  -3 28.4459 5.66354   1
  10   7   3 31.5813 7.65837   1
 -11  -7  -3 42.3058 2.46062   2
  11   7  -3 34.5803 8.25139   1
  11   7  -3 38.7987 9.44683   1
  11  -7   3 39.1211 7.16242   1
  11  -7  -3 39.5479 7.02785   1
 -11   7  -3 30.1724 7.87321   1
 -11  -7   3 37.6126 2.46707   2
  11   7   3 45.2251 9.30939   1
  11   7   3 39.8219 8.80523   1
 -12  -7  -3 144.474 5.18210   2
  12   7  -3 164.511 15.6602   1
  12   7  -3 142.980 15.4933   1
  12  -7   3 132.597 12.6852   1
 -12  -7   3 147.178 5.26653   2
 -12   7  -3 127.612 12.8794   1
  12  -7  -3 146.950 12.3665   1
  12   7   3 158.194 15.0947   1
  12   7   3 168.129 15.7996   1
  13   7  -3 14.6844 7.59081   1
  13  -7   3 8.73491 6.35164   1
 -13  -7  -3 19.6684 2.25423   2
  13   7  -3 8.98771 7.83439   1
  13  -7  -3 6.95641 5.93779   1
 -13  -7   3 16.5883 1.75220   2
 -13   7  -3 17.3896 6.81920   1
  13   7   3 26.4452 8.58235   1
  13   7   3 19.7782 12.8558   1
  14  -7   3 248.666 18.2094   1
  14   7  -3 246.605 21.1968   1
  14   7  -3 238.948 20.7762   1
 -14  -7  -3 261.884 8.41288   2
  14   7   3 264.212 21.0146   1
 -14  -7   3 264.292 8.44160   2
 -14   7  -3 270.411 18.8489   1
  14  -7  -3 274.131 18.5439   1
  14  -7  -3 256.881 21.9779   1
  14   7   3 257.457 20.6130   1
  15   7  -3 24.3683 9.73639   1
  15   7  -3 14.8164 8.65161   1
 -15  -7  -3 6.75454 1.50908   2
  15  -7   3 4.76259 6.04043   1
  15   7   3 6.08336 7.30156   1
  15  -7  -3 8.31772 11.1005   1
  15   7   3 10.9945 8.42559   1
 -15   7  -3 3.69133 6.52779   1
  16   7  -3 35.1312 10.7876   1
 -16  -7  -3 48.7163 3.55363   2
  16  -7   3 37.5056 10.0670   1
  16   7  -3 67.5291 13.8084   1
 -16  -7   3 52.7436 3.34554   2
  16   7   3 76.7576 14.9143   1
  16  -7  -3 53.4963 10.6384   1
  16  -7  -3 51.4684 11.2436   1
  16   7   3 59.0515 13.0377   1
 -16   7  -3 60.5430 10.8346   1
 -17  -7  -3 1.31562 1.33592   2
  17   7  -3 4.08902 8.36441   1
  17  -7   3 1.86155 6.22219   1
  17   7  -3 -9.4629 7.19304   1
  17  -7  -3 0.91637 5.85109   1
  17   7   3 20.7504 8.14620   1
 -17   7  -3 9.07994 6.85057   1
  17   7   3 -1.9312 7.69238   1
  18  -7   3 8.60036 6.71242   1
  18   7  -3 1.75899 7.76672   1
  18   7  -3 4.48906 9.09594   1
  18   7   3 22.8525 9.95062   1
  18   7   3 8.60261 7.61737   1
  18  -7  -3 4.33114 6.91245   1
  19   7  -3 98.1767 18.5816   1
  19   7  -3 127.671 19.7378   1
  19  -7   3 90.2042 14.2272   1
  19   7   3 107.119 16.5571   1
  19  -7  -3 114.043 15.6747   1
  19   7   3 86.9618 17.4167   1
  20   7  -3 -2.2271 10.2435   1
  20  -7   3 10.2351 9.31778   1
  20   7  -3 6.88395 10.2457   1
  20   7   3 -0.5980 9.33911   1
  20  -7  -3 6.74165 7.14674   1
  20   7   3 6.78341 14.7330   1
  21   7  -3 11.0886 11.1590   1
  21   7  -3 -4.5592 9.90081   1
  21   7   3 9.52754 12.3646   1
   0   8   3 322.821 11.3974   1
   0   8   3 331.324 11.7920   1
   0  -8   3 342.829 14.3600   1
   0   8  -3 302.337 14.5769   1
   0  -8   3 320.424 9.09858   2
   0  -8  -3 327.268 8.93456   2
   1  -8   3 15.8183 1.38509   2
   1  -8   3 14.4085 3.66446   1
  -1   8   3 21.2100 2.23299   1
  -1  -8  -3 19.4221 1.08691   2
  -1   8   3 21.4606 2.28845   1
   1   8  -3 14.6055 4.72964   1
   1   8   3 21.6326 3.49096   1
  -1  -8   3 19.9344 4.19965   1
   1   8   3 18.6537 3.18120   1
  -1  -8   3 19.5501 1.28143   2
  -1   8  -3 22.0910 3.92243   1
   1  -8  -3 21.4913 0.89891   2
   2  -8   3 14.3934 1.21104   2
   2  -8   3 14.3707 3.70643   1
   2   8  -3 20.7858 5.99206   1
  -2  -8  -3 14.7640 1.29734   2
   2   8   3 22.2128 3.95495   1
   2   8   3 11.0604 3.23993   1
  -2  -8   3 14.8268 1.27277   2
  -2  -8   3 8.65007 4.14604   1
  -2   8  -3 13.3109 3.43060   1
   3  -8   3 517.193 19.3079   1
   3   8  -3 522.237 21.4390   1
  -3  -8  -3 519.893 14.2381   2
   3   8   3 496.277 19.3741   1
  -3   8  -3 523.521 18.9467   1
  -3  -8   3 490.237 20.9773   1
   3   8   3 538.759 19.9199   1
  -3  -8   3 510.498 14.3267   2
   4  -8   3 227.766 11.5971   1
   4   8  -3 256.930 14.2443   1
  -4  -8  -3 229.408 6.83384   2
  -4  -8   3 238.538 6.93874   2
   4   8   3 244.945 12.6864   1
  -4   8  -3 246.614 11.4504   1
  -4  -8   3 220.697 13.4018   1
   4   8   3 219.684 12.1827   1
   4  -8  -3 232.011 8.27812   1
  -5  -8  -3 260.272 7.78105   2
   5   8  -3 264.429 15.2497   1
   5  -8   3 278.266 13.0656   1
  -5  -8   3 265.266 7.86185   2
   5   8   3 262.572 14.7832   1
   5   8   3 257.280 13.9831   1
  -5   8  -3 274.372 12.6930   1
   5  -8  -3 277.309 10.4473   1
  -6  -8  -3 5.70345 0.91294   2
   6  -8   3 5.79871 3.38305   1
   6   8  -3 6.76503 4.49700   1
   6   8  -3 1.17427 4.10229   1
  -6   8   3 2.72758 2.39970   1
  -6   8  -3 5.06756 3.40191   1
   6   8   3 5.05981 4.37888   1
   6   8   3 8.90154 4.36790   1
  -6  -8   3 4.80488 0.92563   2
   6  -8  -3 3.08317 2.35401   1
   7  -8   3 41.0175 6.10723   1
   7   8  -3 39.4842 10.0568   1
  -7   8   3 39.2317 5.31165   1
  -7  -8  -3 44.4377 2.18777   2
  -7   8  -3 49.8645 6.71351   1
   7  -8  -3 44.0184 5.31870   1
   7   8   3 32.5641 8.41341   1
  -7  -8   3 48.5330 2.32354   2
   7   8   3 45.6406 7.30974   1
   8   8  -3 32.6576 7.29981   1
   8  -8   3 43.1575 6.65513   1
  -8  -8  -3 29.3031 1.95064   2
   8  -8  -3 36.9880 5.52881   1
   8   8   3 31.0250 6.92235   1
  -8  -8   3 31.4845 2.10845   2
  -8   8  -3 34.9943 5.73040   1
  -8   8  -3 31.3215 1.25844   2
   8   8   3 39.5538 7.11670   1
   9  -8   3 -3.1661 3.26946   1
  -9  -8  -3 0.18764 0.81920   2
   9   8  -3 -5.2724 4.46924   1
   9   8  -3 5.88018 5.52638   1
   9  -8  -3 -2.0542 2.97754   1
  -9   8  -3 0.12478 3.91828   1
   9   8   3 2.04862 4.82997   1
  -9  -8   3 0.56883 0.95833   2
  -9   8  -3 0.14806 0.43547   2
 -10  -8  -3 16.3692 1.91279   2
  10  -8   3 24.1159 5.82373   1
  10   8  -3 23.9191 7.61888   1
  10   8  -3 21.7774 6.75604   1
  10  -8  -3 14.2021 4.48008   1
 -10   8  -3 16.6745 1.10289   2
  10   8   3 7.76525 7.06107   1
  10   8   3 26.2323 7.25313   1
 -10   8  -3 23.4059 6.03174   1
  11  -8   3 176.259 13.6764   1
 -11  -8  -3 154.922 6.06431   2
  11   8  -3 159.032 15.6106   1
  11   8  -3 153.039 15.4303   1
  11   8   3 169.615 15.1269   1
 -11  -8   3 172.286 5.72746   2
  11  -8  -3 169.248 12.4973   1
 -11   8  -3 149.709 13.4679   1
  11   8   3 181.691 15.8837   1
 -12  -8  -3 15.1198 1.62356   2
  12   8  -3 28.1228 8.70593   1
  12   8  -3 5.63436 7.52679   1
  12  -8   3 16.7012 6.24797   1
  12  -8  -3 16.4691 5.77046   1
 -12   8  -3 25.5900 9.90758   1
  12   8   3 9.85256 7.30627   1
 -12  -8   3 14.4344 1.65336   2
  12   8   3 10.4211 6.85750   1
  13  -8   3 81.2903 11.7268   1
  13   8  -3 61.1924 11.2476   1
 -13  -8  -3 73.4486 3.48381   2
  13   8  -3 79.9572 13.0253   1
  13   8   3 76.5475 12.1834   1
  13  -8  -3 73.8633 10.5073   1
  13  -8  -3 52.7476 8.98069   1
 -13   8  -3 58.9426 13.9998   1
  13   8   3 70.5276 12.0240   1
 -13  -8   3 66.0847 3.50029   2
  14   8  -3 -1.6720 7.65085   1
  14   8  -3 1.07969 8.05914   1
 -14  -8  -3 3.08330 1.32676   2
  14  -8   3 3.43217 8.51344   1
  14   8   3 1.69005 6.69564   1
 -14   8  -3 -4.2521 5.85515   1
  14  -8  -3 -8.6596 4.91686   1
  14  -8  -3 5.15029 11.2149   1
 -14  -8   3 5.30053 1.42569   2
 -15  -8  -3 452.202 13.3714   2
  15   8  -3 437.573 28.7995   1
  15   8  -3 401.478 27.6124   1
 -15  -8   3 462.952 13.4278   2
 -15   8  -3 382.387 26.9358   1
  15   8   3 402.472 27.7694   1
  15  -8  -3 477.244 26.0636   1
  15   8   3 443.391 29.7087   1
  15  -8  -3 456.861 25.0403   1
  16  -8   3 18.2455 8.18297   1
  16   8  -3 23.9798 9.68963   1
  16   8  -3 2.83112 7.78029   1
 -16  -8  -3 19.6681 2.19570   2
  16   8   3 15.6919 8.76643   1
 -16  -8   3 24.3170 2.29122   2
  16   8   3 19.3468 9.54706   1
  16  -8  -3 21.3866 7.84430   1
  17   8  -3 14.0432 8.84959   1
  17   8  -3 -0.8279 7.53918   1
  17  -8   3 5.09479 6.35553   1
 -17  -8  -3 11.6330 1.82161   2
  17   8   3 14.9950 9.13105   1
  17  -8  -3 5.44342 6.54085   1
  18   8  -3 20.3440 10.8480   1
  18  -8   3 14.2279 8.11945   1
  18   8  -3 8.59330 10.9157   1
  18  -8  -3 15.1440 7.95634   1
  18   8   3 -2.4453 8.91064   1
  18   8   3 1.67251 7.55041   1
  19   8  -3 9.69742 9.20442   1
  19  -8   3 5.81740 8.06307   1
  19   8  -3 25.7309 10.5968   1
  19   8   3 31.1218 11.2903   1
  19  -8  -3 9.18415 7.43007   1
  19   8   3 4.76096 10.7046   1
  20   8  -3 11.9431 14.5752   1
  20   8   3 16.2947 11.0872   1
  21   8  -3 -6.4011 16.9400   1
   0   9   3 -2.2684 1.63403   1
   0  -9   3 -0.4764 0.66653   2
   0  -9   3 -2.3102 2.59034   1
   0  -9  -3 -0.4883 0.44074   2
   0   9  -3 1.83602 2.80569   1
   0   9   3 -0.8242 1.63061   1
  -1   9   3 1.41248 1.24796   1
   1   9  -3 0.90512 3.11094   1
   1  -9   3 -1.8963 2.59351   1
  -1  -9  -3 0.57892 0.51848   2
   1  -9   3 -0.5904 0.53021   2
  -1   9   3 -0.8964 1.15785   1
   1   9   3 -0.0210 2.19485   1
   1   9   3 1.57039 2.10107   1
  -1   9  -3 -0.5714 2.51144   1
  -1  -9   3 0.41365 0.59355   2
   1  -9  -3 0.45471 0.40788   2
  -1  -9   3 1.99124 3.17489   1
   2  -9   3 0.13616 0.54244   2
   2   9  -3 -2.1297 3.07901   1
  -2  -9  -3 0.38464 0.56685   2
   2  -9   3 -0.4654 2.61716   1
  -2   9  -3 -1.9062 2.48885   1
  -2  -9   3 -0.1442 0.62685   2
  -2  -9   3 -2.1209 3.22229   1
   2   9   3 -2.9597 2.29140   1
   2  -9  -3 0.31415 0.38347   2
   2   9   3 -3.7251 2.17944   1
  -3  -9  -3 20.0081 1.63047   2
   3  -9   3 25.2330 4.36091   1
   3   9  -3 28.4342 5.79205   1
   3  -9   3 27.1981 1.31331   2
  -3   9  -3 27.8396 4.31144   1
   3   9   3 17.0703 4.10990   1
  -3  -9   3 26.4214 6.93353   1
  -3  -9   3 24.6281 1.55792   2
   3  -9  -3 23.1696 1.01676   2
   3   9   3 27.5314 4.79832   1
   4  -9   3 841.072 28.9289   1
  -4  -9  -3 853.642 23.4544   2
   4   9  -3 822.580 38.1635   1
   4   9   3 805.252 34.8598   1
   4   9   3 883.743 30.6245   1
  -4   9  -3 911.420 29.0355   1
  -4  -9   3 854.728 23.5405   2
  -5  -9  -3 19.4442 1.53582   2
   5   9  -3 23.6594 5.93332   1
   5  -9   3 13.4770 4.00412   1
   5   9   3 15.7952 4.73635   1
   5   9   3 18.0158 7.86686   1
   5  -9  -3 21.5845 2.87095   1
  -5   9  -3 6.94481 3.36616   1
  -5  -9   3 14.2465 1.58771   2
   6   9  -3 658.205 28.1939   1
   6   9  -3 681.083 28.5926   1
  -6  -9  -3 681.417 18.9148   2
   6  -9   3 691.395 25.4719   1
  -6  -9   3 681.304 18.9804   2
   6  -9  -3 691.917 22.1960   1
  -6   9  -3 682.371 24.7184   1
   6   9   3 661.146 27.0075   1
   7   9  -3 384.996 20.6712   1
   7  -9   3 389.523 17.7627   1
  -7  -9  -3 383.554 11.1545   2
   7   9  -3 420.539 21.0910   1
  -7  -9   3 382.338 11.2159   2
   7   9   3 394.882 20.1371   1
   7  -9  -3 355.479 15.0075   1
   7   9   3 389.383 19.7898   1
  -7   9  -3 387.215 17.0961   1
  -8  -9  -3 101.206 3.70961   2
   8  -9   3 98.3689 9.49281   1
   8   9  -3 109.945 12.0392   1
  -8   9  -3 102.164 8.97539   1
  -8  -9   3 97.5981 3.78554   2
   8  -9  -3 100.019 7.96488   1
   8   9   3 92.4690 10.7564   1
   8   9   3 91.1212 10.8228   1
  -9  -9  -3 16.5075 1.86084   2
   9   9  -3 20.2931 6.72620   1
   9  -9   3 27.8359 6.13457   1
   9   9   3 13.5718 6.30695   1
   9  -9  -3 23.8713 4.75436   1
  -9  -9   3 21.3583 2.04340   2
   9   9   3 30.2079 6.77815   1
  -9   9  -3 19.6611 5.35047   1
 -10  -9  -3 214.126 6.79737   2
  10  -9   3 215.815 14.4036   1
  10   9  -3 220.363 16.8704   1
  10   9  -3 210.974 17.3225   1
  10  -9  -3 219.858 13.3302   1
  10   9   3 208.659 16.4888   1
 -10   9  -3 200.034 13.7951   1
 -10  -9   3 197.235 6.77268   2
  11  -9   3 -1.5509 4.67259   1
  11   9  -3 1.57726 5.29524   1
  11   9  -3 4.52788 6.72948   1
 -11  -9  -3 0.38239 1.02603   2
 -11   9  -3 1.82367 4.78439   1
 -11  -9   3 -0.2838 0.99057   2
 -11   9  -3 0.79350 0.46795   2
  11  -9  -3 -2.5035 3.97988   1
  11   9   3 -0.4169 5.85911   1
  12   9  -3 27.5228 8.98896   1
 -12  -9  -3 43.1797 3.25666   2
  12   9  -3 41.3367 10.0841   1
  12  -9   3 46.6796 8.19121   1
  12   9   3 44.3804 9.69432   1
 -12   9  -3 49.7976 8.70503   1
 -12  -9   3 49.6989 2.94583   2
  12  -9  -3 50.4247 7.76632   1
  12  -9  -3 48.7527 7.93807   1
  12   9   3 48.3274 10.2689   1
 -12   9  -3 46.5031 1.81886   2
  13   9  -3 9.07577 7.31603   1
 -13  -9  -3 4.74563 1.36002   2
  13  -9   3 -2.3491 5.18960   1
  13   9  -3 8.05048 7.01421   1
  13   9   3 -12.888 5.17596   1
  13  -9  -3 -0.5782 4.57907   1
 -13   9  -3 11.5633 6.29810   1
 -13  -9   3 5.24126 1.39737   2
  13   9   3 9.83788 6.79525   1
 -13   9  -3 3.99973 0.67709   2
 -14  -9  -3 273.044 8.55319   2
  14   9  -3 228.017 20.4293   1
  14  -9   3 250.153 18.8456   1
  14   9  -3 243.804 21.9251   1
  14  -9  -3 290.607 18.7316   1
  14  -9  -3 245.969 17.9190   1
  14   9   3 264.906 22.1858   1
 -14   9  -3 267.512 18.6264   1
  14   9   3 237.062 20.5690   1
 -14  -9   3 260.711 8.56060   2
  15   9  -3 19.5959 9.10461   1
  15   9  -3 7.73558 7.79551   1
  15  -9   3 8.41286 6.87069   1
 -15  -9  -3 7.71993 1.64843   2
 -15   9  -3 15.1955 6.87640   1
  15  -9  -3 6.86836 10.1169   1
 -15  -9   3 7.31712 1.61616   2
  15  -9  -3 7.05763 5.87964   1
  15   9   3 15.6441 11.6394   1
  16  -9   3 0.72950 6.49289   1
  16   9  -3 28.7177 14.0301   1
  16   9  -3 -2.6710 7.44133   1
 -16  -9  -3 6.93773 1.63269   2
 -16   9  -3 0.35185 6.71468   1
 -16  -9   3 9.16907 1.75879   2
  16   9   3 5.90873 8.38016   1
  16   9   3 7.23319 7.55726   1
  16  -9  -3 3.04213 5.96804   1
  17   9  -3 9.57708 8.94527   1
 -17  -9  -3 -0.1472 1.32544   2
  17  -9   3 -0.1026 6.72430   1
  17   9  -3 3.77158 7.55159   1
  17   9   3 2.82909 7.66621   1
 -17  -9   3 2.90378 1.41487   2
  17  -9  -3 1.70167 5.71323   1
  17   9   3 16.5927 9.41471   1
  18   9  -3 -14.673 8.13366   1
  18   9  -3 7.47865 9.15685   1
  18  -9   3 0.64106 6.94808   1
  18   9   3 -10.450 7.82583   1
  18  -9  -3 7.68184 6.60236   1
  18   9   3 -6.3309 12.8597   1
  19  -9   3 -7.4896 7.23414   1
  19   9  -3 -5.8432 9.07028   1
  19  -9  -3 -2.5443 6.77967   1
  19   9   3 -11.946 8.78313   1
  20   9  -3 131.567 27.6621   1
   0  10   3 4.14771 2.02910   1
   0  10   3 0.11203 1.94684   1
   0  10  -3 3.68083 3.22474   1
   0 -10   3 5.39870 3.46449   1
   0 -10  -3 3.47788 0.58385   2
   0 -10   3 2.25416 0.69195   2
  -1  10   3 72.0726 3.45434   1
   1 -10   3 59.2019 6.45778   1
   1  10  -3 60.2882 7.18640   1
  -1 -10  -3 67.7978 2.34772   2
   1 -10   3 65.0546 2.42529   2
  -1  10  -3 62.5114 6.52649   1
  -1 -10   3 67.0183 2.52034   2
   1  10   3 71.8825 5.94036   1
  -1 -10   3 67.7640 7.49505   1
   1  10   3 71.0722 6.66822   1
   1 -10  -3 71.1115 2.21056   2
   2  10  -3 6.31777 3.95223   1
  -2 -10  -3 2.91908 0.68929   2
   2 -10   3 3.60853 3.11745   1
   2 -10   3 2.89957 0.67931   2
   2 -10  -3 4.95995 0.54078   2
  -2 -10   3 -0.1255 3.58515   1
   2  10   3 7.10062 3.34114   1
   2  10   3 3.11448 2.74969   1
  -2  10  -3 0.68658 2.74346   1
  -2 -10   3 3.51920 0.82321   2
   3 -10   3 5.47814 3.21489   1
   3  10  -3 6.84020 4.49275   1
   3 -10   3 3.25430 0.69245   2
  -3 -10  -3 3.65871 0.76073   2
  -3 -10   3 3.47800 0.82931   2
   3  10   3 1.75739 2.87060   1
   3 -10  -3 3.98756 0.52856   2
  -3  10  -3 6.44945 3.22895   1
  -3 -10   3 4.46056 4.06776   1
   3  10   3 7.34314 3.48398   1
   4 -10   3 73.0203 6.77105   1
  -4 -10  -3 70.3441 3.68041   2
  -4  10  -3 84.7643 6.80338   1
   4  10   3 63.5118 7.51617   1
   4  10   3 76.7940 8.15282   1
  -4 -10   3 78.6861 2.90761   2
  -5 -10  -3 18.5039 1.65520   2
   5 -10   3 22.7812 4.54354   1
   5  10  -3 26.5654 6.64143   1
   5  10  -3 12.7797 6.75822   1
  -5 -10   3 24.8130 1.83074   2
   5  10   3 32.1952 6.23699   1
   5  10   3 20.2224 5.36299   1
  -5  10  -3 22.4469 4.35283   1
  -6 -10  -3 202.021 6.30926   2
   6 -10   3 211.335 11.9239   1
   6  10  -3 210.205 14.9249   1
   6  10  -3 202.218 14.6939   1
  -6  10  -3 208.816 11.3723   1
   6 -10  -3 205.576 7.96546   1
   6 -10  -3 202.481 8.24873   1
  -6 -10   3 204.563 6.40711   2
   6  10   3 196.000 14.0496   1
   6  10   3 198.948 13.5793   1
   7 -10   3 134.220 9.94071   1
   7  10  -3 141.540 12.7562   1
   7  10  -3 132.908 12.7074   1
  -7 -10  -3 132.254 4.63989   2
  -7 -10   3 139.875 4.76359   2
   7 -10  -3 139.695 7.58411   1
  -7  10  -3 140.119 9.79752   1
   7  10   3 139.519 12.0308   1
   7  10   3 142.520 12.6905   1
   8  10  -3 16.9023 6.43011   1
   8  10  -3 -1.6598 5.12242   1
   8 -10   3 13.7460 4.43730   1
  -8 -10  -3 12.1045 1.34355   2
   8 -10  -3 14.0610 3.60489   1
   8  10   3 10.8961 5.56054   1
  -8  10  -3 6.80913 4.08364   1
   8  10   3 7.78045 5.61014   1
  -8 -10   3 12.0317 1.33005   2
   9 -10   3 18.6831 5.48302   1
  -9 -10  -3 18.0446 1.93094   2
   9  10  -3 9.04324 6.05732   1
   9  10  -3 19.4278 5.98328   1
   9 -10  -3 22.4149 4.68119   1
  -9 -10   3 12.6766 1.42743   2
   9 -10  -3 22.7596 4.45748   1
  -9  10  -3 11.3457 4.77040   1
   9  10   3 9.09183 5.81015   1
   9  10   3 20.0817 6.52704   1
  10  10  -3 6.21784 6.03700   1
  10 -10   3 1.79095 4.44180   1
 -10 -10  -3 8.02261 1.29689   2
  10  10   3 3.30187 5.21311   1
  10 -10  -3 13.3961 4.49899   1
  10  10   3 15.7341 7.03455   1
 -10  10  -3 8.06922 5.14895   1
 -10 -10   3 9.42991 1.37639   2
  10 -10  -3 8.64385 4.18331   1
  11  10  -3 52.2913 11.2294   1
  11 -10   3 71.4289 9.69531   1
 -11 -10  -3 55.7501 3.03053   2
  11  10  -3 68.7773 12.1812   1
  11 -10  -3 64.7659 8.59331   1
  11  10   3 72.7336 11.3934   1
  11 -10  -3 57.1772 8.50677   1
 -11 -10   3 53.7536 3.15909   2
 -11  10  -3 51.0596 8.29828   1
 -12 -10  -3 3.15614 1.26597   2
  12  10  -3 5.49767 6.74482   1
  12 -10   3 -3.5343 4.71512   1
  12  10  -3 4.34035 6.39876   1
 -12 -10   3 1.01663 1.21091   2
 -12  10  -3 1.68890 5.07839   1
  12  10   3 3.62765 7.17595   1
  12 -10  -3 1.19426 7.54111   1
  12 -10  -3 0.18954 4.02073   1
 -13 -10  -3 38.5394 2.81280   2
  13 -10   3 26.3537 7.49678   1
  13  10  -3 40.5317 10.5947   1
  13  10  -3 23.3861 8.65668   1
 -13 -10   3 36.3462 2.86330   2
  13  10   3 50.2779 12.2464   1
  13 -10  -3 27.0377 6.75145   1
  13 -10  -3 34.6374 7.45069   1
  13  10   3 43.1574 10.1478   1
 -13  10  -3 38.8661 8.26299   1
  14 -10   3 55.1174 10.0060   1
 -14 -10  -3 49.2402 3.18105   2
  14  10  -3 61.8973 13.0138   1
  14  10  -3 41.6717 16.6872   1
  14  10   3 53.0616 11.2776   1
  14 -10  -3 48.2237 9.24973   1
 -14 -10   3 49.5365 3.24435   2
  14  10   3 52.0687 11.3190   1
 -14  10  -3 59.6254 10.3281   1
  14 -10  -3 68.3162 14.1677   1
  15  10  -3 1.14789 7.22754   1
  15  10  -3 9.04324 8.40974   1
  15 -10   3 0.12558 5.83414   1
 -15 -10  -3 4.63417 1.48379   2
 -15  10  -3 15.9365 7.11801   1
 -15 -10   3 5.06570 1.61691   2
  15  10   3 5.37252 8.62230   1
  15  10   3 14.4815 8.67139   1
  15 -10  -3 8.93377 6.69732   1
  16  10  -3 -1.3286 6.99201   1
  16  10  -3 15.3662 9.07029   1
 -16 -10  -3 5.99397 1.57595   2
  16 -10   3 13.2332 7.16839   1
 -16 -10   3 12.2396 1.87707   2
  16  10   3 24.8604 9.65358   1
  16 -10  -3 4.65393 6.63177   1
 -16  10  -3 20.9398 7.94534   1
  16  10   3 31.3978 12.2301   1
 -17 -10  -3 39.6681 4.69378   2
  17  10  -3 26.9292 10.2775   1
  17 -10   3 28.9664 8.77800   1
  17 -10  -3 32.0010 9.26340   1
  17  10   3 21.6193 9.76773   1
 -17 -10   3 33.9145 3.77007   2
  18  10  -3 -3.0124 8.50297   1
  18 -10   3 -2.9349 7.34332   1
  18  10   3 -6.7820 10.0620   1
  18 -10  -3 2.21042 7.14031   1
  19  10  -3 30.3892 14.1456   1
   0  11  -3 4.42283 3.57945   1
   0  11   3 4.66485 2.01612   1
   0 -11   3 -0.3716 0.69239   2
   0 -11   3 2.12068 3.35798   1
   0 -11  -3 0.19792 0.56781   2
   0  11   3 1.28368 1.87016   1
   1 -11   3 372.286 10.3570   2
  -1 -11  -3 366.846 10.2527   2
   1 -11   3 370.070 16.1165   1
   1  11  -3 357.503 16.9439   1
  -1  11  -3 375.360 15.9427   1
  -1 -11   3 361.768 16.8396   1
   1  11   3 356.581 14.5732   1
  -1 -11   3 365.949 10.3979   2
   1 -11  -3 363.579 10.1276   2
   1  11   3 359.732 13.9509   1
  -2 -11  -3 11.2876 1.29517   2
   2  11  -3 14.3704 4.91555   1
   2 -11   3 8.39154 3.62753   1
   2 -11   3 10.5865 1.22400   2
  -2 -11   3 10.7296 4.69526   1
   2  11   3 13.2335 3.83583   1
   2  11   3 9.41288 3.40177   1
   2 -11  -3 12.3055 0.96062   2
  -2  11  -3 9.03707 3.44991   1
  -2 -11   3 10.2279 1.06386   2
   3  11  -3 -4.1036 3.49711   1
   3 -11   3 3.89502 3.01133   1
  -3 -11  -3 0.86170 0.74869   2
  -3  11  -3 -0.1198 2.60309   1
   3 -11  -3 1.08349 0.52004   2
   3  11   3 1.97882 3.30868   1
   3  11   3 -2.6086 3.07455   1
  -3 -11   3 0.60728 0.92987   2
  -4 -11  -3 47.5116 2.13013   2
   4  11  -3 26.5584 6.37194   1
   4 -11   3 40.2176 5.88624   1
   4  11  -3 41.9096 6.88475   1
   4  11   3 48.5701 7.10531   1
  -4 -11   3 39.0126 2.18882   2
  -4  11  -3 43.4150 5.63204   1
   4  11   3 51.6316 7.22930   1
   5  11  -3 23.6330 6.54811   1
   5  11  -3 34.5231 7.15783   1
   5 -11   3 29.4986 4.85656   1
  -5 -11   3 34.0542 2.07336   2
   5  11   3 37.3908 6.57624   1
  -5  11  -3 35.9779 5.07045   1
   5  11   3 37.8185 6.39014   1
   6  11  -3 109.804 12.1159   1
   6  11  -3 107.532 11.8427   1
   6 -11   3 102.100 8.44802   1
  -6 -11  -3 103.411 3.81775   2
  -6  11  -3 106.251 8.18706   1
  -6 -11   3 105.256 3.91625   2
   6  11   3 117.403 11.2355   1
   6  11   3 104.191 10.4111   1
  -7 -11  -3 28.2460 2.09806   2
   7 -11   3 35.3279 5.78391   1
   7  11  -3 29.6768 7.38805   1
   7 -11  -3 29.9124 3.29321   1
   7  11   3 20.6942 5.94931   1
   7  11   3 24.6883 6.53522   1
  -7  11  -3 31.1969 5.23926   1
  -7 -11   3 32.4366 2.16815   2
   7 -11  -3 32.2309 3.26776   1
   8  11  -3 -0.3983 5.08352   1
  -8 -11  -3 0.46740 0.94966   2
   8  11  -3 -7.9281 4.61378   1
   8 -11   3 -0.3488 3.45505   1
   8 -11  -3 3.38170 2.37508   1
  -8 -11   3 -0.3193 0.94588   2
   8  11   3 0.14824 4.93560   1
  -8  11  -3 5.95527 3.79329   1
   8 -11  -3 2.35567 2.67698   1
   9  11  -3 6.46065 6.16675   1
  -9 -11  -3 8.97352 1.27673   2
   9 -11   3 9.76054 4.69547   1
   9  11  -3 6.31056 5.97315   1
  -9 -11   3 7.18863 1.29844   2
   9 -11  -3 9.04472 3.32086   1
   9  11   3 5.58428 5.81785   1
  -9  11  -3 4.65984 4.08857   1
 -10 -11  -3 87.3720 3.78515   2
  10  11  -3 78.0184 12.1016   1
  10 -11   3 84.3387 9.57239   1
  10  11  -3 110.957 12.8318   1
  10 -11  -3 96.3263 8.24557   1
 -10 -11   3 89.9464 3.87871   2
  10  11   3 78.8785 11.7295   1
  10  11   3 93.6232 12.3912   1
 -10  11  -3 106.113 9.84843   1
  11 -11   3 -3.6483 4.12211   1
  11  11  -3 2.04112 7.15994   1
  11  11  -3 -3.7814 2.85885   1
 -11 -11  -3 -0.2794 1.07914   2
  11 -11  -3 9.50636 6.30035   1
 -11  11  -3 -7.5321 3.52011   1
  11  11   3 -7.0200 7.27128   1
 -11 -11   3 -0.0994 1.18897   2
  12  11  -3 184.060 23.5765   1
  12 -11   3 176.956 14.3883   1
 -12 -11  -3 179.676 6.28146   2
  12  11   3 158.299 17.4460   1
 -12  11  -3 188.714 14.0616   1
 -12 -11   3 173.263 7.02907   2
  12  11   3 186.367 15.8576   1
  12 -11  -3 184.777 13.0299   1
  13  11  -3 -0.0877 7.94675   1
  13  11  -3 1.19890 5.91043   1
 -13 -11  -3 -2.7516 1.91608   2
  13 -11   3 4.94446 5.61216   1
 -13 -11   3 2.78644 1.38405   2
 -13  11  -3 -0.3269 4.60854   1
  13 -11  -3 2.61870 6.77520   1
  13  11   3 2.49542 6.87358   1
  14  11  -3 -5.1757 7.26746   1
  14  11  -3 12.0092 8.71693   1
 -14 -11  -3 4.24082 1.47747   2
  14 -11   3 7.23940 5.86014   1
 -14 -11   3 2.75275 1.42928   2
 -14  11  -3 1.13277 5.36490   1
  14  11   3 6.59685 7.49501   1
  14  11   3 -2.6555 7.64083   1
  15  11  -3 10.9061 8.49164   1
  15 -11   3 0.80483 5.65691   1
 -15 -11  -3 -0.3581 1.25853   2
  15  11  -3 -9.4573 9.89738   1
 -15 -11   3 -1.3673 1.31282   2
  15  11   3 4.71680 7.53102   1
  15 -11  -3 -5.6837 6.35693   1
 -15  11  -3 3.98928 5.56505   1
  16  11  -3 67.2877 18.0885   1
  16 -11   3 65.4451 11.0655   1
 -16 -11  -3 67.1404 3.90118   2
 -16 -11   3 68.9925 4.15597   2
  16  11   3 100.886 15.6917   1
  17 -11   3 56.2279 11.5877   1
  17  11  -3 49.3689 14.3934   1
  17  11   3 55.7882 13.8657   1
  18 -11   3 -11.878 8.40626   1
  18 -11  -3 5.39502 8.66702   1
   0 -12   3 365.991 16.5871   1
   0 -12  -3 343.534 9.66840   2
   0 -12   3 346.110 9.85990   2
   0  12  -3 365.308 16.3784   1
   0  12   3 310.704 11.4366   1
   1 -12   3 -0.4525 0.74360   2
   1 -12   3 5.24501 3.59428   1
  -1 -12  -3 -0.3095 0.69358   2
   1  12  -3 -0.4014 3.47610   1
   1 -12  -3 0.97691 0.62910   2
  -1 -12   3 1.24420 3.56418   1
   1  12   3 -0.3630 2.40589   1
   1  12   3 0.96544 2.50568   1
  -1  12  -3 -3.2172 2.74834   1
  -1 -12   3 1.98773 0.82853   2
  -2 -12  -3 9.40550 0.98381   2
   2 -12   3 7.86211 3.53326   1
   2  12  -3 9.78310 4.65824   1
   2 -12   3 9.23736 0.98846   2
   2  12   3 10.1981 3.74948   1
  -2  12  -3 7.56218 3.25522   1
  -2 -12   3 8.17350 1.06696   2
   2  12   3 4.40581 3.12177   1
   2 -12  -3 8.89072 1.01189   2
   3  12  -3 -0.8299 3.70956   1
  -3 -12  -3 1.62437 0.83387   2
   3 -12   3 -0.1388 2.95186   1
   3  12  -3 -0.8836 4.37450   1
  -3  12  -3 -0.1344 2.70266   1
   3 -12  -3 1.92871 0.58883   2
   3  12   3 -0.0131 3.31710   1
  -3 -12   3 2.08616 0.90567   2
   3  12   3 -6.1882 2.75740   1
   4 -12   3 22.2602 4.58677   1
   4  12  -3 18.0257 5.71982   1
  -4 -12  -3 18.5267 1.67698   2
   4  12  -3 24.0262 6.37919   1
  -4  12  -3 23.6442 4.32563   1
   4  12   3 12.3760 4.50350   1
  -4 -12   3 18.3567 2.18524   2
   4  12   3 11.4327 4.82468   1
  -5 -12  -3 10.0021 1.19233   2
   5 -12   3 11.3911 3.92693   1
   5  12  -3 10.4561 5.49583   1
   5  12  -3 -1.7732 4.67375   1
  -5 -12   3 9.60098 1.23938   2
   5  12   3 11.5133 4.74786   1
   5  12   3 15.6805 5.19838   1
  -5  12  -3 13.8299 3.70786   1
   6 -12   3 11.8877 4.08290   1
   6  12  -3 9.53711 5.48485   1
   6  12  -3 13.2001 5.95721   1
   6  12   3 16.3690 5.58577   1
   6  12   3 14.6825 5.54348   1
  -6 -12   3 11.2575 1.38861   2
  -6  12  -3 10.9350 3.90668   1
   7  12  -3 15.5394 6.24622   1
   7 -12   3 16.6864 4.49450   1
   7  12  -3 9.49858 6.37251   1
  -7 -12  -3 16.4617 1.87931   2
  -7  12  -3 16.4131 4.17961   1
   7  12   3 24.3288 6.20990   1
   7  12   3 21.1270 6.29354   1
  -7 -12   3 13.9965 1.51495   2
   8  12  -3 12.4530 6.61707   1
   8  12  -3 14.8002 6.81638   1
  -8 -12  -3 7.10899 1.24615   2
   8 -12   3 6.89388 4.14809   1
  -8 -12   3 8.85129 1.37279   2
   8  12   3 3.76275 5.26496   1
  -8  12  -3 8.07564 3.76089   1
   8  12   3 8.99445 5.73960   1
   9  12  -3 1.47697 8.43410   1
  -9 -12  -3 0.89441 1.06824   2
   9  12  -3 11.3758 6.47613   1
   9 -12   3 -0.1647 3.97718   1
   9 -12  -3 -0.8103 2.16917   1
   9  12   3 -3.1359 7.71293   1
   9  12   3 3.98296 5.46813   1
   9 -12  -3 -1.4709 2.17496   1
  -9 -12   3 0.79263 1.14909   2
  -9  12  -3 -0.6496 3.54174   1
 -10 -12  -3 24.6887 2.30339   2
  10  12  -3 12.8941 6.97411   1
  10  12  -3 9.59121 8.14422   1
  10 -12   3 19.7164 5.73724   1
  10  12   3 33.1661 8.71782   1
  10  12   3 25.6861 7.88060   1
 -10 -12   3 31.3847 2.44247   2
  10 -12  -3 25.0030 4.39333   1
 -10  12  -3 22.2191 5.65855   1
 -11 -12  -3 45.4914 2.91141   2
  11  12  -3 60.6265 11.2965   1
  11  12  -3 41.4368 10.4487   1
  11 -12   3 48.4783 8.47782   1
  11 -12  -3 51.7633 6.99180   1
  11  12   3 48.3916 10.6395   1
 -11  12  -3 44.5531 7.28081   1
  11 -12  -3 52.4374 6.80822   1
 -11 -12   3 51.5057 3.07057   2
  11  12   3 81.8432 11.5252   1
  12  12  -3 42.3053 10.2313   1
  12 -12   3 35.3424 8.04824   1
 -12 -12  -3 41.6565 2.88196   2
  12 -12  -3 41.9501 6.62037   1
 -12 -12   3 39.5056 2.94484   2
  12  12   3 38.0474 9.51224   1
  12 -12  -3 38.4874 7.44314   1
  12  12   3 36.7322 9.77965   1
 -12  12  -3 38.0337 7.40312   1
 -13 -12  -3 52.2990 3.19507   2
  13 -12   3 58.2299 11.1192   1
  13 -12  -3 47.0588 7.62559   1
 -13 -12   3 48.7165 3.24478   2
 -13  12  -3 47.4262 8.78537   1
  13  12   3 73.6557 12.1235   1
  14  12  -3 14.3625 8.61251   1
 -14 -12  -3 8.42111 1.60954   2
 -14  12  -3 6.33247 6.21123   1
  14 -12  -3 10.0576 5.69518   1
 -14 -12   3 10.9831 1.73065   2
 -15 -12  -3 23.9247 2.36670   2
  15  12  -3 28.8054 11.3287   1
 -15 -12   3 30.6322 2.94886   2
  15 -12  -3 26.2613 7.26567   1
  16  12  -3 56.6476 15.0263   1
  16  12   3 89.3190 15.7647   1
  16 -12  -3 80.5881 11.5023   1
  17 -12   3 15.8677 9.10656   1
  17 -12  -3 -2.6382 5.48043   1
   0 -13   3 0.31382 0.79116   2
   0 -13  -3 0.41025 0.70748   2
   0  13  -3 2.01549 3.34932   1
  -1 -13  -3 61.8277 2.38565   2
   1  13  -3 58.8628 7.57281   1
   1 -13   3 58.9199 7.28663   1
   1 -13   3 58.1870 2.46100   2
   1 -13  -3 58.4227 2.22772   2
  -1  13  -3 65.7134 7.02184   1
   1  13   3 54.7987 4.92928   1
   1  13   3 54.2485 5.27473   1
  -1 -13   3 58.0231 2.54097   2
  -2 -13  -3 64.3135 2.60914   2
   2 -13   3 64.6145 2.62909   2
   2  13  -3 76.1031 8.59774   1
   2  13  -3 60.4679 8.56939   1
   2  13   3 58.2181 6.71477   1
  -2  13  -3 76.5207 6.89873   1
   2  13   3 61.3991 6.15679   1
   2 -13  -3 68.1555 2.36894   2
  -2 -13   3 64.6044 2.76847   2
   3 -13   3 50.2791 6.66624   1
   3  13  -3 36.5441 7.05696   1
   3  13  -3 26.6474 6.54384   1
  -3 -13  -3 43.8235 2.15026   2
  -3 -13   3 38.0944 2.24016   2
   3  13   3 42.0110 6.24746   1
   3  13   3 39.5421 6.10568   1
   4 -13   3 12.6282 3.74946   1
  -4 -13  -3 10.2034 1.18408   2
   4  13  -3 0.58282 4.64574   1
   4  13  -3 4.71821 5.16024   1
  -4 -13   3 6.61617 1.20070   2
   4  13   3 7.83419 4.26701   1
  -4  13  -3 9.10763 4.11240   1
   4  13   3 3.37615 4.07100   1
  -5 -13  -3 24.0510 2.01816   2
   5  13  -3 25.5357 6.67023   1
   5  13  -3 24.7145 6.76312   1
   5 -13   3 25.0162 4.56984   1
  -5 -13   3 19.8479 2.64799   2
   5  13   3 19.7230 5.51968   1
  -5  13  -3 18.5399 4.14287   1
   5  13   3 23.1322 5.70385   1
   6 -13   3 10.9968 3.79934   1
  -6 -13  -3 8.17050 1.27340   2
   6  13  -3 3.03370 5.71007   1
  -6  13  -3 6.82880 3.31506   1
   6  13   3 -1.9531 4.31614   1
  -6 -13   3 5.93244 1.27218   2
   6  13   3 15.5695 8.29565   1
   7 -13   3 215.280 11.9857   1
   7  13  -3 198.512 15.9865   1
  -7 -13  -3 197.826 8.08935   2
   7  13  -3 226.690 17.4358   1
  -7  13  -3 220.343 11.5201   1
  -7 -13   3 201.633 6.72737   2
   7  13   3 182.235 15.1124   1
   7  13   3 210.997 15.4063   1
   8  13  -3 16.9219 6.64873   1
  -8 -13  -3 6.73987 1.32653   2
   8  13  -3 3.32967 5.95487   1
   8 -13   3 7.30424 4.09566   1
   8  13   3 6.43808 5.95099   1
  -8  13  -3 5.69379 3.69921   1
  -8 -13   3 3.41489 1.28278   2
   8  13   3 0.11430 4.94057   1
   9  13  -3 27.8326 10.5209   1
  -9 -13  -3 43.3811 2.73821   2
   9  13  -3 60.6217 10.8222   1
   9 -13   3 44.8426 6.67631   1
  -9  13  -3 51.1862 6.94712   1
   9  13   3 47.3197 9.36176   1
   9  13   3 45.5945 8.87330   1
  -9 -13   3 44.1961 2.77414   2
  10  13  -3 -3.1692 6.01758   1
 -10 -13  -3 7.62895 1.44419   2
  10  13  -3 -1.8750 7.47443   1
  10 -13   3 6.10113 4.40886   1
 -10 -13   3 9.23956 1.49196   2
  10 -13  -3 4.51259 2.23376   1
  10  13   3 14.3936 7.11511   1
  10 -13  -3 8.67982 2.67103   1
 -10  13  -3 3.03271 4.55415   1
  10  13   3 10.7769 6.25380   1
 -11 -13  -3 90.4131 4.17127   2
  11  13  -3 101.188 14.0645   1
  11 -13   3 81.9500 9.67719   1
  11 -13  -3 90.1035 7.23599   1
 -11  13  -3 104.535 10.8485   1
 -11 -13   3 105.141 4.33173   2
  11 -13  -3 94.9595 7.25366   1
  11  13   3 90.6959 13.2433   1
 -12 -13  -3 16.9755 1.91102   2
  12  13  -3 17.0223 7.74062   1
  12 -13   3 13.6347 5.70345   1
  12 -13  -3 17.2811 4.48588   1
  12  13   3 5.01476 6.38401   1
 -12 -13   3 15.5711 1.90571   2
 -12  13  -3 3.66360 5.12720   1
 -13 -13  -3 6.25406 1.54705   2
  13  13  -3 26.1539 8.49355   1
  13 -13   3 1.55077 4.96503   1
  13  13   3 12.5805 7.39247   1
 -13 -13   3 8.58957 2.87143   2
  13 -13  -3 3.73126 3.85895   1
  14 -13   3 -3.4782 4.50248   1
  14  13   3 12.1273 8.21488   1
  14 -13  -3 6.58409 4.46212   1
  15 -13   3 -3.3368 5.64918   1
  15  13   3 13.3081 7.91454   1
  15 -13  -3 12.7810 5.74684   1
  16 -13   3 -1.4725 6.24484   1
  16 -13  -3 -1.8426 4.71853   1
  17 -13  -3 6.44481 5.85922   1
   0 -14   3 14.4105 1.70134   2
   0  14  -3 16.5529 4.70801   1
   0 -14  -3 12.6669 1.44399   2
   1 -14   3 154.270 5.02275   2
   1  14  -3 149.236 10.9716   1
   1  14  -3 155.934 11.8738   1
  -1 -14  -3 162.007 4.87855   2
   1  14   3 141.585 7.25876   1
  -1  14  -3 153.464 10.0885   1
   1 -14  -3 159.599 4.75566   2
   1  14   3 146.444 7.05100   1
  -1 -14   3 153.469 5.04628   2
   2  14  -3 1.36804 6.72514   1
   2 -14   3 1.11098 0.85973   2
   2  14  -3 -1.7790 3.62465   1
  -2 -14  -3 -1.1489 0.83160   2
  -2  14  -3 0.69614 2.85820   1
   2 -14  -3 0.63108 0.69846   2
   2  14   3 -1.0569 2.57455   1
   2  14   3 -1.0532 2.71297   1
  -2 -14   3 1.17416 0.97170   2
   3  14  -3 174.148 14.3119   1
   3 -14   3 210.428 10.6212   1
   3  14  -3 182.553 13.4333   1
  -3 -14  -3 189.912 5.96864   2
   3  14   3 189.872 12.5869   1
   3  14   3 193.263 12.2168   1
  -3 -14   3 192.954 6.11695   2
  -3  14  -3 184.923 9.86168   1
  -4 -14  -3 44.1030 2.34777   2
   4 -14   3 56.2388 5.56444   1
   4  14  -3 54.7120 8.36726   1
   4  14  -3 40.6204 7.65700   1
  -4  14  -3 41.0984 5.32241   1
  -4 -14   3 41.7436 2.48857   2
   4  14   3 33.8335 6.65030   1
   4  14   3 41.7745 6.92711   1
   5  14  -3 30.2860 7.32029   1
   5  14  -3 34.7049 7.61554   1
  -5 -14  -3 28.7954 2.15578   2
   5 -14   3 34.3991 4.86905   1
  -5  14  -3 28.2601 4.15892   1
   5  14   3 24.0140 6.07347   1
  -5 -14   3 31.4883 2.29404   2
   5  14   3 37.8466 6.91517   1
   6  14  -3 58.3195 9.57842   1
   6  14  -3 47.1619 8.44829   1
   6 -14   3 59.4929 5.60123   1
  -6 -14  -3 49.7801 2.69900   2
  -6  14  -3 46.3948 5.31805   1
   6  14   3 49.3345 7.87339   1
   6  14   3 38.3226 7.83110   1
   7 -14   3 29.2911 4.58435   1
   7  14  -3 20.3952 7.03764   1
   7  14  -3 13.9868 6.91058   1
  -7 -14  -3 20.3480 1.76625   2
   7  14   3 12.2192 6.15697   1
  -7  14  -3 20.1040 4.12512   1
  -7 -14   3 16.3668 1.68867   2
   7  14   3 22.3217 5.97010   1
   8  14  -3 7.82536 5.90767   1
  -8 -14  -3 5.83662 2.24699   2
   8 -14   3 7.86866 3.61451   1
  -8  14  -3 3.96042 3.48863   1
   8  14   3 12.4052 5.85426   1
  -8 -14   3 5.55153 1.30920   2
   9 -14   3 11.3039 4.01299   1
  -9 -14  -3 4.53116 1.30833   2
   9  14  -3 -4.3576 5.37213   1
   9  14   3 4.90435 6.43833   1
  -9 -14   3 2.96294 1.36339   2
  -9  14  -3 2.43229 3.55344   1
  10  14  -3 13.3634 8.04245   1
  10 -14   3 7.42860 4.09221   1
 -10 -14  -3 2.61185 1.33070   2
  10  14   3 9.43253 6.34598   1
 -10 -14   3 4.20237 1.45637   2
 -10  14  -3 5.49065 4.09832   1
 -11 -14  -3 35.2324 2.78387   2
  11  14  -3 42.7447 11.5112   1
  11 -14   3 30.0763 6.17996   1
 -11 -14   3 37.0885 2.86239   2
  11  14   3 35.7850 10.2810   1
  12 -14   3 13.0760 5.09977   1
  12  14  -3 18.0705 10.0963   1
 -12 -14  -3 8.89049 1.63620   2
  12 -14  -3 8.75260 2.79872   1
 -12 -14   3 9.85660 1.77769   2
  12  14   3 18.9045 7.67016   1
  13 -14   3 60.5078 9.20289   1
 -13 -14  -3 82.4187 3.96356   2
  13  14  -3 67.2360 13.1316   1
  13 -14  -3 63.3569 6.38049   1
  13  14   3 59.3447 12.5828   1
 -13 -14   3 72.8784 4.35335   2
  14 -14   3 6.77459 5.35104   1
  14 -14  -3 12.5591 4.29748   1
  15 -14   3 4.11289 5.75926   1
  15 -14  -3 7.41596 4.51275   1
  16 -14   3 -4.5355 6.05067   1
   0  15  -3 -6.2073 2.92109   1
   0 -15  -3 0.83641 0.82675   2
   0  15  -3 3.37671 3.79202   1
   0 -15   3 1.00209 0.95217   2
   1  15  -3 51.8563 7.27675   1
   1 -15   3 42.0239 2.27269   2
  -1 -15  -3 38.2937 2.12171   2
   1  15  -3 44.5974 6.62606   1
  -1 -15   3 47.8762 2.42462   2
  -1  15  -3 45.1835 5.85855   1
  -1  15  -3 46.4683 6.36386   1
   1 -15  -3 38.0344 2.33414   2
   2 -15   3 49.3260 2.40536   2
   2  15  -3 53.0757 7.42644   1
  -2 -15  -3 52.6572 2.41445   2
   2  15  -3 48.8464 7.65850   1
  -2 -15   3 46.3178 2.54811   2
   2  15   3 52.8464 6.02388   1
   2 -15  -3 45.5816 2.34097   2
  -2  15  -3 47.5612 5.56256   1
   2  15   3 44.2492 5.31249   1
  -2  15  -3 69.7212 6.59856   1
  -3 -15  -3 13.5992 1.35762   2
   3  15  -3 19.1682 5.80720   1
  -3 -15   3 15.9566 1.54248   2
  -3  15  -3 16.4668 3.31331   1
   3  15   3 12.2714 4.13160   1
   3  15   3 14.3030 4.16607   1
  -4 -15  -3 28.8909 2.05803   2
   4  15  -3 18.5322 5.75523   1
   4  15  -3 32.8682 7.32715   1
  -4 -15   3 24.4339 2.15689   2
   4  15   3 19.3572 5.15804   1
   4  15   3 30.7870 5.67355   1
  -4  15  -3 25.3948 2.90684   1
  -5 -15  -3 11.3286 1.37084   2
   5  15  -3 8.71381 5.17698   1
   5  15   3 6.41341 4.41506   1
  -5 -15   3 9.61117 1.39980   2
  -6 -15  -3 44.6149 2.58003   2
   6  15  -3 45.9722 8.40293   1
  -6 -15   3 46.8206 2.71152   2
  -7 -15  -3 -1.9459 1.05537   2
   7  15  -3 4.59318 5.41613   1
   7  15   3 2.27822 5.15126   1
  -7 -15   3 0.98436 1.31255   2
  -8 -15  -3 15.3396 1.68057   2
   8  15  -3 12.7795 6.47024   1
   8  15   3 12.8055 6.07209   1
  -8 -15   3 16.1797 1.71745   2
  -9 -15  -3 17.4447 2.13052   2
   9  15  -3 10.7695 7.66856   1
  -9 -15   3 16.3853 1.88093   2
   9  15   3 13.4291 7.09642   1
  10  15  -3 52.6983 10.8433   1
 -10 -15  -3 52.4637 3.08948   2
  10  15   3 36.7107 8.59463   1
 -10 -15   3 49.4547 3.20307   2
 -11 -15  -3 0.79865 1.33149   2
  11  15  -3 -7.0252 7.48556   1
  11  15   3 -2.9101 6.49211   1
 -11 -15   3 0.47091 1.28373   2
  12  15  -3 8.69942 7.35093   1
  12 -15   3 -0.5897 4.29043   1
 -12 -15  -3 -2.5177 1.18921   2
  12  15   3 -3.0194 6.99015   1
  13 -15   3 64.5475 8.53208   1
  14 -15   3 2.67576 4.56194   1
   0  16  -3 -1.8410 3.19368   1
   0  16  -3 2.78310 3.44769   1
   0 -16   3 5.43916 1.14254   2
   0 -16  -3 4.93972 1.02145   2
  -1 -16  -3 80.3875 3.53889   2
   1  16  -3 76.8920 8.00539   1
   1 -16   3 78.5433 3.25735   2
  -1  16  -3 85.3287 6.41564   1
  -1 -16   3 79.3783 3.35718   2
  -1  16  -3 100.994 7.71693   1
   2  16  -3 54.1261 7.43904   1
  -2 -16  -3 58.4582 2.58308   2
  -2 -16   3 56.4453 2.82449   2
  -3 -16  -3 4.00823 1.05559   2
   3  16  -3 1.86585 4.02508   1
  -3 -16   3 2.27944 1.11629   2
   3  16   3 2.19425 2.97986   1
  -4 -16  -3 10.0813 1.31707   2
   4  16  -3 10.2964 5.07049   1
   4  16   3 10.9341 4.02634   1
  -4 -16   3 14.5180 1.56489   2
   5  16  -3 5.83545 4.88641   1
  -5 -16  -3 2.26690 1.12894   2
  -5 -16   3 2.48634 1.17323   2
   5  16   3 0.77167 3.79419   1
  -6 -16  -3 4.56326 1.27225   2
  -6 -16   3 5.71989 1.32366   2
   6  16   3 -5.9512 4.17817   1
  -7 -16  -3 6.84033 1.34734   2
   7  16  -3 15.0549 6.75760   1
   7  16   3 0.86204 5.40582   1
  -7 -16   3 7.97771 1.45376   2
  -8 -16  -3 1.17656 1.16618   2
   8  16  -3 -3.0632 5.79112   1
   8  16   3 10.3459 6.19783   1
  -8 -16   3 -1.1999 1.19025   2
   9  16  -3 126.383 14.7672   1
  -9 -16  -3 104.777 4.50893   2
  -9 -16   3 114.553 4.73033   2
 -10 -16  -3 30.4484 2.73747   2
  10  16  -3 27.0943 8.27707   1
 -10 -16   3 39.6942 3.00728   2
  10  16   3 34.0719 8.85478   1
 -11 -16  -3 25.5033 2.79834   2
  11  16   3 28.0153 9.39800   1
   0 -17   3 -0.3672 0.94368   2
   0 -17  -3 -0.4245 0.82392   2
   1  17  -3 3.53012 4.76378   1
  -1 -17  -3 10.5794 1.46088   2
   1 -17  -3 12.2870 1.42993   2
  -1 -17   3 12.9238 1.40248   2
  -2 -17  -3 1.48652 0.98901   2
   2  17  -3 7.81224 4.22707   1
  -2 -17   3 1.36734 1.13386   2
  -3 -17  -3 12.6461 1.65022   2
   3  17  -3 3.56259 4.22068   1
  -3 -17   3 12.9814 1.52397   2
   4  17  -3 -6.9867 4.38360   1
  -4 -17  -3 1.63646 1.04022   2
  -4 -17   3 -1.2170 1.04991   2
  -5 -17  -3 1.06076 1.08258   2
   5  17  -3 -0.6799 4.77761   1
  -5 -17   3 1.83269 1.16723   2
   5  17   3 -3.8752 3.75917   1
  -6 -17  -3 1.59753 1.15150   2
   6  17  -3 2.63462 5.92951   1
   6  17   3 -3.5788 4.55148   1
  -6 -17   3 -0.8366 1.06424   2
   7  17  -3 33.4720 7.57675   1
  -7 -17  -3 18.9645 2.22670   2
  -7 -17   3 24.8230 2.45074   2
   7  17   3 18.2739 6.36362   1
  -8 -17  -3 3.40718 1.38009   2
   8  17  -3 -0.4812 6.25445   1
  -8 -17   3 8.62765 1.62391   2
   8  17   3 6.88361 6.43441   1
  -9 -17  -3 24.7487 2.59840   2
  -9 -17   3 22.3797 2.61173   2
   9  17   3 15.5745 7.31392   1
   0 -18  -3 40.0035 2.13822   2
  -1 -18  -3 5.82659 1.10456   2
  -1 -18   3 5.14969 1.44067   2
  -2 -18  -3 20.9136 1.92916   2
   2  18  -3 28.8256 5.10016   1
  -2 -18   3 22.6017 2.46029   2
   3  18  -3 18.9278 6.48713   1
  -3 -18  -3 18.5286 1.89580   2
  -3 -18   3 18.6418 1.76152   2
  -4 -18  -3 2.30702 1.32960   2
  -4 -18   3 0.42457 1.11709   2
   5  18  -3 3.98352 6.25978   1
  -5 -18   3 6.37342 1.40655   2
   6  18  -3 -4.7030 6.47760   1
   6  18   3 5.41152 4.64376   1
  -7 -18  -3 31.1980 2.63759   2
   7  18  -3 24.9187 9.61022   1
  -7 -18   3 38.3732 2.82377   2
  -8 -18  -3 1.81559 1.36451   2
   8  18   3 -21.975 8.85675   1
   0 -19   3 0.73480 1.01998   2
   0 -19  -3 -0.5242 0.78006   2
  -1 -19  -3 0.45092 0.91847   2
  -1 -19   3 0.89956 1.07903   2
  -2 -19  -3 1.73993 1.07402   2
  -2 -19   3 0.20111 1.07742   2
  -3 -19  -3 5.21857 1.22475   2
  -3 -19   3 5.92297 2.01166   2
  -4 -19  -3 60.6104 3.01840   2
  -5 -19  -3 3.33664 1.30172   2
  -5 -19   3 6.32166 1.51424   2
  -1 -20  -3 -0.1056 0.87120   2
  -1 -20   3 0.96764 1.06705   2
  -2 -20  -3 0.44058 0.98265   2
  -2 -20   3 -0.4096 1.15521   2
  -3 -20  -3 0.14093 1.08333   2
  -3 -20   3 2.94055 1.34595   2
  -4 -20  -3 19.9861 1.85395   2
  -5 -20  -3 8.47305 1.49754   2
  -2 -21  -3 55.8238 2.72308   2
  -3 -21  -3 12.7966 1.54399   2
  -1   0   4 -0.7630 1.45063   1
   1   0  -4 -0.9056 1.66375   1
  -1   0  -4 -0.3533 1.82488   1
   1   0  -4 0.00991 0.18098   2
   1   0   4 1.56259 1.54155   1
   2   0   4 3126.36 87.9073   1
  -2   0  -4 3241.36 87.9966   1
  -2   0   4 3115.27 87.8152   1
   2   0  -4 3194.03 87.8759   1
  -3   0   4 508.206 17.8414   1
  -3   0   4 522.894 14.1760   2
  -3   0  -4 508.576 17.9460   1
   3   0   4 539.335 18.0922   1
   3   0  -4 521.090 14.1834   2
   3   0  -4 524.148 17.9262   1
   4   0  -4 7898.66 216.391   1
  -5   0  -4 1.46771 3.35780   1
   5   0  -4 1.52704 0.57037   2
  -5   0   4 1.87229 0.55755   2
   5   0   4 0.57014 3.47317   1
   5   0  -4 -1.7840 3.15214   1
   5   0  -4 2.72969 3.42193   1
   6   0   4 179.875 11.1100   1
  -6   0  -4 174.968 10.9057   1
  -6   0   4 173.714 5.16380   2
   6   0  -4 167.002 10.5015   1
   6   0  -4 172.205 10.8525   1
   6   0  -4 178.786 5.21047   2
   7   0   4 282.401 18.4469   1
   7   0  -4 305.514 15.4782   1
  -7   0  -4 316.639 15.9478   1
  -7   0   4 304.979 8.70070   2
   7   0  -4 310.418 15.6687   1
   7   0  -4 305.186 8.73150   2
   8   0  -4 163.140 4.98324   2
   8   0  -4 156.695 11.9070   1
   8   0  -4 158.760 12.0239   1
  -8   0  -4 137.350 12.7986   1
  -8   0   4 165.363 4.94007   2
   8   0   4 152.746 12.1985   1
   9   0  -4 325.382 9.33389   2
  -9   0   4 332.250 9.29706   2
   9   0  -4 312.612 17.5298   1
  -9   0  -4 329.210 18.4668   1
   9   0   4 304.777 20.5328   1
   9   0  -4 307.889 17.0996   1
 -10   0   4 23.5942 1.70242   2
 -10   0  -4 25.7057 1.76303   2
  10   0  -4 23.9784 10.7948   1
 -10   0  -4 22.1709 6.68177   1
  10   0  -4 30.1684 6.74846   1
  10   0   4 28.2091 7.14852   1
  11   0  -4 136.617 13.0057   1
 -11   0  -4 131.121 12.5243   1
 -11   0   4 138.757 4.98065   2
  11   0  -4 129.375 12.7506   1
  11   0   4 130.518 12.6783   1
 -11   0  -4 150.805 4.72810   2
 -12   0  -4 0.65921 0.75962   2
  12   0  -4 -0.7292 5.45696   1
 -12   0  -4 -0.5851 5.22889   1
 -12   0   4 -0.5001 0.74040   2
  12   0   4 -3.8968 4.96110   1
 -13   0  -4 25.8824 2.03498   2
  13   0  -4 21.1529 7.77859   1
  13   0   4 24.9580 8.44404   1
 -13   0  -4 29.6562 8.53122   1
  13   0  -4 36.8242 8.98218   1
  14   0   4 476.817 26.6838   1
  14   0  -4 439.720 29.7436   1
  14   0  -4 447.007 25.9873   1
 -14   0  -4 521.013 27.8121   1
  15   0  -4 -1.5458 6.45026   1
  15   0  -4 7.49253 7.52353   1
 -15   0  -4 9.96436 7.01516   1
  15   0   4 0.72147 6.57774   1
  16   0   4 -5.8410 5.86578   1
  16   0  -4 -3.5593 6.16582   1
  16   0  -4 3.40313 6.76087   1
 -16   0  -4 5.14478 7.32234   1
  17   0   4 11.7803 7.58640   1
  17   0  -4 4.07121 8.13309   1
  17   0  -4 11.2500 8.11820   1
  18   0  -4 395.716 27.8330   1
  18   0   4 421.732 29.0929   1
  18   0  -4 447.118 28.9887   1
  19   0  -4 -4.7326 6.55809   1
  19   0  -4 24.7761 10.2062   1
  19   0   4 -1.2162 7.81113   1
  20   0   4 11.8150 9.85983   1
  20   0  -4 -2.1290 6.94570   1
  20   0   4 9.45491 8.76639   1
  21   0  -4 3.34260 9.40918   1
  21   0   4 2.56171 8.27594   1
  21   0  -4 2.71772 8.36347   1
  21   0   4 27.7722 11.4762   1
  22   0   4 13.3807 11.6026   1
  22   0   4 22.6870 18.4043   1
  22   0  -4 26.4410 11.9621   1
  23   0   4 42.9028 19.4055   1
   0  -1  -4 5.30653 1.35331   1
   0  -1   4 12.9982 2.40182   1
   0   1   4 5.03223 1.30113   1
   0   1  -4 2.93371 1.72747   1
   1  -1   4 1.85370 1.90926   1
   1   1  -4 1.08186 0.24542   2
  -1  -1  -4 1.10087 1.47834   1
   1   1  -4 1.07719 1.94811   1
  -1   1   4 3.54069 1.42614   1
   1  -1  -4 3.34427 1.36716   1
  -1  -1   4 4.69831 2.23935   1
   1   1   4 2.88590 1.45962   1
  -1   1  -4 2.76919 1.85227   1
   1  -1  -4 1.45942 0.20477   2
  -2  -1  -4 114.520 6.17037   1
   2   1  -4 117.177 3.35683   2
  -2   1   4 119.472 5.66901   1
   2  -1   4 114.870 6.33172   1
   2   1  -4 117.145 6.64037   1
  -2   1   4 113.060 3.25586   2
   2  -1  -4 109.871 5.56835   1
  -2  -1   4 121.891 3.36836   2
  -2  -1   4 118.215 6.60389   1
   2  -1  -4 115.448 3.26745   2
   2   1   4 109.134 5.99692   1
  -2   1  -4 116.875 6.28506   1
   3  -1   4 160.638 8.33095   1
   3   1  -4 156.166 8.61387   1
   3   1  -4 167.198 4.80169   2
  -3   1   4 167.537 4.82460   2
  -3  -1  -4 177.646 8.60132   1
  -3  -1   4 168.095 4.80271   2
   3  -1  -4 164.706 7.95618   1
  -3  -1   4 167.418 8.93450   1
  -3   1  -4 171.961 8.36202   1
   3  -1  -4 171.965 4.72947   2
   3   1   4 168.057 8.45681   1
   4   1  -4 123.705 3.80437   2
   4   1  -4 140.533 8.60624   1
  -4   1   4 132.027 3.72764   2
  -4  -1  -4 123.915 8.21126   1
   4  -1   4 122.310 7.90455   1
  -4   1  -4 130.318 8.11250   1
   4   1   4 127.714 8.35292   1
   4  -1  -4 130.754 7.83974   1
   4  -1  -4 119.007 7.68583   1
  -4  -1   4 129.709 3.82180   2
   4  -1  -4 117.276 3.75696   2
  -4  -1   4 140.823 8.81054   1
  -5   1   4 0.92232 0.49550   2
   5  -1   4 0.45996 3.42211   1
  -5  -1  -4 1.88256 3.46187   1
   5   1  -4 1.19339 0.56311   2
   5   1  -4 0.49350 3.67010   1
   5  -1  -4 1.05883 0.50374   2
  -5  -1   4 1.31825 0.54667   2
  -5   1  -4 0.31299 3.33802   1
   5   1   4 0.07571 5.77407   1
   5  -1  -4 -1.3708 2.86990   1
   5  -1  -4 2.09202 3.15579   1
   6  -1   4 1654.38 50.2707   1
  -6   1   4 1618.10 43.5858   2
   6   1  -4 1611.36 43.6729   2
  -6  -1  -4 1477.32 53.9547   1
   6   1  -4 1584.95 50.6231   1
   6   1  -4 1647.89 50.8109   1
   6  -1  -4 1614.75 49.8161   1
   6  -1  -4 1634.27 49.9697   1
   6   1   4 1650.41 50.7122   1
  -6  -1   4 1567.56 43.6438   2
  -6   1  -4 1667.67 50.4244   1
   6  -1  -4 1637.42 43.6269   2
   7   1  -4 2.78766 5.66508   1
   7   1  -4 1.87490 0.73021   2
   7  -1   4 3.92811 4.39032   1
  -7   1   4 0.74805 0.61594   2
   7   1  -4 6.79924 4.79783   1
  -7  -1  -4 -0.6383 4.46626   1
   7  -1  -4 1.11726 4.10799   1
   7   1   4 5.56445 5.73031   1
   7  -1  -4 1.71885 0.68044   2
  -7   1  -4 5.61795 4.61723   1
   7  -1  -4 1.83318 4.19789   1
  -7  -1   4 1.37945 0.69700   2
   8  -1   4 214.771 13.5730   1
  -8   1   4 218.072 6.36349   2
   8   1  -4 188.059 14.0047   1
  -8  -1  -4 219.696 14.3448   1
   8   1  -4 230.489 14.3419   1
   8   1  -4 216.960 6.46557   2
   8  -1  -4 212.804 6.39749   2
  -8  -1   4 211.942 6.41916   2
   8   1   4 229.974 14.1700   1
   8  -1  -4 199.883 13.0213   1
   8  -1  -4 206.376 13.0520   1
  -8   1  -4 232.539 14.0642   1
   9   1  -4 207.637 6.26866   2
  -9  -1  -4 207.748 14.7111   1
   9  -1   4 193.787 13.7321   1
   9   1  -4 214.980 17.5745   1
   9   1  -4 214.857 14.1815   1
  -9   1   4 200.239 6.14090   2
   9  -1  -4 203.708 13.6895   1
   9   1   4 197.951 13.8027   1
   9  -1  -4 187.064 13.2918   1
  -9  -1   4 213.576 6.24659   2
  -9   1  -4 207.743 13.9469   1
   9  -1  -4 201.398 6.20665   2
 -10   1   4 758.932 21.2189   2
  10   1  -4 720.867 30.8355   1
  10   1  -4 698.676 30.3817   1
 -10  -1  -4 785.259 21.0393   2
 -10  -1  -4 755.302 31.5191   1
 -10  -1   4 757.179 20.9739   2
  10  -1  -4 733.509 30.4455   1
  10  -1  -4 759.055 30.5775   1
  10   1   4 759.070 31.1110   1
 -10   1  -4 761.881 20.9611   2
 -10   1  -4 808.485 31.7708   1
 -11   1   4 32.2761 1.85913   2
  11  -1   4 37.2102 7.84852   1
 -11  -1  -4 35.7071 2.05973   2
  11   1  -4 32.2914 7.57718   1
 -11  -1  -4 26.8784 7.53447   1
  11   1  -4 24.4913 7.16761   1
 -11  -1   4 31.1008 1.95581   2
 -11   1  -4 24.0601 9.75893   1
  11   1   4 37.0631 7.48461   1
  11  -1  -4 34.7446 7.66777   1
 -11   1  -4 30.6746 2.21326   2
  11  -1  -4 26.8466 7.03223   1
  12   1  -4 51.9621 9.57793   1
  12  -1   4 51.6796 11.4991   1
 -12   1   4 54.1759 2.79921   2
  12   1  -4 67.1250 10.4561   1
 -12  -1  -4 54.3475 2.58772   2
 -12  -1  -4 54.0191 9.50723   1
 -12   1  -4 52.4773 2.48150   2
 -12  -1   4 49.1477 2.48738   2
 -12   1  -4 37.9481 8.50822   1
  12  -1  -4 42.6723 8.96857   1
  12  -1  -4 48.1811 8.89359   1
  12   1   4 48.1357 9.31118   1
  13   1  -4 -0.9473 5.58366   1
  13   1  -4 -3.3224 5.84690   1
 -13  -1  -4 5.78382 6.48654   1
 -13  -1  -4 0.47949 0.92474   2
  13  -1   4 4.58955 6.31027   1
  13  -1  -4 4.28152 5.95452   1
  13   1   4 3.35175 5.62711   1
 -13   1  -4 3.78966 5.84470   1
 -13  -1   4 1.46539 0.92002   2
  14   1  -4 4.67791 7.23089   1
  14  -1   4 2.96649 6.55364   1
 -14  -1  -4 -2.2650 6.21223   1
  14   1  -4 1.90771 6.56442   1
 -14  -1  -4 9.09899 1.47614   2
  14   1   4 7.74652 7.24914   1
  14  -1  -4 0.44176 6.26151   1
 -14   1  -4 3.84099 6.31401   1
  14  -1  -4 6.35021 6.56912   1
  15   1  -4 21.9628 8.71085   1
 -15  -1  -4 17.5766 8.33058   1
  15  -1   4 9.31568 7.30721   1
  15   1  -4 11.1573 13.6920   1
  15  -1  -4 14.5562 7.48080   1
  15  -1  -4 19.8418 9.72710   1
 -15   1  -4 13.2688 8.11981   1
  15   1   4 15.7970 8.06501   1
  16  -1   4 174.013 17.2468   1
  16   1  -4 149.892 16.4915   1
  16   1  -4 165.729 17.8352   1
  16  -1  -4 175.141 17.5487   1
  16   1   4 135.810 15.6214   1
  16  -1  -4 148.327 17.2742   1
 -16   1  -4 185.279 18.1202   1
  17   1  -4 16.4216 9.64604   1
  17   1  -4 32.2389 10.4123   1
  17  -1   4 31.3527 9.96542   1
 -17   1  -4 11.9750 8.22480   1
  17   1   4 27.3919 9.06516   1
  17  -1  -4 26.4971 9.50004   1
  17  -1  -4 14.5341 8.74899   1
  18   1  -4 -1.0646 7.72425   1
  18   1  -4 -2.0670 7.02092   1
  18  -1   4 9.56251 8.53358   1
  18  -1  -4 15.3908 8.28116   1
  18  -1  -4 -1.2572 6.88614   1
  18   1   4 6.62822 7.88695   1
  19   1  -4 27.2685 11.2477   1
  19  -1   4 13.9591 9.81689   1
  19   1  -4 14.9947 9.08760   1
  19  -1  -4 24.9285 9.42474   1
  19  -1  -4 8.62634 8.41192   1
  19   1   4 26.4874 9.85577   1
  19   1   4 23.1815 10.7947   1
  20   1  -4 29.5440 11.1659   1
  20  -1   4 26.9972 11.9345   1
  20   1  -4 24.0482 10.5766   1
  20  -1   4 12.8049 14.1085   1
  20   1   4 20.9791 10.7890   1
  20  -1  -4 29.8677 11.3348   1
  20  -1  -4 25.0991 11.6572   1
  20   1   4 22.3321 10.5611   1
  21  -1   4 6.17834 8.00625   1
  21   1  -4 14.4965 9.20474   1
  21   1  -4 1.83686 7.80750   1
  21  -1   4 -10.154 8.52204   1
  21   1   4 -9.4235 9.08754   1
  21  -1  -4 -3.8510 11.2186   1
  21  -1  -4 -4.2271 8.28641   1
  21   1   4 9.11364 8.59712   1
  22   1  -4 35.1395 15.7160   1
  22  -1   4 27.5245 13.2813   1
  22  -1  -4 34.8737 12.3486   1
  22   1   4 19.1079 11.3221   1
  22   1   4 35.9780 13.4773   1
  23   1   4 15.7787 12.9187   1
   0   2   4 26.3500 2.18188   1
   0  -2   4 22.2567 0.95842   2
   0  -2  -4 26.9473 2.21945   1
   0  -2   4 17.8199 3.01410   1
   1  -2   4 22.0938 0.90415   2
  -1  -2  -4 21.2952 2.82394   1
  -1   2   4 21.5104 2.06901   1
   1  -2   4 20.1133 3.15150   1
   1  -2  -4 22.4045 2.02852   1
  -1  -2   4 19.5035 3.49328   1
   1   2   4 15.2795 2.26784   1
  -1  -2   4 21.0069 0.96142   2
  -2  -2  -4 933.117 28.5220   1
  -2   2   4 984.013 25.4141   2
   2  -2   4 948.306 28.9489   1
   2   2  -4 961.873 29.6536   1
  -2  -2   4 949.502 29.5649   1
   2  -2  -4 969.072 25.4466   2
   2  -2  -4 874.337 27.1305   1
  -2  -2   4 953.622 25.5962   2
   3   2  -4 465.245 12.8376   2
   3  -2   4 467.495 16.7085   1
  -3   2   4 476.869 12.6754   2
   3   2  -4 481.056 17.5257   1
  -3  -2  -4 453.654 20.0160   1
  -3  -2   4 486.533 12.8599   2
   3  -2  -4 478.071 15.5815   1
  -3  -2   4 470.007 17.4988   1
   3  -2  -4 457.691 15.5263   1
   3  -2  -4 461.467 12.7101   2
   3   2   4 446.725 16.6383   1
   4   2  -4 5541.80 150.443   1
   4  -2   4 5338.37 149.278   1
  -4  -2  -4 5591.33 150.024   1
   4   2   4 4807.21 152.012   1
  -4  -2   4 5586.77 150.531   1
   4  -2  -4 5357.29 148.273   1
   4  -2  -4 5506.62 148.464   1
  -5   2   4 1.52354 0.47201   2
   5   2  -4 -3.4409 3.40690   1
  -5  -2  -4 6.40239 3.75554   1
   5  -2   4 -1.2868 3.09940   1
   5   2  -4 1.32011 0.57692   2
   5  -2  -4 1.17640 0.49694   2
  -5  -2   4 0.12861 0.54289   2
  -5  -2   4 -2.5113 3.55769   1
  -5   2  -4 -2.9331 2.89577   1
   5   2   4 -0.0036 3.29896   1
   5  -2  -4 2.88051 3.02590   1
   5  -2  -4 -1.3821 2.63059   1
  -6   2   4 1191.31 31.8610   2
   6  -2   4 1149.29 38.0516   1
   6   2  -4 1185.06 32.0068   2
   6   2  -4 1200.20 39.4775   1
   6   2  -4 1169.09 42.8001   1
  -6  -2  -4 1143.84 38.9335   1
   6  -2  -4 1198.64 31.9147   2
  -6  -2   4 1199.97 32.0114   2
   6  -2  -4 1133.15 37.4539   1
   6  -2  -4 1202.72 37.8363   1
   6   2   4 1137.66 38.6097   1
  -6   2  -4 1207.02 38.5489   1
   7   2  -4 76.9734 9.71954   1
   7   2  -4 74.7715 2.82361   2
   7  -2   4 79.8350 8.60708   1
  -7   2   4 79.4416 2.66548   2
  -7  -2  -4 75.9164 9.03618   1
   7   2  -4 86.6028 9.25893   1
   7  -2  -4 79.3198 2.73782   2
  -7  -2   4 79.2043 2.84543   2
   7   2   4 70.4848 8.61448   1
   7  -2  -4 71.4816 7.90389   1
  -7   2  -4 77.6608 8.18654   1
   7  -2  -4 76.1431 8.32810   1
   8  -2   4 189.704 12.5968   1
  -8   2   4 187.151 5.46543   2
   8   2  -4 180.633 12.9449   1
   8   2  -4 173.239 13.0880   1
  -8  -2  -4 161.508 12.5354   1
  -8   2  -4 209.146 13.0748   1
   8   2   4 190.491 13.2130   1
   8  -2  -4 188.200 12.1195   1
   8  -2  -4 176.381 12.1948   1
  -8  -2   4 179.636 5.61388   2
   8  -2  -4 179.767 5.54298   2
   9   2  -4 12.6441 6.02262   1
  -9   2   4 11.5713 1.30573   2
   9   2  -4 24.1973 6.53495   1
   9   2  -4 14.0582 1.51812   2
  -9  -2  -4 11.3606 1.13485   2
  -9  -2  -4 14.9020 6.30646   1
   9  -2   4 19.8779 5.84691   1
   9  -2  -4 1.91075 4.30830   1
   9  -2  -4 3.76634 4.59809   1
  -9   2  -4 6.04945 4.90731   1
  -9  -2   4 12.8742 1.51348   2
   9   2   4 7.90313 5.65413   1
  10   2  -4 851.201 34.2839   1
 -10  -2  -4 890.147 35.0842   1
 -10  -2  -4 891.977 23.9919   2
  10   2  -4 822.812 34.1088   1
  10  -2   4 871.774 33.7495   1
 -10   2   4 869.858 23.8032   2
  10   2   4 916.856 34.7415   1
  10  -2  -4 862.123 33.2324   1
 -10  -2   4 862.752 23.9462   2
 -10   2  -4 816.426 24.8715   2
 -10   2  -4 844.271 33.8136   1
  10  -2  -4 890.415 33.5437   1
  11   2  -4 3.08790 5.71779   1
 -11   2   4 13.2141 1.42166   2
 -11  -2  -4 11.8728 1.25001   2
 -11  -2  -4 9.31761 6.21964   1
  11  -2   4 4.37349 5.28168   1
  11   2  -4 8.96324 6.06225   1
 -11   2  -4 12.8355 1.50114   2
 -11  -2   4 11.9113 1.20375   2
  11   2   4 9.44708 6.16263   1
  11  -2  -4 6.29065 5.91288   1
 -11   2  -4 9.32893 5.60723   1
  11  -2  -4 24.0490 6.62601   1
 -12  -2  -4 151.521 5.06812   2
  12   2  -4 141.528 13.9181   1
  12   2  -4 148.192 14.0768   1
 -12  -2  -4 142.491 14.5900   1
  12  -2   4 150.759 15.0096   1
  12  -2  -4 150.876 14.0844   1
 -12   2  -4 163.499 14.4767   1
  12   2   4 142.857 13.8162   1
  12  -2  -4 141.133 12.7642   1
 -12  -2   4 145.401 5.39225   2
  13  -2   4 -2.4950 5.80924   1
 -13  -2  -4 8.86299 6.90955   1
  13   2  -4 6.24128 6.66431   1
 -13  -2  -4 10.0950 2.01849   2
  13   2  -4 2.54650 6.39387   1
  13  -2  -4 4.02999 5.77989   1
  13   2   4 13.4028 7.16070   1
  13  -2  -4 3.26189 5.79482   1
 -13   2  -4 3.05332 6.46501   1
  14   2  -4 42.4543 10.2095   1
  14  -2   4 33.5455 9.48846   1
 -14  -2  -4 41.7196 9.93212   1
 -14  -2  -4 44.6499 2.54510   2
  14   2  -4 34.2155 9.39831   1
 -14   2  -4 35.5369 10.0870   1
  14  -2  -4 28.5551 8.21888   1
  14   2   4 46.0017 10.4348   1
  14  -2  -4 40.5264 9.03787   1
  15  -2   4 4.59836 6.96657   1
  15   2  -4 1.65903 7.08897   1
  15   2  -4 3.06813 6.95000   1
  15  -2  -4 -3.2147 6.32532   1
 -15   2  -4 -4.6301 5.93526   1
  15   2   4 -0.5038 6.19385   1
  15  -2  -4 8.82508 6.99036   1
  16   2  -4 44.9587 11.0264   1
  16  -2   4 57.3846 11.0232   1
  16   2  -4 47.0199 11.2123   1
  16   2   4 62.4914 11.9833   1
 -16   2  -4 53.5294 11.0716   1
  16  -2  -4 54.1531 11.2835   1
  16  -2  -4 44.1940 16.9718   1
  17  -2   4 42.9966 10.8338   1
  17   2  -4 39.0232 10.9358   1
  17   2  -4 48.2230 11.4400   1
  17  -2  -4 42.9184 10.5408   1
  17  -2  -4 24.2865 10.2124   1
 -17   2  -4 60.3744 12.4036   1
  17   2   4 65.4262 12.9311   1
  18   2  -4 10.6778 8.69590   1
  18  -2   4 -4.6101 7.42164   1
  18   2  -4 -4.4278 7.19341   1
  18  -2  -4 -1.8915 6.80716   1
 -18   2  -4 -13.872 6.52265   1
  18   2   4 4.75889 7.73950   1
  18  -2  -4 -2.8760 7.38503   1
  18   2   4 9.15349 8.19969   1
  19  -2   4 11.3105 9.02790   1
  19   2  -4 -5.1498 7.56534   1
  19   2  -4 10.1772 8.48533   1
  19   2   4 -10.724 8.15791   1
  19  -2  -4 5.97397 8.48643   1
  19  -2  -4 -7.1182 7.02065   1
  19   2   4 5.48092 8.83884   1
  20   2  -4 50.6352 13.0958   1
  20   2  -4 49.6399 13.0668   1
  20  -2   4 49.5162 13.0681   1
  20   2   4 23.8473 10.3379   1
  20  -2  -4 60.1647 13.9413   1
  20   2   4 46.1693 13.3710   1
  20  -2  -4 34.7423 10.7945   1
  21  -2   4 1.58660 9.12766   1
  21   2  -4 -7.7137 10.3904   1
  21   2  -4 6.03709 9.13372   1
  21  -2  -4 15.1040 8.88866   1
  21   2   4 9.91779 8.68272   1
  22   2  -4 61.9004 16.3925   1
  22  -2   4 43.6503 13.5596   1
  22   2  -4 55.4095 15.6753   1
  22  -2  -4 106.885 19.1133   1
  22   2   4 45.0806 13.3099   1
  22   2   4 65.0239 15.9107   1
  23   2  -4 -6.3217 10.6671   1
  23   2   4 -8.6099 11.8987   1
  23   2   4 8.91897 13.2401   1
   0   3  -4 1.17639 0.37954   2
   0   3   4 0.73665 1.09373   1
   0   3  -4 1.36081 1.56589   1
   0  -3   4 0.73898 0.40293   2
   0  -3  -4 0.58502 1.16115   1
   0  -3   4 4.28463 2.62751   1
   1  -3   4 172.956 8.20929   1
   1  -3   4 169.390 4.72300   2
  -1  -3  -4 161.882 6.99767   1
  -1  -3   4 172.918 8.55650   1
  -1  -3   4 169.272 4.76619   2
  -1   3  -4 171.513 4.72000   2
   1   3   4 152.806 6.77719   1
   2  -3   4 6197.08 161.118   1
  -2  -3  -4 6126.67 160.436   1
  -2  -3   4 6082.97 161.802   1
   2  -3  -4 5547.61 158.097   1
   2  -3  -4 5837.48 158.069   1
   2   3   4 5366.54 160.735   1
   3  -3   4 32.1103 4.76885   1
  -3  -3  -4 22.1589 3.80456   1
   3   3  -4 38.4250 5.56590   1
  -3   3  -4 16.0781 2.87728   1
   3   3   4 37.1502 4.80759   1
   3  -3  -4 22.5110 3.09915   1
   3  -3  -4 28.3212 3.33020   1
  -3  -3   4 32.6679 5.01081   1
   3  -3  -4 24.1947 0.94091   2
   4  -3   4 6.32919 3.34223   1
  -4   3   4 9.58492 0.62928   2
   4   3  -4 9.44073 0.97527   2
  -4  -3  -4 12.4401 3.93462   1
   4   3  -4 9.72531 4.00172   1
  -4  -3   4 12.6176 4.22945   1
   4  -3  -4 10.1708 0.76127   2
   4   3   4 11.2312 3.66438   1
   4  -3  -4 9.58319 2.69058   1
   4  -3  -4 6.98722 2.47823   1
  -4  -3   4 6.69643 0.73224   2
   5   3  -4 90.1642 8.50299   1
   5  -3   4 81.2694 7.20813   1
  -5  -3  -4 98.5447 8.43245   1
  -5   3   4 94.4539 2.80347   2
   5   3  -4 99.3846 3.10088   2
   5  -3  -4 95.5780 2.89491   2
  -5  -3   4 96.0202 3.09367   2
   5  -3  -4 92.7468 6.67536   1
   5   3   4 88.2418 7.87605   1
  -5  -3   4 94.0273 8.67486   1
   5  -3  -4 84.4130 6.56474   1
  -6   3   4 466.966 12.5543   2
  -6  -3  -4 464.370 19.7721   1
   6   3  -4 429.266 19.5942   1
   6  -3   4 459.792 18.7197   1
   6   3  -4 447.417 12.7605   2
   6  -3  -4 469.754 12.6365   2
   6   3   4 480.627 19.7337   1
   6  -3  -4 480.471 18.0264   1
  -6  -3   4 420.949 12.8288   2
   7   3  -4 129.681 11.2481   1
   7   3  -4 150.965 4.56198   2
  -7  -3  -4 128.404 11.4269   1
  -7   3   4 139.983 4.26570   2
   7  -3   4 140.956 10.3418   1
   7   3  -4 158.285 11.7648   1
   7   3   4 150.892 11.4820   1
   7  -3  -4 139.660 4.37735   2
   7  -3  -4 141.335 9.82153   1
  -7  -3   4 144.343 4.55508   2
  -8  -3  -4 925.857 34.7138   1
   8   3  -4 922.880 34.6747   1
   8   3  -4 906.679 25.1743   2
   8  -3   4 898.194 32.8065   1
  -8   3   4 941.685 24.9756   2
   8   3  -4 943.529 34.8635   1
  -8   3  -4 803.824 33.2593   1
   8  -3  -4 938.945 25.0741   2
  -8  -3   4 927.248 25.1942   2
   8  -3  -4 931.065 32.4838   1
   8   3   4 922.982 33.9588   1
   9   3  -4 31.5794 7.48918   1
  -9  -3  -4 38.3587 7.79440   1
  -9  -3  -4 42.9526 2.12223   2
   9  -3   4 40.0115 7.06642   1
  -9   3   4 42.9296 1.83222   2
   9   3  -4 26.7343 7.05552   1
   9   3   4 41.7425 7.66344   1
  -9  -3   4 37.5331 2.07675   2
  -9   3  -4 27.5953 6.40724   1
   9  -3  -4 38.2627 6.59839   1
 -10   3   4 37.8532 1.82890   2
 -10  -3  -4 27.4933 7.38450   1
  10   3  -4 34.3072 7.88258   1
 -10  -3  -4 33.0402 2.09915   2
  10   3  -4 34.6760 7.76114   1
  10  -3   4 42.6612 7.33467   1
 -10  -3   4 37.0377 2.11807   2
  10  -3  -4 30.8827 6.47277   1
 -10   3  -4 35.6786 1.88810   2
  10   3   4 43.1384 8.02896   1
 -10   3  -4 22.9608 6.20021   1
  10  -3  -4 32.0356 6.49856   1
 -11  -3  -4 151.199 14.6877   1
  11   3  -4 163.100 14.5678   1
  11   3  -4 138.204 13.4446   1
 -11  -3  -4 161.928 5.27973   2
  11  -3   4 153.010 13.0037   1
 -11   3  -4 154.787 13.3260   1
  11  -3  -4 168.000 13.4073   1
 -11  -3   4 165.166 5.29492   2
 -11   3  -4 165.182 5.83029   2
  11  -3  -4 149.961 12.6270   1
  11   3   4 141.493 13.5968   1
  12  -3   4 25.2134 7.30979   1
  12   3  -4 26.1478 8.11141   1
 -12  -3  -4 28.0065 8.87262   1
  12   3  -4 19.5299 7.37335   1
 -12  -3  -4 26.8548 2.06364   2
  12   3   4 21.9535 7.72959   1
 -12   3  -4 26.8303 7.36744   1
  12  -3  -4 21.2790 7.28763   1
  12  -3  -4 27.5104 7.34764   1
 -12  -3   4 24.2210 1.99813   2
  13  -3   4 26.8178 7.74988   1
  13   3  -4 37.3483 9.22079   1
 -13  -3  -4 34.2096 9.18406   1
  13   3  -4 30.7917 8.53974   1
 -13  -3  -4 31.5949 2.24992   2
  13  -3  -4 20.6174 7.06404   1
  13  -3  -4 30.2117 8.16926   1
 -13   3  -4 26.1949 7.84040   1
 -13  -3   4 32.2327 2.32220   2
  13   3   4 52.2630 9.99695   1
 -14  -3  -4 101.629 4.15419   2
  14  -3   4 99.2630 12.7677   1
  14   3  -4 111.796 14.9882   1
  14   3  -4 93.8011 13.6746   1
 -14  -3   4 105.985 4.16390   2
  14  -3  -4 103.160 12.8094   1
  14   3   4 113.458 14.3230   1
 -14   3  -4 111.762 13.9864   1
  14  -3  -4 106.230 13.3912   1
  15   3  -4 174.189 17.2884   1
 -15  -3  -4 164.972 5.81158   2
  15  -3   4 137.123 19.8276   1
  15   3  -4 165.122 17.5350   1
  15  -3  -4 160.755 16.4500   1
  15  -3  -4 180.170 17.0358   1
  15   3   4 154.453 16.7541   1
 -15   3  -4 159.252 17.1520   1
 -16   3  -4 15.1632 10.2194   1
  17   3  -4 -4.3001 7.14202   1
  17   3  -4 -15.316 6.52663   1
 -17   3  -4 1.37560 6.99026   1
  17   3   4 -1.3752 12.1143   1
  17  -3  -4 6.95501 6.75157   1
  17  -3  -4 0.25402 6.36761   1
  17   3   4 -9.5481 6.75859   1
  18   3  -4 2.25569 7.84665   1
  18   3  -4 4.55278 7.87843   1
  18  -3   4 20.0397 8.61826   1
  18   3   4 11.1285 9.10307   1
  18  -3  -4 15.9900 8.37851   1
 -18   3  -4 15.9934 8.79488   1
  18   3   4 20.1948 9.24162   1
  18  -3  -4 19.4104 12.4584   1
  19   3  -4 6.78924 9.16049   1
  19   3  -4 13.2656 10.3153   1
  19  -3   4 -5.6101 8.08135   1
  19   3   4 2.98529 8.47759   1
  19  -3  -4 4.19652 8.39334   1
  19   3   4 1.61019 7.14889   1
  20   3  -4 -0.4705 9.83996   1
  20   3  -4 5.59064 9.73211   1
  20  -3   4 9.31092 9.21059   1
  20   3   4 20.5246 10.2676   1
  20   3   4 1.09263 8.75947   1
  20  -3  -4 11.0959 8.77046   1
  21   3  -4 12.7828 10.3971   1
  21   3  -4 -5.7120 8.74649   1
  21  -3   4 8.90943 9.82166   1
  21  -3  -4 18.3739 9.92696   1
  21   3   4 13.4405 9.16483   1
  21   3   4 4.12952 8.21871   1
  22  -3   4 14.8636 12.3612   1
  22   3  -4 -4.4506 10.5674   1
  22   3  -4 45.7655 13.6323   1
  22   3   4 23.6493 12.5416   1
  22   3   4 24.0282 12.1011   1
  23   3  -4 -25.937 16.3275   1
  23   3  -4 -12.907 10.9805   1
  23   3   4 -3.8129 11.6026   1
  23   3   4 20.7650 13.2996   1
   0  -4   4 2155.51 56.9136   2
   0   4   4 2096.49 57.8480   1
   0   4  -4 2114.52 56.8758   2
   0  -4   4 2172.20 61.2209   1
   0   4  -4 2147.28 61.1329   1
   0   4   4 2018.28 59.7228   1
   1   4  -4 190.735 5.62372   2
   1  -4   4 193.425 9.38041   1
   1  -4   4 203.345 5.62678   2
  -1  -4   4 194.621 9.85071   1
  -1  -4   4 201.752 5.67271   2
  -1   4  -4 197.831 5.58029   2
   1   4   4 205.175 7.84730   1
  -1   4  -4 216.269 9.52411   1
   2   4  -4 2.72392 0.52972   2
  -2  -4  -4 1.80728 2.37402   1
   2  -4   4 6.45492 2.92386   1
  -2  -4   4 6.24821 3.40969   1
  -2   4  -4 3.86699 0.44684   2
  -2   4  -4 2.05073 2.61158   1
   2   4   4 2.20627 2.19616   1
  -2  -4   4 3.84645 0.59207   2
   3  -4   4 141.314 8.07407   1
  -3  -4  -4 140.379 8.25677   1
  -3  -4   4 138.708 9.21214   1
   3  -4  -4 132.034 3.80374   2
  -3   4  -4 144.089 3.97004   2
  -3  -4   4 140.491 4.14039   2
   3  -4  -4 132.201 5.65237   1
   3  -4  -4 128.404 6.49899   1
   3   4   4 128.759 7.74947   1
  -3   4  -4 150.120 8.03793   1
   4   4  -4 708.254 25.1735   1
   4  -4   4 696.632 23.6007   1
  -4  -4  -4 703.633 24.4462   1
  -4  -4   4 680.031 18.7517   2
   4  -4  -4 665.991 18.5018   2
   4  -4  -4 686.098 21.5144   1
  -4   4  -4 693.063 23.4113   1
   4  -4  -4 674.976 21.3793   1
  -4  -4   4 683.914 25.0851   1
   4   4   4 654.639 23.7833   1
   5   4  -4 28.5262 5.68080   1
   5  -4   4 29.6687 4.94351   1
  -5   4   4 31.6421 1.05332   2
  -5  -4  -4 24.0461 5.36022   1
   5   4  -4 23.9091 1.39983   2
   5  -4  -4 23.7284 3.70967   1
   5  -4  -4 31.3564 1.28758   2
  -5  -4   4 23.3751 1.53978   2
   5   4   4 25.7103 5.01906   1
  -5   4  -4 24.9515 4.32763   1
  -5  -4   4 23.7285 5.43410   1
   6   4  -4 154.481 11.4052   1
  -6   4   4 158.165 4.43986   2
   6  -4   4 159.607 10.0896   1
  -6  -4  -4 162.098 11.3408   1
   6   4  -4 152.676 4.77074   2
   6   4   4 149.314 10.9763   1
   6  -4  -4 152.218 9.03295   1
   6  -4  -4 159.302 4.59078   2
  -6  -4   4 148.823 4.79621   2
  -7  -4  -4 151.132 11.8623   1
   7   4  -4 139.252 4.50004   2
   7   4  -4 141.784 11.9527   1
   7   4  -4 151.320 11.5801   1
   7  -4   4 141.645 10.2221   1
  -7   4   4 142.848 4.18040   2
   7  -4  -4 140.353 9.40397   1
   7  -4  -4 136.995 4.31998   2
   7   4   4 148.080 11.4837   1
  -8  -4  -4 188.269 6.04519   2
   8  -4   4 209.255 12.6834   1
  -8  -4  -4 178.445 13.6126   1
   8   4  -4 206.648 6.09067   2
   8   4  -4 182.934 13.6791   1
   8   4  -4 200.644 14.5169   1
   8   4   4 210.533 13.9025   1
   8  -4  -4 214.688 12.0498   1
  -8  -4   4 195.247 6.09129   2
  -9  -4  -4 4.86098 5.28953   1
   9   4  -4 -4.6199 4.62997   1
   9   4  -4 -4.2900 4.33629   1
  -9  -4  -4 -0.9335 0.74388   2
  -9   4   4 -0.2812 0.54776   2
   9  -4   4 -1.8609 3.68971   1
  -9  -4   4 0.25019 0.78366   2
  -9   4  -4 0.14875 0.64155   2
   9   4   4 -5.6723 4.41793   1
   9  -4  -4 6.07896 4.00391   1
  10   4  -4 2611.94 84.5857   1
  10  -4   4 2590.43 82.2724   1
 -10  -4  -4 2635.14 72.4968   2
  10   4  -4 2585.57 84.5219   1
 -10  -4  -4 2796.13 85.8007   1
  10   4   4 2697.73 84.2291   1
 -10  -4   4 2749.31 72.5439   2
  10  -4  -4 2715.05 81.9618   1
 -10   4  -4 2714.25 72.5215   2
  11   4  -4 -4.5999 4.74235   1
  11  -4   4 7.20687 5.19502   1
 -11  -4  -4 3.07528 1.00523   2
  11   4  -4 4.26530 5.69054   1
  11   4   4 -0.9264 5.41973   1
  11  -4  -4 2.80572 4.86464   1
 -11   4  -4 1.02168 4.85459   1
  11  -4  -4 3.01648 4.49939   1
 -11  -4   4 4.37068 1.03479   2
 -12  -4  -4 56.0552 2.82541   2
  12  -4   4 54.1977 9.23061   1
  12   4  -4 61.0242 10.6914   1
  12   4  -4 65.1005 10.8107   1
  12   4   4 53.6725 9.82258   1
  12  -4  -4 68.1287 9.93706   1
  12  -4  -4 58.6609 9.27324   1
 -12   4  -4 50.3106 8.87587   1
 -12  -4   4 57.7240 2.83316   2
  13   4  -4 63.4095 11.6101   1
  13  -4   4 69.1406 10.6338   1
  13   4  -4 60.3058 11.1101   1
 -13  -4  -4 70.5332 3.23041   2
  13  -4  -4 58.3377 9.76723   1
 -13  -4   4 70.4111 3.25346   2
 -13   4  -4 84.1118 11.6715   1
  13  -4  -4 78.4432 11.2727   1
  13   4   4 62.5606 10.9585   1
  14  -4   4 26.0331 7.82610   1
  14   4  -4 28.5985 9.06209   1
  14   4  -4 16.6626 8.26451   1
 -14  -4  -4 20.6213 2.19341   2
 -14  -4   4 21.9402 2.29607   2
  14  -4  -4 16.3540 7.20623   1
 -14   4  -4 18.2151 7.83895   1
  14   4   4 25.4715 8.68265   1
  14  -4  -4 21.6046 7.73120   1
  15  -4   4 9.83049 6.95613   1
  15   4  -4 15.3543 8.16178   1
  15   4  -4 2.05813 7.33155   1
 -15  -4  -4 5.86078 1.41553   2
  15   4   4 10.6569 7.59191   1
 -15   4  -4 -6.5291 5.62190   1
  15   4   4 8.85013 9.55863   1
  15  -4  -4 0.04089 6.48916   1
  15  -4  -4 8.26870 6.57882   1
  16  -4   4 61.7855 12.4442   1
  16   4  -4 63.2448 12.8236   1
  16   4  -4 57.0305 12.8436   1
  16  -4  -4 56.0433 11.3593   1
  16   4   4 76.5904 13.8647   1
  16  -4  -4 65.1506 11.3576   1
  16   4   4 81.6296 13.9827   1
 -16   4  -4 46.0920 10.7424   1
  17   4  -4 2.97369 12.5435   1
  17   4  -4 -2.8885 8.76818   1
  17  -4   4 3.56032 6.67593   1
  17   4   4 4.39304 7.82027   1
  17  -4  -4 -3.7781 6.47392   1
  17  -4  -4 -8.5217 5.26721   1
  17   4   4 0.97841 7.00898   1
 -17   4  -4 8.87633 7.12107   1
  18   4  -4 25.4995 11.4034   1
  18   4  -4 20.7925 10.3535   1
 -18   4  -4 14.8480 8.61218   1
  18  -4  -4 24.1074 9.02770   1
  18   4   4 40.0068 13.5250   1
  18   4   4 30.4065 10.1255   1
  18  -4  -4 26.5481 8.61295   1
  19   4  -4 30.4747 10.8182   1
  19   4  -4 23.2630 9.70046   1
  19  -4   4 12.8159 8.00507   1
  19  -4  -4 2.43581 7.14320   1
  19   4   4 24.3294 10.3961   1
  19  -4  -4 1.54371 8.32598   1
  19   4   4 7.10001 9.25242   1
  20   4  -4 22.1283 10.9492   1
  20   4  -4 21.8127 10.8126   1
  20  -4  -4 26.2332 9.66010   1
  20   4   4 7.31213 9.41134   1
  20   4   4 17.3134 10.4622   1
  21   4  -4 -12.096 8.44993   1
  21  -4   4 -9.9777 8.08291   1
  21   4  -4 3.01639 9.52496   1
  21   4   4 -3.4649 8.64976   1
  21   4   4 -15.694 7.19613   1
  21  -4  -4 -5.6369 8.14243   1
  22   4  -4 12.9995 15.3661   1
  22   4  -4 6.74580 9.28322   1
  22   4   4 23.8189 13.0714   1
  22   4   4 8.66523 10.7142   1
  23   4  -4 -19.700 12.5708   1
  23   4  -4 17.0607 13.2300   1
  23   4   4 37.1914 18.5312   1
  23   4   4 -7.7594 10.9782   1
   0   5   4 1.48333 1.23842   1
   0   5   4 -0.2517 1.43971   1
   0  -5   4 -0.8097 0.45165   2
   0   5  -4 0.40111 0.41677   2
   0   5  -4 1.17125 2.74939   1
   0  -5   4 -1.3217 2.79632   1
   1  -5   4 5.61361 0.58109   2
   1  -5   4 4.27548 2.85241   1
   1   5  -4 5.34649 3.13846   1
   1   5  -4 5.73730 0.56952   2
  -1   5  -4 6.32930 3.04803   1
   1   5   4 4.74650 2.38637   1
  -1   5  -4 5.83351 0.69386   2
   1   5   4 5.53465 2.06225   1
  -1  -5   4 5.08720 3.11205   1
  -1  -5   4 5.50515 0.62806   2
   2  -5   4 434.573 16.2000   1
   2  -5   4 440.025 11.7072   2
   2   5  -4 410.129 16.8069   1
   2   5  -4 417.076 11.7296   2
  -2   5  -4 426.835 15.8564   1
  -2  -5   4 429.843 11.7936   2
  -2  -5   4 424.132 17.0404   1
  -2   5  -4 426.376 11.6492   2
   2   5   4 429.020 15.3123   1
   2   5   4 421.576 15.1896   1
   3   5  -4 96.9576 3.09678   2
   3  -5   4 113.228 7.52578   1
  -3   5  -4 105.108 2.99797   2
   3   5   4 88.9360 6.97989   1
   3  -5  -4 92.4544 4.21382   1
  -3   5  -4 99.8797 7.00014   1
   3   5   4 87.9094 6.93444   1
  -3  -5   4 104.443 3.18430   2
   3  -5  -4 86.8857 4.16049   1
  -3  -5   4 111.241 8.58603   1
   4  -5   4 120.122 8.23579   1
   4   5   4 121.402 8.65476   1
  -4   5  -4 109.801 3.43383   2
  -4  -5   4 109.889 9.33463   1
  -4  -5   4 121.096 3.68499   2
  -4   5  -4 117.348 7.95157   1
   4  -5  -4 108.288 5.69495   1
   4  -5  -4 112.677 3.29479   2
   5   5  -4 119.011 9.88781   1
   5  -5   4 135.936 9.06062   1
  -5  -5   4 109.880 9.76551   1
  -5  -5   4 126.958 4.03840   2
   5  -5  -4 124.433 3.70122   2
  -5   5  -4 128.208 8.68361   1
   5   5   4 125.645 9.57605   1
   5  -5  -4 132.481 7.19809   1
   6   5  -4 21.9382 5.69603   1
   6  -5   4 23.6621 5.07568   1
  -6   5  -4 25.5508 4.91687   1
   6   5   4 22.7516 5.53163   1
  -6  -5   4 25.6598 1.66667   2
   7   5  -4 40.1662 7.39844   1
   7   5  -4 40.3675 7.29599   1
   7   5  -4 40.6544 1.98609   2
   7  -5   4 32.6323 5.64880   1
  -7   5   4 44.9155 1.54186   2
  -7  -5  -4 46.6125 2.08377   2
   7  -5  -4 43.5614 5.89403   1
  -7   5  -4 40.6448 6.21519   1
  -7  -5   4 43.0281 2.11487   2
   7   5   4 54.9477 7.67704   1
   8   5  -4 331.987 18.0415   1
   8   5  -4 325.851 18.0387   1
  -8  -5  -4 306.144 8.92862   2
  -8   5   4 304.448 8.50105   2
   8  -5   4 290.190 15.3745   1
   8  -5  -4 289.136 14.4159   1
  -8  -5   4 299.429 9.01709   2
   8   5   4 310.721 17.1137   1
  -8   5  -4 296.690 15.5013   1
  -8   5  -4 304.717 8.66075   2
   9  -5   4 0.64572 3.95392   1
  -9  -5  -4 2.50659 0.95198   2
  -9   5   4 1.26878 0.55574   2
   9   5  -4 -5.0307 4.26039   1
   9   5  -4 8.81222 5.53030   1
  -9  -5   4 1.28118 0.82380   2
  -9   5  -4 10.1310 4.24290   1
   9  -5  -4 6.46911 3.86080   1
  -9   5  -4 2.05176 0.67993   2
   9   5   4 5.62479 5.06563   1
 -10  -5  -4 87.4384 3.50218   2
  10   5  -4 94.9110 11.8405   1
  10  -5   4 89.0013 9.80966   1
  10   5  -4 105.209 12.3212   1
  10  -5  -4 87.8759 9.28292   1
  10   5   4 108.106 11.7250   1
 -10  -5   4 87.3254 3.48764   2
  11   5  -4 4.42077 5.71151   1
  11  -5   4 2.00162 4.65576   1
 -11  -5  -4 3.72030 1.03122   2
  11   5  -4 1.27388 5.93266   1
  11   5   4 6.66955 5.85955   1
 -11  -5   4 2.37710 1.00633   2
 -11   5  -4 -0.7697 2.37342   1
  11  -5  -4 1.39487 4.63601   1
  12  -5   4 27.6887 7.54108   1
 -12  -5  -4 45.7343 2.53819   2
  12   5  -4 46.0334 9.70807   1
  12   5  -4 47.9922 9.89769   1
  12   5   4 23.3184 7.62848   1
  12  -5  -4 43.7043 7.69030   1
 -12  -5   4 47.5058 2.61589   2
  12  -5  -4 25.6956 6.84754   1
  12   5   4 44.0429 9.30086   1
 -13  -5  -4 206.282 6.66968   2
  13   5  -4 177.171 17.5365   1
  13   5  -4 213.399 17.9876   1
  13  -5   4 192.870 15.9487   1
  13  -5  -4 206.712 15.8345   1
  13  -5  -4 205.705 15.9852   1
 -13  -5   4 205.953 6.68031   2
  13   5   4 164.006 20.0806   1
  13   5   4 199.815 17.0058   1
  14  -5   4 150.811 14.6066   1
 -14  -5  -4 119.784 4.83271   2
  14   5  -4 117.138 15.2541   1
  14   5   4 168.143 16.6523   1
  14   5   4 123.421 15.3518   1
 -14  -5   4 125.314 5.55057   2
  14  -5  -4 132.094 13.9037   1
 -14   5  -4 110.717 23.0466   1
  14  -5  -4 135.825 14.2196   1
  15  -5   4 6.17926 6.88884   1
 -15  -5  -4 13.2650 2.12677   2
  15   5  -4 11.5790 8.52354   1
  15   5  -4 5.60292 8.46734   1
 -15  -5   4 12.7713 1.67540   2
  15   5   4 0.81509 7.11834   1
  15  -5  -4 -0.6738 5.83203   1
  15   5   4 16.1839 9.21496   1
  15  -5  -4 10.0007 7.21315   1
 -15   5  -4 -1.1150 6.54157   1
  16   5  -4 67.1101 13.5423   1
 -16  -5  -4 71.2566 3.59896   2
  16  -5   4 58.1346 11.5816   1
  16   5  -4 55.2161 11.5668   1
  16   5   4 74.9936 14.3346   1
 -16   5  -4 44.4688 10.6509   1
  16  -5  -4 66.5064 11.3973   1
  16  -5  -4 57.0603 10.5660   1
  16   5   4 81.2045 13.5796   1
  17   5  -4 39.4920 11.7406   1
  17  -5   4 26.6444 8.72839   1
  17   5  -4 27.8523 9.83590   1
  17  -5  -4 29.4280 9.39101   1
  17   5   4 27.8741 10.7647   1
 -17   5  -4 27.5253 9.51050   1
  17   5   4 57.7816 12.0909   1
  17  -5  -4 33.9745 9.11222   1
  18  -5   4 4.89680 7.22428   1
  18   5  -4 24.2067 10.2831   1
  18   5  -4 12.8174 8.32920   1
  18   5   4 24.0906 10.4976   1
  18  -5  -4 16.7650 8.00285   1
  18   5   4 -7.3696 7.87481   1
  18  -5  -4 6.89807 7.33901   1
 -18   5  -4 -2.7019 7.31064   1
  19   5  -4 2.26608 8.40469   1
  19   5  -4 9.78650 9.92423   1
  19  -5   4 7.75109 7.77985   1
  19  -5  -4 5.23777 7.20928   1
  19   5   4 15.8951 10.0156   1
  19   5   4 7.12059 10.3418   1
  20   5  -4 22.0536 9.88462   1
  20  -5   4 13.6144 9.17678   1
  20   5  -4 24.2291 8.85721   1
  20   5   4 3.17704 8.60231   1
  20   5   4 46.4854 12.8863   1
  20  -5  -4 5.23678 7.58336   1
  21   5  -4 16.0004 9.96801   1
  21  -5   4 3.15242 9.09645   1
  21   5  -4 22.3395 12.3621   1
  21   5   4 0.32769 9.52078   1
  21   5   4 1.54596 9.74597   1
  21  -5  -4 0.82300 9.25914   1
  22   5  -4 15.7423 12.5151   1
  22   5  -4 29.2390 11.9091   1
  22   5   4 25.2741 11.4922   1
  22   5   4 5.45786 10.4221   1
  23   5  -4 4.51501 13.0127   1
  23   5  -4 21.7728 12.3604   1
  23   5   4 14.7155 13.2545   1
  23   5   4 27.8248 14.8148   1
   0  -6   4 2014.11 53.5225   2
   0   6   4 1999.22 54.9490   1
   0   6  -4 1986.84 58.8040   1
   0   6  -4 1968.18 53.4224   2
   0   6   4 1988.14 55.1116   1
   0  -6   4 1967.76 58.7263   1
   1  -6   4 97.8628 7.31412   1
   1   6  -4 92.0019 2.91664   2
   1   6  -4 95.5954 7.65832   1
   1  -6   4 99.8474 2.95928   2
   1   6   4 89.4478 5.63460   1
  -1   6  -4 91.7032 7.20407   1
  -1  -6   4 96.0859 7.74087   1
  -1  -6   4 94.9947 3.01433   2
   1   6   4 83.6044 5.42747   1
  -1   6  -4 98.1288 2.79963   2
   2  -6   4 180.236 5.03499   2
   2   6  -4 166.810 10.4194   1
   2   6  -4 169.981 5.02951   2
   2  -6   4 177.548 9.63749   1
   2   6   4 166.773 8.59592   1
  -2   6  -4 179.753 9.51971   1
  -2  -6   4 176.214 5.14186   2
  -2   6  -4 173.496 4.87594   2
  -2  -6   4 177.131 10.5690   1
   2   6   4 168.312 8.85816   1
   3  -6   4 9.17360 3.65280   1
   3   6  -4 13.3954 4.42816   1
   3   6  -4 5.46196 0.73962   2
  -3  -6   4 0.50780 3.91235   1
   3   6   4 7.03477 3.38031   1
   3  -6  -4 7.92567 1.17398   1
   3   6   4 5.72197 3.42392   1
  -3   6  -4 7.72620 3.32142   1
  -3  -6   4 5.36930 0.78897   2
  -3   6  -4 6.59194 0.71555   2
   4   6  -4 2197.19 59.8497   2
   4  -6   4 2249.30 65.5709   1
   4   6   4 2194.10 65.8751   1
   4   6   4 2159.95 65.8597   1
  -4  -6   4 2232.20 59.9376   2
   4  -6  -4 2275.51 61.9054   1
  -4   6  -4 2262.15 59.6819   2
  -4   6  -4 2196.18 65.2485   1
  -4  -6   4 2209.81 67.5924   1
   5   6  -4 77.7255 2.78723   2
   5  -6   4 77.8027 7.33511   1
  -5  -6  -4 75.2244 2.74152   2
   5  -6  -4 71.5621 5.25541   1
   5   6   4 80.0086 7.88303   1
  -5  -6   4 82.4559 2.87949   2
  -5   6  -4 77.6472 7.20758   1
  -5  -6   4 75.4809 9.07821   1
   5   6   4 69.6870 7.77786   1
  -5   6  -4 82.1543 2.49759   2
  -6  -6  -4 14.5789 1.39476   2
   6  -6   4 11.2136 4.15540   1
   6   6  -4 16.0822 5.41288   1
  -6   6  -4 11.9207 4.14917   1
   6   6   4 12.9565 4.68739   1
   6  -6  -4 15.8636 3.46311   1
  -6  -6   4 14.4003 1.45566   2
  -6   6  -4 15.0867 0.99827   2
   6   6   4 9.82953 3.66520   1
  -7  -6  -4 67.9599 2.76292   2
   7  -6   4 77.1446 7.84614   1
   7   6  -4 89.8389 9.99285   1
   7   6  -4 75.8779 9.61757   1
  -7   6  -4 73.1467 2.41638   2
   7   6   4 69.6972 8.79244   1
  -7   6  -4 74.2245 7.77479   1
  -7  -6   4 72.7295 2.84854   2
   7  -6  -4 65.3479 6.38690   1
   8   6  -4 41.3120 7.79291   1
   8   6  -4 49.5764 8.11837   1
  -8  -6  -4 42.1814 2.15674   2
   8  -6   4 42.3296 6.60391   1
  -8   6   4 44.9214 1.49219   2
   8   6   4 41.9996 7.49525   1
  -8   6  -4 45.4966 1.81344   2
   8  -6  -4 37.8292 5.44950   1
  -8  -6   4 39.3197 2.16035   2
   8   6   4 45.1163 7.63170   1
  -8   6  -4 51.4775 7.40716   1
  -9  -6  -4 196.682 6.26406   2
   9   6  -4 201.726 15.4213   1
   9   6  -4 201.561 15.0437   1
   9  -6   4 207.621 13.1909   1
   9   6   4 216.327 14.9154   1
   9  -6  -4 190.893 11.9799   1
  -9  -6   4 197.586 6.30462   2
   9   6   4 204.064 14.4072   1
  -9   6  -4 196.295 13.1404   1
  10   6  -4 282.172 18.4156   1
  10  -6   4 289.784 16.6706   1
  10   6  -4 297.015 18.5452   1
 -10  -6  -4 277.584 10.0296   2
  10   6   4 288.423 18.2168   1
 -10  -6   4 290.117 8.69710   2
 -10   6  -4 291.589 16.7567   1
  10   6   4 280.721 18.2064   1
  11   6  -4 17.1914 6.96311   1
 -11  -6  -4 9.90612 1.28425   2
  11   6  -4 5.07203 6.41452   1
  11  -6   4 5.78429 5.02427   1
 -11  -6   4 9.94884 1.28112   2
  11   6   4 -5.6476 5.01953   1
  11   6   4 17.0589 9.82381   1
 -11   6  -4 8.20052 5.15903   1
  11  -6  -4 4.15297 4.33103   1
  12   6  -4 108.171 13.0844   1
 -12  -6  -4 132.403 4.64609   2
  12  -6   4 116.625 12.1281   1
  12   6  -4 111.919 15.1266   1
 -12  -6   4 122.768 4.64678   2
  12   6   4 122.354 14.2304   1
 -12   6  -4 119.780 12.3036   1
  12   6   4 118.328 21.0831   1
  12  -6  -4 134.991 12.2294   1
  12  -6  -4 143.244 12.6374   1
 -13  -6  -4 31.5491 2.51404   2
  13   6  -4 35.0641 9.14027   1
  13   6  -4 31.8110 9.84174   1
  13  -6   4 34.6046 8.40170   1
  13   6   4 40.2421 9.98766   1
  13  -6  -4 35.7261 7.84940   1
 -13   6  -4 40.8572 8.07217   1
 -13  -6   4 32.5739 2.54429   2
  13  -6  -4 30.8411 7.82561   1
  13   6   4 33.6983 9.05689   1
 -14  -6  -4 57.1251 3.11849   2
  14  -6   4 45.9535 9.63469   1
  14   6  -4 66.9743 11.9819   1
  14   6  -4 62.8664 12.3267   1
  14   6   4 36.2924 10.3760   1
 -14  -6   4 63.3946 3.24914   2
  14   6   4 72.0572 12.4489   1
  14  -6  -4 46.2126 9.30851   1
 -14   6  -4 43.7821 8.45819   1
  14  -6  -4 59.0550 9.96228   1
  15   6  -4 13.8197 8.46783   1
 -15  -6  -4 0.58265 1.21776   2
  15   6  -4 11.5950 7.69560   1
  15  -6   4 9.61274 7.26606   1
  15   6   4 -6.3656 5.42129   1
 -15  -6   4 0.22916 1.19804   2
  15   6   4 5.69946 7.60605   1
  15  -6  -4 3.51036 6.25929   1
 -15   6  -4 2.52892 3.36700   1
  15  -6  -4 5.60603 6.40481   1
  16   6  -4 23.3742 9.93913   1
  16   6  -4 0.00439 7.86561   1
  16  -6   4 16.2092 7.65189   1
 -16  -6  -4 13.1070 1.65973   2
  16  -6  -4 13.3596 8.00361   1
  16  -6  -4 14.2998 8.26741   1
  16   6   4 -0.9030 7.82748   1
  16   6   4 4.92325 8.40452   1
  17   6  -4 6.23296 8.38518   1
  17   6  -4 0.19845 8.06338   1
  17  -6   4 5.41230 6.36165   1
  17   6   4 10.5019 8.37888   1
  17   6   4 -5.1963 6.91599   1
  17  -6  -4 1.51223 6.61583   1
  17  -6  -4 1.51129 6.37600   1
  18  -6   4 13.7364 8.62611   1
  18   6  -4 9.02758 11.4835   1
  18   6  -4 23.6631 10.3937   1
  18  -6  -4 33.6224 10.2190   1
  18   6   4 26.9877 10.4926   1
  18   6   4 43.6674 12.0411   1
  19   6  -4 14.9686 10.1957   1
  19  -6   4 6.38216 7.94369   1
  19   6  -4 17.5317 11.0161   1
  19   6   4 18.9199 10.8927   1
  19  -6  -4 27.5410 9.82196   1
  19   6   4 -0.6768 10.0752   1
  20   6  -4 13.8999 9.95363   1
  20  -6   4 13.1080 8.59539   1
  20   6  -4 7.19520 8.79880   1
  20   6   4 -2.4527 12.3224   1
  20  -6  -4 13.6076 8.63540   1
  20   6   4 2.33739 8.85309   1
  21   6  -4 1.88005 14.4319   1
  21   6  -4 12.1395 10.8446   1
  21   6   4 15.2392 9.55317   1
  21   6   4 -9.1597 10.1014   1
  22   6  -4 20.0491 11.6931   1
  22   6  -4 -10.294 12.0633   1
  22   6   4 42.2195 13.5953   1
  22   6   4 23.1011 17.1786   1
   0   7   4 0.21182 1.49344   1
   0   7  -4 -0.3740 0.38819   2
   0  -7   4 -2.1212 2.96521   1
   0  -7   4 -0.5406 0.53348   2
   0   7   4 -0.2667 1.52490   1
  -1  -7  -4 1.48048 0.46250   2
   1   7  -4 2.33031 0.50042   2
   1   7  -4 1.66646 3.06897   1
   1  -7   4 1.88885 0.57111   2
   1  -7   4 2.82906 3.70155   1
  -1  -7   4 0.90917 0.59249   2
  -1  -7   4 0.04513 3.18098   1
   1   7   4 -0.7379 1.97840   1
   1   7   4 3.19397 2.30825   1
  -1   7  -4 1.39591 0.39343   2
   2  -7   4 12.2927 1.06723   2
  -2  -7  -4 10.9248 0.99841   2
   2  -7   4 9.98244 4.70974   1
   2   7  -4 13.7899 1.02197   2
   2   7  -4 10.0821 4.15668   1
  -2  -7   4 14.0871 1.22483   2
  -2  -7   4 11.5557 4.18838   1
   2   7   4 7.29123 3.04594   1
   3   7  -4 225.069 6.59906   2
  -3  -7  -4 236.507 6.61615   2
   3   7  -4 240.361 13.1369   1
   3  -7   4 222.690 12.0456   1
  -3  -7   4 222.167 6.71166   2
  -3  -7   4 223.135 12.9534   1
  -3   7  -4 234.338 12.4759   1
   3   7   4 235.537 11.4898   1
  -3   7  -4 234.629 6.33502   2
   4  -7   4 17.9283 4.35593   1
   4   7  -4 15.8901 1.24486   2
   4   7  -4 15.5856 4.82735   1
  -4  -7  -4 14.5288 1.26647   2
   4  -7  -4 18.2625 2.39486   1
   4   7   4 13.9873 4.21290   1
   4  -7  -4 16.7363 2.31628   1
  -4   7  -4 16.7718 0.78789   2
   4   7   4 12.6565 4.16106   1
  -4  -7   4 15.8590 1.38888   2
  -4  -7   4 16.7946 5.10062   1
  -4   7  -4 14.6715 4.57194   1
   5  -7   4 122.468 9.49449   1
  -5  -7  -4 125.709 4.01180   2
  -5  -7   4 124.038 4.09570   2
   5   7   4 117.515 9.48720   1
   5   7   4 119.662 9.44215   1
  -5   7  -4 125.525 3.64432   2
  -5   7  -4 126.099 9.17214   1
   5  -7  -4 138.093 6.52610   1
  -5  -7   4 126.963 10.7055   1
  -6  -7  -4 12.8761 1.36935   2
   6  -7   4 15.6465 6.59402   1
  -6  -7   4 14.0423 1.46555   2
   6   7   4 13.8674 4.59481   1
   6  -7  -4 16.8976 3.21784   1
  -6   7  -4 13.4416 0.87559   2
  -6   7  -4 14.5445 4.19461   1
  -6   7  -4 12.8463 0.89238   2
   6   7   4 11.4353 4.66288   1
   7   7  -4 24.1206 6.33551   1
   7  -7   4 19.6519 7.25611   1
   7   7  -4 5.62178 4.97639   1
  -7  -7  -4 18.4078 1.56357   2
   7  -7  -4 20.8189 3.87321   1
   7   7   4 14.2181 5.11401   1
  -7   7  -4 23.3350 1.13515   2
  -7   7  -4 22.7426 1.13252   2
  -7   7  -4 22.2087 5.17464   1
   7   7   4 16.1684 4.67683   1
  -7  -7   4 23.3604 1.73928   2
  -8  -7  -4 32.5903 1.95695   2
   8   7  -4 30.9044 7.20002   1
   8  -7   4 36.3055 6.30422   1
   8   7  -4 32.6902 7.21362   1
  -8   7  -4 32.7181 1.45135   2
   8   7   4 30.7557 6.62871   1
  -8   7  -4 26.8320 8.27576   1
  -8  -7   4 31.1013 2.04061   2
   8  -7  -4 29.3270 5.01624   1
   9   7  -4 75.8799 10.4996   1
  -9  -7  -4 56.5201 2.59815   2
   9  -7   4 63.3306 8.51422   1
   9   7  -4 47.7655 8.86532   1
   9  -7  -4 52.1641 6.86197   1
  -9  -7   4 52.8842 3.31137   2
   9   7   4 52.4526 12.3338   1
   9   7   4 51.3598 10.7506   1
  10  -7   4 61.8954 9.00220   1
 -10  -7  -4 69.8682 2.97105   2
  10   7  -4 70.4760 10.2863   1
  10   7   4 69.4819 10.4068   1
 -10  -7   4 63.7083 3.02650   2
 -10   7  -4 59.8874 8.92137   1
  10   7   4 53.1838 9.24798   1
[truncated: 3,007,197 more chars]
