# Supplementary material for: Anticancer Agents as Design Archetypes: Insights into the Structure–Property Relationships of Ionic Liquids with a Triarylmethyl Moiety
Source: ACS Phys Chem Au. 2022 Dec 7;3(1):94–106. doi: 10.1021/acsphyschemau.2c00048 (PMC9881241; doi:10.1021/acsphyschemau.2c00048)
Supplement: Supplementary file 3 — pg2c00048_si_003.cif [file pg2c00048_si_003.cif]

#######################################################################
#
#                 Cambridge Crystallographic Data Centre
#                                CCDC 
#
#######################################################################
#
# If this CIF has been generated from an entry in the Cambridge 
# Structural Database, then it will include bibliographic, chemical, 
# crystal, experimental, refinement or atomic coordinate data resulting 
# from the CCDC's data processing and validation procedures.
#
#######################################################################

data_AndersonG_Im3Ph_Cl_1_0m
_symmetry_cell_setting           triclinic
_symmetry_space_group_name_H-M   'P -1'
_symmetry_Int_Tables_number      2
_space_group_name_Hall           '-P 1'
loop_
_symmetry_equiv_pos_site_id
_symmetry_equiv_pos_as_xyz
1 x,y,z
2 -x,-y,-z
_cell_length_a                   11.9138(5)
_cell_length_b                   12.9386(5)
_cell_length_c                   14.5793(6)
_cell_angle_alpha                86.1777(16)
_cell_angle_beta                 77.9486(17)
_cell_angle_gamma                69.0609(15)
_cell_volume                     2052.62
loop_
_atom_site_label
_atom_site_type_symbol
_atom_site_fract_x
_atom_site_fract_y
_atom_site_fract_z
Cl1 Cl 0.48965(2) 0.75309(2) 1.00176(2)
C1 C 0.33515(8) 0.40505(7) 0.74159(6)
C2 C 0.40697(9) 0.52522(8) 0.82838(7)
H2 H 0.456061 0.544954 0.775030
C3 C 0.38798(9) 0.56042(8) 0.91758(7)
H3 H 0.420826 0.609332 0.938761
C4 C 0.28585(8) 0.44772(7) 0.91733(6)
H4 H 0.235954 0.404230 0.937977
C5 C 0.27146(11) 0.52089(10) 1.07352(7)
H5A H 0.256582 0.596273 1.093511
H5B H 0.335222 0.468149 1.103392
H5C H 0.195613 0.504603 1.091975
C6 C 0.25305(8) 0.49527(7) 0.68620(6)
C7 C 0.20026(9) 0.60644(8) 0.71293(7)
H7 H 0.216449 0.630557 0.767292
C8 C 0.12341(10) 0.68262(9) 0.65981(9)
H8 H 0.087791 0.758331 0.678263
C9 C 0.09897(10) 0.64847(11) 0.58065(9)
H9 H 0.047786 0.700783 0.544322
C10 C 0.14930(10) 0.53777(11) 0.55443(8)
H10 H 0.131977 0.513925 0.500468
C11 C 0.22504(9) 0.46182(9) 0.60714(7)
H11 H 0.258400 0.385903 0.589258
C12 C 0.46882(8) 0.35373(7) 0.68824(6)
C13 C 0.50576(9) 0.37224(8) 0.59330(7)
H13 H 0.448812 0.422720 0.559918
C14 C 0.62624(10) 0.31684(10) 0.54701(8)
H14 H 0.650773 0.329919 0.482325
C15 C 0.70983(10) 0.24319(9) 0.59478(9)
H15 H 0.790962 0.204218 0.562608
C16 C 0.67503(9) 0.22620(8) 0.68998(9)
H16 H 0.732898 0.176654 0.723178
C17 C 0.55531(9) 0.28175(8) 0.73685(7)
H17 H 0.532247 0.270736 0.802138
C18 C 0.27539(8) 0.31632(7) 0.76664(6)
C19 C 0.15274(8) 0.34794(8) 0.81339(6)
H19 H 0.109199 0.422649 0.833106
C20 C 0.09394(9) 0.27085(9) 0.83127(7)
H20 H 0.011068 0.293097 0.863843
C21 C 0.15593(11) 0.16151(9) 0.80169(8)
H21 H 0.115783 0.108994 0.813773
C22 C 0.27664(10) 0.13004(8) 0.75449(8)
H22 H 0.319443 0.055465 0.734113
C23 C 0.33612(9) 0.20667(7) 0.73651(7)
H23 H 0.418776 0.184002 0.703437
N1 N 0.34188(7) 0.45519(6) 0.82889(5)
N2 N 0.31172(7) 0.51141(7) 0.97152(5)

#END
