# Supplementary material for: Anticancer Agents as Design Archetypes: Insights into the Structure–Property Relationships of Ionic Liquids with a Triarylmethyl Moiety
Source: ACS Phys Chem Au. 2022 Dec 7;3(1):94–106. doi: 10.1021/acsphyschemau.2c00048 (PMC9881241; doi:10.1021/acsphyschemau.2c00048)
Supplement: Supplementary file 4 — pg2c00048_si_004.cif [file pg2c00048_si_004.cif]

data_global

_publ_section_references
;
Allen, F. H., Johnson, O., Shields, G. P., Smith, B. R., Towler, M. (2004). 
J. Appl. Cryst., 37, 335--338.

Bruker (2019). Apex3 v2019.1-0, SAINT V8.40A, Bruker Nano 
Inc.: Madison (WI), USA, 2018.

H\"ubschle, C. B., Sheldrick, G. M. and Dittrich, B. (2011). J. Appl. Cryst., 
44, 1281--1284.

Sheldrick, G.M. (2008). Acta Cryst., A64, 112--122.

Sheldrick, G. M. (2018). SHELXL2018. University of G\"ottingen, Germany.

Sheldrick G. M. (2015). "Crystal structure refinement with SHELXL", Acta Cryst., 
C71, 3-8.

Sheldrick, G. M. (2015). "SHELXT--Integrated space-group and
crystal-structure determination", Acta Cryst. A71, 3-8.

Sheldrick, G. M. (2012). TWINABS. Ver. 2012/1. 

Spek, A. L. (2003). J. Appl. Cryst., 36, 7--13.

CSD: Groom, C. R. & Allen, F. H. (2014). Angew. Chem. Int. Ed., 53, 662--671.

Publcif: Westrip, S. P. (2010). J. Appl. Cryst., 43, 920--925.
;

_publ_section_acknowledgements
;
This material is based upon work supported by the National Science Foundation 
through the Major Research Instrumentation Program under Grant No. CHE 1625543.
(Funding for the single crystal X-ray diffractometer).
;

data_AndersonG_ImPh2PhCl_Cl_1_0m
 
_audit_creation_method            'SHELXL-2018/3'
_shelx_SHELXL_version_number      '2018/3'
_chemical_name_systematic         ?
_chemical_name_common             ?
_chemical_melting_point           ?
_chemical_formula_moiety          ?
_chemical_formula_sum
 'C19 H15 Cl O' 
_chemical_formula_weight          294.76

loop_
 _atom_type_symbol
 _atom_type_description
 _atom_type_scat_dispersion_real
 _atom_type_scat_dispersion_imag
 _atom_type_scat_source
 'C'  'C'   0.0181   0.0091
 'International Tables Vol C Tables 4.2.6.8 and 6.1.1.4'
 'H'  'H'   0.0000   0.0000
 'International Tables Vol C Tables 4.2.6.8 and 6.1.1.4'
 'Cl'  'Cl'   0.3639   0.7018
 'International Tables Vol C Tables 4.2.6.8 and 6.1.1.4'
 'O'  'O'   0.0492   0.0322
 'International Tables Vol C Tables 4.2.6.8 and 6.1.1.4'
 
_space_group_crystal_system       orthorhombic
_space_group_IT_number            19
_space_group_name_H-M_alt         'P 21 21 21'
_space_group_name_Hall            'P 2ac 2ab'
 
_shelx_space_group_comment
;
The symmetry employed for this shelxl refinement is uniquely defined
by the following loop, which should always be used as a source of
symmetry information in preference to the above space-group names.
They are only intended as comments.
;
 
loop_
 _space_group_symop_operation_xyz
 'x, y, z'
 '-x+1/2, -y, z+1/2'
 '-x, y+1/2, -z+1/2'
 'x+1/2, -y+1/2, -z'
 
_cell_length_a                    8.4708(13)
_cell_length_b                    19.356(4)
_cell_length_c                    36.259(8)
_cell_angle_alpha                 90
_cell_angle_beta                  90
_cell_angle_gamma                 90
_cell_volume                      5945(2)
_cell_formula_units_Z             16
_cell_measurement_temperature     150(2)
_cell_measurement_reflns_used     9949    
_cell_measurement_theta_min       2.5868   
_cell_measurement_theta_max       79.4768
 
_exptl_crystal_description        plate
_exptl_crystal_colour             colourless
_exptl_crystal_density_meas       ?
_exptl_crystal_density_method     ?
_exptl_crystal_density_diffrn     1.317          
_exptl_crystal_F_000              2464
_exptl_transmission_factor_min    ?
_exptl_transmission_factor_max    ?
_exptl_crystal_size_max           0.240
_exptl_crystal_size_mid           0.080
_exptl_crystal_size_min           0.030
_exptl_absorpt_coefficient_mu     2.224
_shelx_estimated_absorpt_T_min    0.617
_shelx_estimated_absorpt_T_max    0.936
_exptl_absorpt_correction_type    multi-scan
_exptl_absorpt_correction_T_min   0.5714
_exptl_absorpt_correction_T_max   0.7543
_exptl_absorpt_process_details
;
 SADABS 2016/2: Krause, L., Herbst-Irmer, R., Sheldrick G.M. & Stalke D.,
 J. Appl. Cryst. 48 (2015) 3-10
;
_exptl_absorpt_special_details    ?
_diffrn_ambient_temperature       150(2)
_diffrn_radiation_wavelength      1.54178
_diffrn_radiation_type            CuK\a
_diffrn_source                    'I-mu-S microsource X-ray tube'
_diffrn_source_current            '1.0 mA'
_diffrn_source_voltage            '50 kV'
_diffrn_radiation_monochromator   'laterally graded multilayer (Goebel) mirror'
_diffrn_measurement_device_type   
;
Bruker AXS D8 Quest diffractometer with PhotonIII_C14 charge-integrating pixel 
array detector (CPAD)
;
_diffrn_measurement_method        'omega and phi scans'
_diffrn_detector_area_resol_mean  7.4074
_diffrn_reflns_number             28533
_diffrn_reflns_av_unetI/netI      0.0594
_diffrn_reflns_av_R_equivalents   0.0497
_diffrn_reflns_limit_h_min        -6
_diffrn_reflns_limit_h_max        10
_diffrn_reflns_limit_k_min        -15
_diffrn_reflns_limit_k_max        24
_diffrn_reflns_limit_l_min        -45
_diffrn_reflns_limit_l_max        45
_diffrn_reflns_theta_min          2.437
_diffrn_reflns_theta_max          79.752
_diffrn_reflns_theta_full         67.679
_diffrn_measured_fraction_theta_max   0.937
_diffrn_measured_fraction_theta_full  0.981
_diffrn_reflns_Laue_measured_fraction_max    0.937
_diffrn_reflns_Laue_measured_fraction_full   0.981
_diffrn_reflns_point_group_measured_fraction_max   0.895
_diffrn_reflns_point_group_measured_fraction_full  0.961
_reflns_number_total              11591
_reflns_number_gt                 9934
_reflns_threshold_expression      'I > 2\s(I)'
_reflns_Friedel_coverage          0.717
_reflns_Friedel_fraction_max      0.843
_reflns_Friedel_fraction_full     0.936
 
_reflns_special_details
;
 Reflections were merged by SHELXL according to the crystal
 class for the calculation of statistics and refinement.
 
 _reflns_Friedel_fraction is defined as the number of unique
 Friedel pairs measured divided by the number that would be
 possible theoretically, ignoring centric projections and
 systematic absences. Completness statistics refer to single and
 composite reflections containing twin component 1 only.
;
 
_computing_data_collection        'Apex3 v2019.1-0 (Bruker, 2019)' 
_computing_cell_refinement        'SAINT V8.40A (Bruker, 2019)' 
_computing_data_reduction         'SAINT V8.40A (Bruker, 2019)'
_computing_structure_solution     'SHELXM (Sheldrick, 2008)' 
_computing_structure_refinement   
;  
SHELXL-2018/3 (Sheldrick, 2015, 2018), 
SHELXLE Rev1113 (H\"ubschle et al., 2011)
; 
_computing_molecular_graphics     ?
_computing_publication_material   ?
_refine_special_details
;
 Refined as a 2-component inversion twin.
;
_refine_ls_structure_factor_coef  Fsqd
_refine_ls_matrix_type            full
_refine_ls_weighting_scheme       calc
_refine_ls_weighting_details
'w=1/[\s^2^(Fo^2^)+(0.0781P)^2^+3.2834P] where P=(Fo^2^+2Fc^2^)/3'
_atom_sites_solution_primary      direct 
_atom_sites_solution_secondary    difmap
_atom_sites_solution_hydrogens    geom
_refine_ls_hydrogen_treatment     constr
_refine_ls_extinction_method      none
_refine_ls_extinction_coef        .
_refine_ls_abs_structure_details
;
 Refined as an inversion twin.
;
_refine_ls_abs_structure_Flack    0.098(19)
_chemical_absolute_configuration  ad
_refine_ls_number_reflns          11591
_refine_ls_number_parameters      762
_refine_ls_number_restraints      0
_refine_ls_R_factor_all           0.0670
_refine_ls_R_factor_gt            0.0574
_refine_ls_wR_factor_ref          0.1564
_refine_ls_wR_factor_gt           0.1493
_refine_ls_goodness_of_fit_ref    1.034
_refine_ls_restrained_S_all       1.034
_refine_ls_shift/su_max           0.003
_refine_ls_shift/su_mean          0.000
 
loop_
 _atom_site_label
 _atom_site_type_symbol
 _atom_site_fract_x
 _atom_site_fract_y
 _atom_site_fract_z
 _atom_site_U_iso_or_equiv
 _atom_site_adp_type
 _atom_site_occupancy
 _atom_site_site_symmetry_order  
 _atom_site_calc_flag
 _atom_site_refinement_flags_posn
 _atom_site_refinement_flags_adp
 _atom_site_refinement_flags_occupancy
 _atom_site_disorder_assembly
 _atom_site_disorder_group
O1A O 0.2678(4) 0.39938(18) 0.59350(10) 0.0358(8) Uani 1 1 d . . . . .
H1A H 0.311705 0.362863 0.600682 0.054 Uiso 1 1 calc R U . . .
Cl1A Cl 0.53953(17) 0.29689(6) 0.58814(4) 0.0399(3) Uani 1 1 d . . . . .
C1A C 0.3561(6) 0.4283(2) 0.56302(13) 0.0290(10) Uani 1 1 d . . . . .
C2A C 0.5313(6) 0.4359(2) 0.57359(12) 0.0282(9) Uani 1 1 d . . . . .
C3A C 0.6105(6) 0.4981(3) 0.57049(14) 0.0345(10) Uani 1 1 d . . . . .
H3A H 0.553616 0.537848 0.562722 0.041 Uiso 1 1 calc R U . . .
C4A C 0.7702(6) 0.5045(3) 0.57834(17) 0.0430(13) Uani 1 1 d . . . . .
H4A H 0.820446 0.548224 0.576164 0.052 Uiso 1 1 calc R U . . .
C5A C 0.8559(6) 0.4479(3) 0.58925(17) 0.0425(13) Uani 1 1 d . . . . .
H5A H 0.965412 0.451968 0.594427 0.051 Uiso 1 1 calc R U . . .
C6A C 0.7805(7) 0.3847(3) 0.59261(15) 0.0402(12) Uani 1 1 d . . . . .
H6A H 0.837927 0.345194 0.600481 0.048 Uiso 1 1 calc R U . . .
C7A C 0.6218(6) 0.3792(2) 0.58451(14) 0.0325(10) Uani 1 1 d . . . . .
C8A C 0.2763(5) 0.4976(3) 0.55623(14) 0.0302(10) Uani 1 1 d . . . . .
C9A C 0.2249(6) 0.5187(3) 0.52159(14) 0.0343(11) Uani 1 1 d . . . . .
H9A H 0.237499 0.488907 0.500985 0.041 Uiso 1 1 calc R U . . .
C10A C 0.1551(7) 0.5834(3) 0.51687(16) 0.0413(12) Uani 1 1 d . . . . .
H10A H 0.120181 0.597405 0.493124 0.050 Uiso 1 1 calc R U . . .
C11A C 0.1367(7) 0.6271(3) 0.54667(17) 0.0439(13) Uani 1 1 d . . . . .
H11A H 0.090619 0.671428 0.543299 0.053 Uiso 1 1 calc R U . . .
C12A C 0.1853(7) 0.6066(3) 0.58144(17) 0.0427(12) Uani 1 1 d . . . . .
H12A H 0.170865 0.636384 0.601976 0.051 Uiso 1 1 calc R U . . .
C13A C 0.2551(6) 0.5422(3) 0.58623(15) 0.0362(11) Uani 1 1 d . . . . .
H13A H 0.288798 0.528333 0.610100 0.043 Uiso 1 1 calc R U . . .
C14A C 0.3442(6) 0.3813(2) 0.52915(14) 0.0306(10) Uani 1 1 d . . . . .
C15A C 0.2184(6) 0.3372(3) 0.52428(15) 0.0376(11) Uani 1 1 d . . . . .
H15A H 0.137715 0.335237 0.542445 0.045 Uiso 1 1 calc R U . . .
C16A C 0.2078(7) 0.2951(3) 0.49292(17) 0.0454(13) Uani 1 1 d . . . . .
H16A H 0.120847 0.264602 0.490031 0.055 Uiso 1 1 calc R U . . .
C17A C 0.3235(7) 0.2982(3) 0.46628(16) 0.0441(13) Uani 1 1 d . . . . .
H17A H 0.316547 0.269619 0.445027 0.053 Uiso 1 1 calc R U . . .
C18A C 0.4505(7) 0.3430(3) 0.47051(15) 0.0382(11) Uani 1 1 d . . . . .
H18A H 0.530144 0.345459 0.452125 0.046 Uiso 1 1 calc R U . . .
C19A C 0.4599(6) 0.3839(2) 0.50173(13) 0.0321(10) Uani 1 1 d . . . . .
H19A H 0.546886 0.414457 0.504575 0.039 Uiso 1 1 calc R U . . .
O1B O 0.0479(4) 0.36421(16) 0.66817(9) 0.0309(7) Uani 1 1 d . . . . .
H1B H 0.078502 0.356497 0.646522 0.046 Uiso 1 1 calc R U . . .
Cl1B Cl 0.11064(16) 0.24827(6) 0.61368(3) 0.0372(3) Uani 1 1 d . . . . .
C1B C 0.1189(6) 0.3147(2) 0.69286(13) 0.0266(9) Uani 1 1 d . . . . .
C2B C 0.0382(6) 0.2437(2) 0.68762(13) 0.0274(9) Uani 1 1 d . . . . .
C3B C -0.0282(6) 0.2082(2) 0.71731(14) 0.0323(10) Uani 1 1 d . . . . .
H3B H -0.025097 0.228777 0.741094 0.039 Uiso 1 1 calc R U . . .
C4B C -0.0988(7) 0.1439(3) 0.71326(16) 0.0388(12) Uani 1 1 d . . . . .
H4B H -0.142356 0.121033 0.734092 0.047 Uiso 1 1 calc R U . . .
C5B C -0.1056(7) 0.1132(3) 0.67891(17) 0.0409(12) Uani 1 1 d . . . . .
H5B H -0.153583 0.069130 0.676039 0.049 Uiso 1 1 calc R U . . .
C6B C -0.0419(7) 0.1470(3) 0.64862(16) 0.0385(11) Uani 1 1 d . . . . .
H6B H -0.047068 0.126443 0.624860 0.046 Uiso 1 1 calc R U . . .
C7B C 0.0294(6) 0.2110(2) 0.65315(14) 0.0310(9) Uani 1 1 d . . . . .
C8B C 0.0877(6) 0.3438(2) 0.73153(13) 0.0278(9) Uani 1 1 d . . . . .
C9B C 0.1878(6) 0.3289(3) 0.76104(14) 0.0331(10) Uani 1 1 d . . . . .
H9B H 0.278245 0.300715 0.757200 0.040 Uiso 1 1 calc R U . . .
C10B C 0.1563(7) 0.3548(3) 0.79595(15) 0.0413(13) Uani 1 1 d . . . . .
H10B H 0.225014 0.343926 0.815811 0.050 Uiso 1 1 calc R U . . .
C11B C 0.0273(8) 0.3961(3) 0.80219(15) 0.0444(13) Uani 1 1 d . . . . .
H11B H 0.006951 0.413931 0.826125 0.053 Uiso 1 1 calc R U . . .
C12B C -0.0732(8) 0.4113(3) 0.77296(17) 0.0473(14) Uani 1 1 d . . . . .
H12B H -0.162666 0.439906 0.776992 0.057 Uiso 1 1 calc R U . . .
C13B C -0.0444(7) 0.3853(3) 0.73828(16) 0.0401(12) Uani 1 1 d . . . . .
H13B H -0.114973 0.395747 0.718693 0.048 Uiso 1 1 calc R U . . .
C14B C 0.2973(5) 0.3109(2) 0.68635(12) 0.0262(9) Uani 1 1 d . . . . .
C15B C 0.3812(6) 0.3721(3) 0.68194(14) 0.0328(10) Uani 1 1 d . . . . .
H15B H 0.326060 0.414838 0.681597 0.039 Uiso 1 1 calc R U . . .
C16B C 0.5436(7) 0.3717(3) 0.67804(15) 0.0385(12) Uani 1 1 d . . . . .
H16B H 0.599732 0.413756 0.674775 0.046 Uiso 1 1 calc R U . . .
C17B C 0.6233(6) 0.3093(3) 0.67897(15) 0.0424(13) Uani 1 1 d . . . . .
H17B H 0.735060 0.308796 0.676771 0.051 Uiso 1 1 calc R U . . .
C18B C 0.5432(7) 0.2483(3) 0.68300(14) 0.0381(11) Uani 1 1 d . . . . .
H18B H 0.599292 0.205843 0.683102 0.046 Uiso 1 1 calc R U . . .
C19B C 0.3787(6) 0.2485(3) 0.68699(13) 0.0334(10) Uani 1 1 d . . . . .
H19B H 0.323109 0.206320 0.690121 0.040 Uiso 1 1 calc R U . . .
O1C O 0.5313(4) 0.55070(16) 0.66938(10) 0.0330(7) Uani 1 1 d . . . . .
H1C H 0.550824 0.561675 0.647435 0.050 Uiso 1 1 calc R U . . .
Cl1C Cl 0.59558(17) 0.66990(7) 0.61604(3) 0.0424(3) Uani 1 1 d . . . . .
C1C C 0.6060(6) 0.5995(2) 0.69398(12) 0.0269(9) Uani 1 1 d . . . . .
C2C C 0.5251(6) 0.6706(2) 0.68981(13) 0.0282(9) Uani 1 1 d . . . . .
C3C C 0.4585(6) 0.7042(2) 0.72019(14) 0.0313(9) Uani 1 1 d . . . . .
H3C H 0.462328 0.682567 0.743680 0.038 Uiso 1 1 calc R U . . .
C4C C 0.3867(6) 0.7688(3) 0.71691(15) 0.0365(11) Uani 1 1 d . . . . .
H4C H 0.345048 0.791077 0.738140 0.044 Uiso 1 1 calc R U . . .
C5C C 0.3761(6) 0.8005(3) 0.68285(16) 0.0398(12) Uani 1 1 d . . . . .
H5C H 0.325900 0.844209 0.680530 0.048 Uiso 1 1 calc R U . . .
C6C C 0.4389(6) 0.7682(3) 0.65221(15) 0.0383(12) Uani 1 1 d . . . . .
H6C H 0.431386 0.789335 0.628615 0.046 Uiso 1 1 calc R U . . .
C7C C 0.5130(6) 0.7048(3) 0.65618(13) 0.0318(10) Uani 1 1 d . . . . .
C8C C 0.7836(6) 0.6037(2) 0.68654(13) 0.0269(9) Uani 1 1 d . . . . .
C9C C 0.8663(6) 0.6654(3) 0.68791(14) 0.0314(10) Uani 1 1 d . . . . .
H9C H 0.811357 0.707444 0.692075 0.038 Uiso 1 1 calc R U . . .
C10C C 1.0291(6) 0.6662(3) 0.68323(14) 0.0353(11) Uani 1 1 d . . . . .
H10C H 1.084444 0.708817 0.684167 0.042 Uiso 1 1 calc R U . . .
C11C C 1.1113(6) 0.6057(3) 0.67725(14) 0.0387(12) Uani 1 1 d . . . . .
H11C H 1.222837 0.606664 0.674559 0.046 Uiso 1 1 calc R U . . .
C12C C 1.0305(7) 0.5431(3) 0.67516(16) 0.0386(12) Uani 1 1 d . . . . .
H12C H 1.085877 0.501412 0.670398 0.046 Uiso 1 1 calc R U . . .
C13C C 0.8662(6) 0.5425(3) 0.68016(15) 0.0360(11) Uani 1 1 d . . . . .
H13C H 0.810639 0.499888 0.679180 0.043 Uiso 1 1 calc R U . . .
C14C C 0.5789(6) 0.5696(2) 0.73251(13) 0.0297(10) Uani 1 1 d . . . . .
C15C C 0.4454(7) 0.5303(3) 0.73997(16) 0.0401(12) Uani 1 1 d . . . . .
H15C H 0.372100 0.521009 0.720753 0.048 Uiso 1 1 calc R U . . .
C16C C 0.4173(8) 0.5042(3) 0.77521(19) 0.0521(16) Uani 1 1 d . . . . .
H16C H 0.326125 0.477061 0.779996 0.063 Uiso 1 1 calc R U . . .
C17C C 0.5247(9) 0.5186(3) 0.80338(17) 0.0493(15) Uani 1 1 d . . . . .
H17C H 0.506368 0.500975 0.827455 0.059 Uiso 1 1 calc R U . . .
C18C C 0.6567(8) 0.5579(3) 0.79669(16) 0.0439(14) Uani 1 1 d . . . . .
H18C H 0.728711 0.567895 0.816039 0.053 Uiso 1 1 calc R U . . .
C19C C 0.6839(6) 0.5830(3) 0.76091(14) 0.0340(11) Uani 1 1 d . . . . .
H19C H 0.775803 0.609667 0.756109 0.041 Uiso 1 1 calc R U . . .
O1D O 0.7483(4) 0.6104(2) 0.39432(10) 0.0398(9) Uani 1 1 d . . . . .
H1D H 0.725694 0.652549 0.392598 0.060 Uiso 1 1 calc R U . . .
Cl1D Cl 0.4748(2) 0.71098(7) 0.39796(4) 0.0540(4) Uani 1 1 d . . . . .
C1D C 0.6634(6) 0.5805(2) 0.42498(13) 0.0298(10) Uani 1 1 d . . . . .
C2D C 0.4886(6) 0.5720(3) 0.41548(13) 0.0310(10) Uani 1 1 d . . . . .
C3D C 0.4106(7) 0.5097(3) 0.41993(15) 0.0406(12) Uani 1 1 d . . . . .
H3D H 0.469151 0.470426 0.427643 0.049 Uiso 1 1 calc R U . . .
C4D C 0.2513(7) 0.5027(4) 0.41356(18) 0.0528(15) Uani 1 1 d . . . . .
H4D H 0.201416 0.459216 0.417175 0.063 Uiso 1 1 calc R U . . .
C5D C 0.1642(8) 0.5587(4) 0.40194(19) 0.0597(18) Uani 1 1 d . . . . .
H5D H 0.054344 0.553834 0.397312 0.072 Uiso 1 1 calc R U . . .
C6D C 0.2363(7) 0.6217(4) 0.39706(17) 0.0511(15) Uani 1 1 d . . . . .
H6D H 0.176679 0.660401 0.389017 0.061 Uiso 1 1 calc R U . . .
C7D C 0.3961(7) 0.6283(3) 0.40394(14) 0.0400(12) Uani 1 1 d . . . . .
C8D C 0.6799(6) 0.6257(2) 0.45981(14) 0.0308(10) Uani 1 1 d . . . . .
C9D C 0.5686(6) 0.6206(2) 0.48791(13) 0.0305(10) Uani 1 1 d . . . . .
H9D H 0.480958 0.590440 0.485033 0.037 Uiso 1 1 calc R U . . .
C10D C 0.5838(7) 0.6588(3) 0.52006(14) 0.0371(11) Uani 1 1 d . . . . .
H10D H 0.507102 0.655010 0.539059 0.044 Uiso 1 1 calc R U . . .
C11D C 0.7114(7) 0.7025(3) 0.52421(16) 0.0441(13) Uani 1 1 d . . . . .
H11D H 0.722960 0.728854 0.546142 0.053 Uiso 1 1 calc R U . . .
C12D C 0.8217(8) 0.7077(3) 0.49656(17) 0.0478(14) Uani 1 1 d . . . . .
H12D H 0.908801 0.738085 0.499596 0.057 Uiso 1 1 calc R U . . .
C13D C 0.8086(6) 0.6698(3) 0.46449(16) 0.0386(12) Uani 1 1 d . . . . .
H13D H 0.886560 0.673686 0.445770 0.046 Uiso 1 1 calc R U . . .
C14D C 0.7460(6) 0.5109(3) 0.43065(14) 0.0322(10) Uani 1 1 d . . . . .
C15D C 0.8012(6) 0.4888(3) 0.46499(15) 0.0354(11) Uani 1 1 d . . . . .
H15D H 0.787826 0.517407 0.486068 0.043 Uiso 1 1 calc R U . . .
C16D C 0.8760(7) 0.4250(3) 0.46841(18) 0.0464(13) Uani 1 1 d . . . . .
H16D H 0.911385 0.409587 0.491861 0.056 Uiso 1 1 calc R U . . .
C17D C 0.8985(8) 0.3841(3) 0.4374(2) 0.0508(15) Uani 1 1 d . . . . .
H17D H 0.951961 0.341107 0.439537 0.061 Uiso 1 1 calc R U . . .
C18D C 0.8433(8) 0.4057(3) 0.40368(18) 0.0485(14) Uani 1 1 d . . . . .
H18D H 0.857088 0.376944 0.382683 0.058 Uiso 1 1 calc R U . . .
C19D C 0.7685(7) 0.4683(3) 0.39991(16) 0.0408(12) Uani 1 1 d . . . . .
H19D H 0.731840 0.482631 0.376369 0.049 Uiso 1 1 calc R U . . .
 
loop_
 _atom_site_aniso_label
 _atom_site_aniso_U_11
 _atom_site_aniso_U_22
 _atom_site_aniso_U_33
 _atom_site_aniso_U_23
 _atom_site_aniso_U_13
 _atom_site_aniso_U_12
O1A 0.0295(18) 0.0385(19) 0.0394(19) 0.0081(15) 0.0050(15) -0.0019(15)
Cl1A 0.0452(7) 0.0287(5) 0.0459(6) 0.0005(5) -0.0020(6) 0.0038(6)
C1A 0.023(2) 0.031(2) 0.033(2) 0.0023(18) 0.0045(18) -0.001(2)
C2A 0.026(2) 0.032(2) 0.027(2) 0.0015(17) 0.0030(18) 0.003(2)
C3A 0.027(2) 0.033(2) 0.043(3) -0.005(2) 0.000(2) 0.000(2)
C4A 0.027(3) 0.043(3) 0.059(4) 0.000(3) -0.005(2) -0.013(2)
C5A 0.020(2) 0.055(3) 0.053(3) -0.006(3) -0.003(2) -0.002(2)
C6A 0.037(3) 0.045(3) 0.039(3) -0.002(2) -0.007(2) 0.009(3)
C7A 0.034(3) 0.030(2) 0.033(2) -0.0025(19) 0.000(2) 0.001(2)
C8A 0.020(2) 0.033(2) 0.038(2) 0.002(2) 0.0008(18) -0.003(2)
C9A 0.031(3) 0.036(3) 0.036(2) 0.002(2) -0.001(2) 0.003(2)
C10A 0.035(3) 0.041(3) 0.048(3) 0.009(2) -0.002(2) 0.011(2)
C11A 0.039(3) 0.038(3) 0.055(3) 0.004(2) 0.005(3) 0.011(3)
C12A 0.035(3) 0.041(3) 0.052(3) -0.002(2) 0.004(2) 0.008(2)
C13A 0.029(2) 0.040(3) 0.040(3) -0.005(2) 0.001(2) 0.003(2)
C14A 0.031(2) 0.026(2) 0.035(2) 0.0035(18) -0.003(2) 0.003(2)
C15A 0.034(3) 0.038(3) 0.041(3) 0.003(2) -0.006(2) -0.005(2)
C16A 0.048(3) 0.037(3) 0.051(3) 0.000(2) -0.010(3) -0.012(3)
C17A 0.052(3) 0.037(3) 0.043(3) -0.007(2) -0.009(3) 0.003(3)
C18A 0.038(3) 0.038(3) 0.039(3) -0.004(2) -0.003(2) 0.002(2)
C19A 0.031(2) 0.030(2) 0.036(2) -0.0010(18) -0.001(2) -0.003(2)
O1B 0.0305(17) 0.0234(14) 0.0388(17) 0.0028(13) -0.0047(15) 0.0067(14)
Cl1B 0.0427(6) 0.0328(5) 0.0361(5) -0.0025(5) 0.0005(5) -0.0021(5)
C1B 0.027(2) 0.0197(19) 0.033(2) 0.0048(16) -0.0022(19) 0.0032(19)
C2B 0.021(2) 0.023(2) 0.038(2) 0.0016(17) 0.0005(19) 0.0022(19)
C3B 0.026(2) 0.027(2) 0.044(3) 0.003(2) 0.000(2) -0.003(2)
C4B 0.035(3) 0.032(2) 0.050(3) 0.008(2) 0.003(2) -0.005(2)
C5B 0.037(3) 0.025(2) 0.060(3) 0.000(2) 0.004(3) -0.003(2)
C6B 0.034(3) 0.033(2) 0.049(3) -0.008(2) -0.001(2) -0.001(2)
C7B 0.025(2) 0.026(2) 0.042(2) -0.0012(19) 0.002(2) -0.002(2)
C8B 0.027(2) 0.0195(19) 0.037(2) 0.0007(17) 0.0012(19) -0.0024(19)
C9B 0.035(3) 0.028(2) 0.036(2) 0.0001(19) 0.002(2) 0.001(2)
C10B 0.053(3) 0.037(3) 0.034(3) -0.004(2) -0.002(2) -0.009(3)
C11B 0.060(4) 0.032(2) 0.041(3) -0.002(2) 0.017(3) -0.008(3)
C12B 0.046(3) 0.036(3) 0.060(4) -0.003(2) 0.015(3) 0.007(3)
C13B 0.034(3) 0.033(2) 0.054(3) 0.005(2) 0.007(2) 0.006(2)
C14B 0.023(2) 0.027(2) 0.029(2) 0.0003(17) -0.0025(17) 0.0022(19)
C15B 0.033(3) 0.028(2) 0.037(2) -0.0027(19) -0.001(2) -0.002(2)
C16B 0.031(3) 0.040(3) 0.045(3) -0.001(2) 0.001(2) -0.011(2)
C17B 0.025(3) 0.062(4) 0.040(3) 0.001(2) 0.004(2) -0.001(3)
C18B 0.033(3) 0.042(3) 0.040(3) 0.002(2) -0.001(2) 0.015(3)
C19B 0.034(3) 0.031(2) 0.036(2) 0.0004(19) -0.002(2) 0.004(2)
O1C 0.0329(18) 0.0284(16) 0.0378(18) -0.0063(14) -0.0005(16) -0.0092(15)
Cl1C 0.0479(7) 0.0453(7) 0.0339(5) 0.0006(5) 0.0009(5) -0.0012(6)
C1C 0.027(2) 0.024(2) 0.030(2) -0.0027(16) 0.0011(19) -0.0029(19)
C2C 0.023(2) 0.026(2) 0.036(2) 0.0000(18) -0.0020(19) -0.005(2)
C3C 0.029(2) 0.026(2) 0.038(2) -0.0015(19) -0.001(2) -0.001(2)
C4C 0.032(3) 0.031(2) 0.046(3) -0.001(2) 0.000(2) 0.005(2)
C5C 0.033(3) 0.033(2) 0.054(3) 0.005(2) -0.002(2) 0.005(2)
C6C 0.034(3) 0.037(3) 0.044(3) 0.010(2) -0.004(2) -0.001(2)
C7C 0.025(2) 0.032(2) 0.038(2) 0.003(2) 0.0014(19) 0.000(2)
C8C 0.027(2) 0.024(2) 0.030(2) 0.0006(17) 0.0030(18) -0.0025(19)
C9C 0.029(2) 0.027(2) 0.038(2) -0.0011(19) 0.001(2) -0.003(2)
C10C 0.032(3) 0.035(2) 0.039(2) 0.001(2) -0.001(2) -0.011(2)
C11C 0.028(3) 0.048(3) 0.041(3) 0.000(2) 0.003(2) -0.003(2)
C12C 0.031(3) 0.032(2) 0.053(3) 0.001(2) 0.004(2) 0.007(2)
C13C 0.033(3) 0.026(2) 0.048(3) -0.002(2) 0.002(2) -0.001(2)
C14C 0.031(2) 0.020(2) 0.037(2) 0.0025(17) 0.0060(19) -0.002(2)
C15C 0.040(3) 0.030(2) 0.051(3) -0.001(2) 0.006(2) -0.008(2)
C16C 0.054(4) 0.034(3) 0.069(4) 0.002(3) 0.030(3) -0.008(3)
C17C 0.068(4) 0.034(3) 0.045(3) 0.005(2) 0.020(3) 0.009(3)
C18C 0.058(4) 0.036(3) 0.038(3) 0.003(2) 0.008(3) 0.007(3)
C19C 0.033(3) 0.033(2) 0.036(2) 0.002(2) 0.004(2) -0.004(2)
O1D 0.036(2) 0.0409(19) 0.042(2) 0.0108(16) 0.0100(16) -0.0042(17)
Cl1D 0.0600(9) 0.0414(7) 0.0607(8) 0.0105(6) 0.0014(7) 0.0117(7)
C1D 0.029(2) 0.028(2) 0.033(2) 0.0050(18) 0.0033(19) -0.005(2)
C2D 0.023(2) 0.041(3) 0.029(2) 0.0022(19) 0.0008(18) -0.001(2)
C3D 0.035(3) 0.043(3) 0.044(3) -0.001(2) 0.002(2) -0.007(2)
C4D 0.036(3) 0.069(4) 0.053(3) -0.012(3) 0.005(3) -0.013(3)
C5D 0.029(3) 0.100(6) 0.050(3) -0.015(4) -0.005(3) -0.001(3)
C6D 0.039(3) 0.072(4) 0.042(3) -0.004(3) -0.008(2) 0.014(3)
C7D 0.038(3) 0.048(3) 0.034(3) 0.003(2) -0.001(2) 0.004(3)
C8D 0.028(2) 0.026(2) 0.039(2) 0.0054(19) -0.003(2) -0.003(2)
C9D 0.027(2) 0.027(2) 0.037(2) -0.0004(18) 0.0007(19) 0.001(2)
C10D 0.039(3) 0.034(2) 0.038(3) 0.003(2) 0.000(2) 0.004(2)
C11D 0.056(4) 0.032(3) 0.044(3) -0.001(2) -0.018(3) 0.000(3)
C12D 0.048(3) 0.037(3) 0.059(3) 0.008(3) -0.016(3) -0.019(3)
C13D 0.030(3) 0.035(3) 0.050(3) 0.009(2) -0.003(2) -0.010(2)
C14D 0.023(2) 0.031(2) 0.042(3) 0.002(2) 0.001(2) -0.004(2)
C15D 0.027(2) 0.037(3) 0.042(3) 0.002(2) 0.001(2) -0.002(2)
C16D 0.040(3) 0.038(3) 0.062(4) 0.009(3) -0.008(3) 0.002(3)
C17D 0.044(3) 0.028(2) 0.080(4) -0.004(3) -0.009(3) 0.003(3)
C18D 0.047(3) 0.038(3) 0.061(4) -0.009(3) 0.003(3) 0.002(3)
C19D 0.039(3) 0.041(3) 0.043(3) -0.003(2) 0.002(2) -0.002(2)
 
_geom_special_details
;
 All esds (except the esd in the dihedral angle between two l.s. planes)
 are estimated using the full covariance matrix.  The cell esds are taken
 into account individually in the estimation of esds in distances, angles
 and torsion angles; correlations between esds in cell parameters are only
 used when they are defined by crystal symmetry.  An approximate (isotropic)
 treatment of cell esds is used for estimating esds involving l.s. planes.
;
 
loop_
 _geom_bond_atom_site_label_1
 _geom_bond_atom_site_label_2
 _geom_bond_distance
 _geom_bond_site_symmetry_2
 _geom_bond_publ_flag
O1A C1A 1.447(6) . ?
O1A H1A 0.8400 . ?
Cl1A C7A 1.744(5) . ?
C1A C8A 1.523(7) . ?
C1A C14A 1.531(7) . ?
C1A C2A 1.540(7) . ?
C2A C3A 1.383(7) . ?
C2A C7A 1.395(7) . ?
C3A C4A 1.388(7) . ?
C3A H3A 0.9500 . ?
C4A C5A 1.373(8) . ?
C4A H4A 0.9500 . ?
C5A C6A 1.385(8) . ?
C5A H5A 0.9500 . ?
C6A C7A 1.381(8) . ?
C6A H6A 0.9500 . ?
C8A C9A 1.391(7) . ?
C8A C13A 1.400(7) . ?
C9A C10A 1.395(7) . ?
C9A H9A 0.9500 . ?
C10A C11A 1.381(8) . ?
C10A H10A 0.9500 . ?
C11A C12A 1.384(8) . ?
C11A H11A 0.9500 . ?
C12A C13A 1.390(7) . ?
C12A H12A 0.9500 . ?
C13A H13A 0.9500 . ?
C14A C15A 1.377(7) . ?
C14A C19A 1.397(7) . ?
C15A C16A 1.402(8) . ?
C15A H15A 0.9500 . ?
C16A C17A 1.377(9) . ?
C16A H16A 0.9500 . ?
C17A C18A 1.390(8) . ?
C17A H17A 0.9500 . ?
C18A C19A 1.384(7) . ?
C18A H18A 0.9500 . ?
C19A H19A 0.9500 . ?
O1B C1B 1.442(5) . ?
O1B H1B 0.8400 . ?
Cl1B C7B 1.744(5) . ?
C1B C14B 1.532(7) . ?
C1B C8B 1.534(6) . ?
C1B C2B 1.548(6) . ?
C2B C3B 1.395(7) . ?
C2B C7B 1.403(7) . ?
C3B C4B 1.389(7) . ?
C3B H3B 0.9500 . ?
C4B C5B 1.381(8) . ?
C4B H4B 0.9500 . ?
C5B C6B 1.388(8) . ?
C5B H5B 0.9500 . ?
C6B C7B 1.387(7) . ?
C6B H6B 0.9500 . ?
C8B C9B 1.396(7) . ?
C8B C13B 1.399(7) . ?
C9B C10B 1.388(7) . ?
C9B H9B 0.9500 . ?
C10B C11B 1.371(9) . ?
C10B H10B 0.9500 . ?
C11B C12B 1.391(9) . ?
C11B H11B 0.9500 . ?
C12B C13B 1.376(8) . ?
C12B H12B 0.9500 . ?
C13B H13B 0.9500 . ?
C14B C19B 1.389(7) . ?
C14B C15B 1.391(7) . ?
C15B C16B 1.383(8) . ?
C15B H15B 0.9500 . ?
C16B C17B 1.384(8) . ?
C16B H16B 0.9500 . ?
C17B C18B 1.369(8) . ?
C17B H17B 0.9500 . ?
C18B C19B 1.401(8) . ?
C18B H18B 0.9500 . ?
C19B H19B 0.9500 . ?
O1C C1C 1.445(5) . ?
O1C H1C 0.8400 . ?
Cl1C C7C 1.750(5) . ?
C1C C14C 1.530(6) . ?
C1C C8C 1.531(7) . ?
C1C C2C 1.544(6) . ?
C2C C7C 1.391(7) . ?
C2C C3C 1.398(7) . ?
C3C C4C 1.396(7) . ?
C3C H3C 0.9500 . ?
C4C C5C 1.382(7) . ?
C4C H4C 0.9500 . ?
C5C C6C 1.381(8) . ?
C5C H5C 0.9500 . ?
C6C C7C 1.387(7) . ?
C6C H6C 0.9500 . ?
C8C C9C 1.386(7) . ?
C8C C13C 1.395(7) . ?
C9C C10C 1.390(7) . ?
C9C H9C 0.9500 . ?
C10C C11C 1.379(8) . ?
C10C H10C 0.9500 . ?
C11C C12C 1.393(8) . ?
C11C H11C 0.9500 . ?
C12C C13C 1.403(8) . ?
C12C H12C 0.9500 . ?
C13C H13C 0.9500 . ?
C14C C19C 1.385(7) . ?
C14C C15C 1.390(7) . ?
C15C C16C 1.394(8) . ?
C15C H15C 0.9500 . ?
C16C C17C 1.396(10) . ?
C16C H16C 0.9500 . ?
C17C C18C 1.373(10) . ?
C17C H17C 0.9500 . ?
C18C C19C 1.405(7) . ?
C18C H18C 0.9500 . ?
C19C H19C 0.9500 . ?
O1D C1D 1.445(6) . ?
O1D H1D 0.8400 . ?
Cl1D C7D 1.748(6) . ?
C1D C2D 1.529(7) . ?
C1D C14D 1.531(7) . ?
C1D C8D 1.543(7) . ?
C2D C3D 1.385(7) . ?
C2D C7D 1.405(7) . ?
C3D C4D 1.376(9) . ?
C3D H3D 0.9500 . ?
C4D C5D 1.378(10) . ?
C4D H4D 0.9500 . ?
C5D C6D 1.375(10) . ?
C5D H5D 0.9500 . ?
C6D C7D 1.383(8) . ?
C6D H6D 0.9500 . ?
C8D C9D 1.392(7) . ?
C8D C13D 1.395(7) . ?
C9D C10D 1.387(7) . ?
C9D H9D 0.9500 . ?
C10D C11D 1.380(8) . ?
C10D H10D 0.9500 . ?
C11D C12D 1.374(9) . ?
C11D H11D 0.9500 . ?
C12D C13D 1.379(8) . ?
C12D H12D 0.9500 . ?
C13D H13D 0.9500 . ?
C14D C15D 1.397(7) . ?
C14D C19D 1.400(7) . ?
C15D C16D 1.394(8) . ?
C15D H15D 0.9500 . ?
C16D C17D 1.388(9) . ?
C16D H16D 0.9500 . ?
C17D C18D 1.375(9) . ?
C17D H17D 0.9500 . ?
C18D C19D 1.374(8) . ?
C18D H18D 0.9500 . ?
C19D H19D 0.9500 . ?
 
loop_
 _geom_angle_atom_site_label_1
 _geom_angle_atom_site_label_2
 _geom_angle_atom_site_label_3
 _geom_angle
 _geom_angle_site_symmetry_1
 _geom_angle_site_symmetry_3
 _geom_angle_publ_flag
C1A O1A H1A 109.5 . . ?
O1A C1A C8A 103.6(4) . . ?
O1A C1A C14A 110.5(4) . . ?
C8A C1A C14A 111.3(4) . . ?
O1A C1A C2A 110.2(4) . . ?
C8A C1A C2A 112.5(4) . . ?
C14A C1A C2A 108.7(4) . . ?
C3A C2A C7A 116.2(5) . . ?
C3A C2A C1A 122.1(4) . . ?
C7A C2A C1A 121.6(4) . . ?
C2A C3A C4A 122.2(5) . . ?
C2A C3A H3A 118.9 . . ?
C4A C3A H3A 118.9 . . ?
C5A C4A C3A 120.2(5) . . ?
C5A C4A H4A 119.9 . . ?
C3A C4A H4A 119.9 . . ?
C4A C5A C6A 119.1(5) . . ?
C4A C5A H5A 120.4 . . ?
C6A C5A H5A 120.4 . . ?
C7A C6A C5A 119.9(5) . . ?
C7A C6A H6A 120.1 . . ?
C5A C6A H6A 120.1 . . ?
C6A C7A C2A 122.3(5) . . ?
C6A C7A Cl1A 116.3(4) . . ?
C2A C7A Cl1A 121.4(4) . . ?
C9A C8A C13A 118.7(5) . . ?
C9A C8A C1A 123.0(4) . . ?
C13A C8A C1A 118.3(4) . . ?
C8A C9A C10A 120.5(5) . . ?
C8A C9A H9A 119.8 . . ?
C10A C9A H9A 119.8 . . ?
C11A C10A C9A 120.1(5) . . ?
C11A C10A H10A 119.9 . . ?
C9A C10A H10A 119.9 . . ?
C10A C11A C12A 120.2(5) . . ?
C10A C11A H11A 119.9 . . ?
C12A C11A H11A 119.9 . . ?
C11A C12A C13A 119.9(5) . . ?
C11A C12A H12A 120.1 . . ?
C13A C12A H12A 120.1 . . ?
C12A C13A C8A 120.7(5) . . ?
C12A C13A H13A 119.7 . . ?
C8A C13A H13A 119.7 . . ?
C15A C14A C19A 118.3(5) . . ?
C15A C14A C1A 121.5(5) . . ?
C19A C14A C1A 120.2(4) . . ?
C14A C15A C16A 120.9(5) . . ?
C14A C15A H15A 119.5 . . ?
C16A C15A H15A 119.5 . . ?
C17A C16A C15A 119.9(5) . . ?
C17A C16A H16A 120.0 . . ?
C15A C16A H16A 120.0 . . ?
C16A C17A C18A 120.0(5) . . ?
C16A C17A H17A 120.0 . . ?
C18A C17A H17A 120.0 . . ?
C19A C18A C17A 119.5(5) . . ?
C19A C18A H18A 120.3 . . ?
C17A C18A H18A 120.3 . . ?
C18A C19A C14A 121.4(5) . . ?
C18A C19A H19A 119.3 . . ?
C14A C19A H19A 119.3 . . ?
C1B O1B H1B 109.5 . . ?
O1B C1B C14B 110.4(4) . . ?
O1B C1B C8B 104.6(3) . . ?
C14B C1B C8B 109.2(4) . . ?
O1B C1B C2B 109.2(4) . . ?
C14B C1B C2B 111.9(4) . . ?
C8B C1B C2B 111.2(4) . . ?
C3B C2B C7B 116.4(4) . . ?
C3B C2B C1B 121.4(4) . . ?
C7B C2B C1B 122.3(4) . . ?
C4B C3B C2B 122.2(5) . . ?
C4B C3B H3B 118.9 . . ?
C2B C3B H3B 118.9 . . ?
C5B C4B C3B 120.0(5) . . ?
C5B C4B H4B 120.0 . . ?
C3B C4B H4B 120.0 . . ?
C4B C5B C6B 119.6(5) . . ?
C4B C5B H5B 120.2 . . ?
C6B C5B H5B 120.2 . . ?
C7B C6B C5B 119.8(5) . . ?
C7B C6B H6B 120.1 . . ?
C5B C6B H6B 120.1 . . ?
C6B C7B C2B 122.1(5) . . ?
C6B C7B Cl1B 116.4(4) . . ?
C2B C7B Cl1B 121.6(4) . . ?
C9B C8B C13B 118.1(5) . . ?
C9B C8B C1B 121.3(4) . . ?
C13B C8B C1B 120.6(5) . . ?
C10B C9B C8B 120.5(5) . . ?
C10B C9B H9B 119.8 . . ?
C8B C9B H9B 119.8 . . ?
C11B C10B C9B 121.0(5) . . ?
C11B C10B H10B 119.5 . . ?
C9B C10B H10B 119.5 . . ?
C10B C11B C12B 119.0(5) . . ?
C10B C11B H11B 120.5 . . ?
C12B C11B H11B 120.5 . . ?
C13B C12B C11B 120.7(5) . . ?
C13B C12B H12B 119.7 . . ?
C11B C12B H12B 119.7 . . ?
C12B C13B C8B 120.8(6) . . ?
C12B C13B H13B 119.6 . . ?
C8B C13B H13B 119.6 . . ?
C19B C14B C15B 119.2(4) . . ?
C19B C14B C1B 122.0(4) . . ?
C15B C14B C1B 118.7(4) . . ?
C16B C15B C14B 121.0(5) . . ?
C16B C15B H15B 119.5 . . ?
C14B C15B H15B 119.5 . . ?
C15B C16B C17B 119.2(5) . . ?
C15B C16B H16B 120.4 . . ?
C17B C16B H16B 120.4 . . ?
C18B C17B C16B 120.9(5) . . ?
C18B C17B H17B 119.6 . . ?
C16B C17B H17B 119.6 . . ?
C17B C18B C19B 120.1(5) . . ?
C17B C18B H18B 119.9 . . ?
C19B C18B H18B 119.9 . . ?
C14B C19B C18B 119.6(5) . . ?
C14B C19B H19B 120.2 . . ?
C18B C19B H19B 120.2 . . ?
C1C O1C H1C 109.5 . . ?
O1C C1C C14C 104.5(4) . . ?
O1C C1C C8C 110.9(4) . . ?
C14C C1C C8C 109.2(4) . . ?
O1C C1C C2C 109.1(4) . . ?
C14C C1C C2C 111.1(4) . . ?
C8C C1C C2C 111.8(4) . . ?
C7C C2C C3C 116.0(4) . . ?
C7C C2C C1C 122.8(4) . . ?
C3C C2C C1C 121.1(4) . . ?
C4C C3C C2C 121.8(5) . . ?
C4C C3C H3C 119.1 . . ?
C2C C3C H3C 119.1 . . ?
C5C C4C C3C 120.2(5) . . ?
C5C C4C H4C 119.9 . . ?
C3C C4C H4C 119.9 . . ?
C6C C5C C4C 119.5(5) . . ?
C6C C5C H5C 120.2 . . ?
C4C C5C H5C 120.2 . . ?
C5C C6C C7C 119.4(5) . . ?
C5C C6C H6C 120.3 . . ?
C7C C6C H6C 120.3 . . ?
C6C C7C C2C 123.1(5) . . ?
C6C C7C Cl1C 115.9(4) . . ?
C2C C7C Cl1C 121.0(4) . . ?
C9C C8C C13C 119.0(5) . . ?
C9C C8C C1C 122.4(4) . . ?
C13C C8C C1C 118.5(4) . . ?
C8C C9C C10C 120.4(5) . . ?
C8C C9C H9C 119.8 . . ?
C10C C9C H9C 119.8 . . ?
C11C C10C C9C 120.7(5) . . ?
C11C C10C H10C 119.6 . . ?
C9C C10C H10C 119.6 . . ?
C10C C11C C12C 119.9(5) . . ?
C10C C11C H11C 120.1 . . ?
C12C C11C H11C 120.1 . . ?
C11C C12C C13C 119.2(5) . . ?
C11C C12C H12C 120.4 . . ?
C13C C12C H12C 120.4 . . ?
C8C C13C C12C 120.7(5) . . ?
C8C C13C H13C 119.6 . . ?
C12C C13C H13C 119.6 . . ?
C19C C14C C15C 118.8(5) . . ?
C19C C14C C1C 120.8(4) . . ?
C15C C14C C1C 120.4(5) . . ?
C14C C15C C16C 121.0(6) . . ?
C14C C15C H15C 119.5 . . ?
C16C C15C H15C 119.5 . . ?
C15C C16C C17C 119.2(6) . . ?
C15C C16C H16C 120.4 . . ?
C17C C16C H16C 120.4 . . ?
C18C C17C C16C 120.8(5) . . ?
C18C C17C H17C 119.6 . . ?
C16C C17C H17C 119.6 . . ?
C17C C18C C19C 119.3(6) . . ?
C17C C18C H18C 120.4 . . ?
C19C C18C H18C 120.4 . . ?
C14C C19C C18C 121.1(5) . . ?
C14C C19C H19C 119.5 . . ?
C18C C19C H19C 119.5 . . ?
C1D O1D H1D 109.5 . . ?
O1D C1D C2D 110.6(4) . . ?
O1D C1D C14D 103.2(4) . . ?
C2D C1D C14D 112.3(4) . . ?
O1D C1D C8D 110.9(4) . . ?
C2D C1D C8D 109.4(4) . . ?
C14D C1D C8D 110.3(4) . . ?
C3D C2D C7D 116.3(5) . . ?
C3D C2D C1D 121.9(5) . . ?
C7D C2D C1D 121.6(5) . . ?
C4D C3D C2D 122.3(6) . . ?
C4D C3D H3D 118.8 . . ?
C2D C3D H3D 118.8 . . ?
C3D C4D C5D 119.9(6) . . ?
C3D C4D H4D 120.1 . . ?
C5D C4D H4D 120.1 . . ?
C6D C5D C4D 119.9(6) . . ?
C6D C5D H5D 120.0 . . ?
C4D C5D H5D 120.0 . . ?
C5D C6D C7D 119.6(6) . . ?
C5D C6D H6D 120.2 . . ?
C7D C6D H6D 120.2 . . ?
C6D C7D C2D 121.9(6) . . ?
C6D C7D Cl1D 115.8(5) . . ?
C2D C7D Cl1D 122.3(4) . . ?
C9D C8D C13D 119.0(5) . . ?
C9D C8D C1D 119.8(4) . . ?
C13D C8D C1D 121.1(5) . . ?
C10D C9D C8D 120.9(5) . . ?
C10D C9D H9D 119.5 . . ?
C8D C9D H9D 119.5 . . ?
C11D C10D C9D 119.4(5) . . ?
C11D C10D H10D 120.3 . . ?
C9D C10D H10D 120.3 . . ?
C12D C11D C10D 119.9(5) . . ?
C12D C11D H11D 120.1 . . ?
C10D C11D H11D 120.1 . . ?
C11D C12D C13D 121.4(5) . . ?
C11D C12D H12D 119.3 . . ?
C13D C12D H12D 119.3 . . ?
C12D C13D C8D 119.4(5) . . ?
C12D C13D H13D 120.3 . . ?
C8D C13D H13D 120.3 . . ?
C15D C14D C19D 118.9(5) . . ?
C15D C14D C1D 122.8(5) . . ?
C19D C14D C1D 118.3(5) . . ?
C16D C15D C14D 120.2(5) . . ?
C16D C15D H15D 119.9 . . ?
C14D C15D H15D 119.9 . . ?
C17D C16D C15D 119.8(6) . . ?
C17D C16D H16D 120.1 . . ?
C15D C16D H16D 120.1 . . ?
C18D C17D C16D 120.0(5) . . ?
C18D C17D H17D 120.0 . . ?
C16D C17D H17D 120.0 . . ?
C19D C18D C17D 120.9(6) . . ?
C19D C18D H18D 119.6 . . ?
C17D C18D H18D 119.6 . . ?
C18D C19D C14D 120.2(6) . . ?
C18D C19D H19D 119.9 . . ?
C14D C19D H19D 119.9 . . ?
 
loop_
 _geom_torsion_atom_site_label_1
 _geom_torsion_atom_site_label_2
 _geom_torsion_atom_site_label_3
 _geom_torsion_atom_site_label_4
 _geom_torsion
 _geom_torsion_site_symmetry_1
 _geom_torsion_site_symmetry_2
 _geom_torsion_site_symmetry_3
 _geom_torsion_site_symmetry_4
 _geom_torsion_publ_flag
O1A C1A C2A C3A -125.9(5) . . . . ?
C8A C1A C2A C3A -10.8(6) . . . . ?
C14A C1A C2A C3A 113.0(5) . . . . ?
O1A C1A C2A C7A 58.5(6) . . . . ?
C8A C1A C2A C7A 173.6(4) . . . . ?
C14A C1A C2A C7A -62.7(5) . . . . ?
C7A C2A C3A C4A -1.1(8) . . . . ?
C1A C2A C3A C4A -176.9(5) . . . . ?
C2A C3A C4A C5A 0.7(9) . . . . ?
C3A C4A C5A C6A -0.6(9) . . . . ?
C4A C5A C6A C7A 0.9(9) . . . . ?
C5A C6A C7A C2A -1.4(8) . . . . ?
C5A C6A C7A Cl1A 177.9(4) . . . . ?
C3A C2A C7A C6A 1.4(7) . . . . ?
C1A C2A C7A C6A 177.3(5) . . . . ?
C3A C2A C7A Cl1A -177.9(4) . . . . ?
C1A C2A C7A Cl1A -2.0(6) . . . . ?
O1A C1A C8A C9A -129.1(5) . . . . ?
C14A C1A C8A C9A -10.4(6) . . . . ?
C2A C1A C8A C9A 111.9(5) . . . . ?
O1A C1A C8A C13A 51.5(5) . . . . ?
C14A C1A C8A C13A 170.2(4) . . . . ?
C2A C1A C8A C13A -67.5(5) . . . . ?
C13A C8A C9A C10A 0.6(8) . . . . ?
C1A C8A C9A C10A -178.8(5) . . . . ?
C8A C9A C10A C11A 0.1(8) . . . . ?
C9A C10A C11A C12A -1.0(9) . . . . ?
C10A C11A C12A C13A 1.1(9) . . . . ?
C11A C12A C13A C8A -0.3(8) . . . . ?
C9A C8A C13A C12A -0.5(8) . . . . ?
C1A C8A C13A C12A 179.0(5) . . . . ?
O1A C1A C14A C15A 25.0(6) . . . . ?
C8A C1A C14A C15A -89.5(5) . . . . ?
C2A C1A C14A C15A 146.0(5) . . . . ?
O1A C1A C14A C19A -156.8(4) . . . . ?
C8A C1A C14A C19A 88.7(5) . . . . ?
C2A C1A C14A C19A -35.8(6) . . . . ?
C19A C14A C15A C16A 0.9(8) . . . . ?
C1A C14A C15A C16A 179.2(5) . . . . ?
C14A C15A C16A C17A -0.6(9) . . . . ?
C15A C16A C17A C18A -0.1(9) . . . . ?
C16A C17A C18A C19A 0.5(8) . . . . ?
C17A C18A C19A C14A -0.1(8) . . . . ?
C15A C14A C19A C18A -0.6(7) . . . . ?
C1A C14A C19A C18A -178.8(4) . . . . ?
O1B C1B C2B C3B -125.3(5) . . . . ?
C14B C1B C2B C3B 112.2(5) . . . . ?
C8B C1B C2B C3B -10.3(6) . . . . ?
O1B C1B C2B C7B 55.5(6) . . . . ?
C14B C1B C2B C7B -67.0(6) . . . . ?
C8B C1B C2B C7B 170.5(4) . . . . ?
C7B C2B C3B C4B 0.3(7) . . . . ?
C1B C2B C3B C4B -178.9(5) . . . . ?
C2B C3B C4B C5B -0.4(8) . . . . ?
C3B C4B C5B C6B -0.1(8) . . . . ?
C4B C5B C6B C7B 0.7(8) . . . . ?
C5B C6B C7B C2B -0.7(8) . . . . ?
C5B C6B C7B Cl1B 178.3(4) . . . . ?
C3B C2B C7B C6B 0.3(7) . . . . ?
C1B C2B C7B C6B 179.5(5) . . . . ?
C3B C2B C7B Cl1B -178.8(4) . . . . ?
C1B C2B C7B Cl1B 0.5(7) . . . . ?
O1B C1B C8B C9B -152.9(4) . . . . ?
C14B C1B C8B C9B -34.7(6) . . . . ?
C2B C1B C8B C9B 89.3(5) . . . . ?
O1B C1B C8B C13B 28.1(6) . . . . ?
C14B C1B C8B C13B 146.3(4) . . . . ?
C2B C1B C8B C13B -89.7(5) . . . . ?
C13B C8B C9B C10B -0.1(7) . . . . ?
C1B C8B C9B C10B -179.1(4) . . . . ?
C8B C9B C10B C11B -0.5(8) . . . . ?
C9B C10B C11B C12B 0.5(8) . . . . ?
C10B C11B C12B C13B 0.2(9) . . . . ?
C11B C12B C13B C8B -0.8(9) . . . . ?
C9B C8B C13B C12B 0.8(8) . . . . ?
C1B C8B C13B C12B 179.7(5) . . . . ?
O1B C1B C14B C19B -140.0(4) . . . . ?
C8B C1B C14B C19B 105.5(5) . . . . ?
C2B C1B C14B C19B -18.1(6) . . . . ?
O1B C1B C14B C15B 44.1(6) . . . . ?
C8B C1B C14B C15B -70.5(5) . . . . ?
C2B C1B C14B C15B 166.0(4) . . . . ?
C19B C14B C15B C16B 0.3(8) . . . . ?
C1B C14B C15B C16B 176.4(5) . . . . ?
C14B C15B C16B C17B -0.7(8) . . . . ?
C15B C16B C17B C18B 1.2(8) . . . . ?
C16B C17B C18B C19B -1.2(8) . . . . ?
C15B C14B C19B C18B -0.4(7) . . . . ?
C1B C14B C19B C18B -176.3(5) . . . . ?
C17B C18B C19B C14B 0.8(8) . . . . ?
O1C C1C C2C C7C -56.4(6) . . . . ?
C14C C1C C2C C7C -171.1(4) . . . . ?
C8C C1C C2C C7C 66.7(6) . . . . ?
O1C C1C C2C C3C 123.4(5) . . . . ?
C14C C1C C2C C3C 8.7(6) . . . . ?
C8C C1C C2C C3C -113.6(5) . . . . ?
C7C C2C C3C C4C -1.0(7) . . . . ?
C1C C2C C3C C4C 179.2(4) . . . . ?
C2C C3C C4C C5C 1.7(8) . . . . ?
C3C C4C C5C C6C -0.9(8) . . . . ?
C4C C5C C6C C7C -0.6(8) . . . . ?
C5C C6C C7C C2C 1.3(8) . . . . ?
C5C C6C C7C Cl1C -177.5(4) . . . . ?
C3C C2C C7C C6C -0.5(7) . . . . ?
C1C C2C C7C C6C 179.3(5) . . . . ?
C3C C2C C7C Cl1C 178.2(4) . . . . ?
C1C C2C C7C Cl1C -2.0(7) . . . . ?
O1C C1C C8C C9C 141.3(4) . . . . ?
C14C C1C C8C C9C -104.0(5) . . . . ?
C2C C1C C8C C9C 19.3(6) . . . . ?
O1C C1C C8C C13C -42.2(6) . . . . ?
C14C C1C C8C C13C 72.4(5) . . . . ?
C2C C1C C8C C13C -164.3(4) . . . . ?
C13C C8C C9C C10C -0.4(7) . . . . ?
C1C C8C C9C C10C 176.0(5) . . . . ?
C8C C9C C10C C11C -0.2(8) . . . . ?
C9C C10C C11C C12C 1.2(8) . . . . ?
C10C C11C C12C C13C -1.7(8) . . . . ?
C9C C8C C13C C12C 0.0(8) . . . . ?
C1C C8C C13C C12C -176.6(5) . . . . ?
C11C C12C C13C C8C 1.1(9) . . . . ?
O1C C1C C14C C19C 152.0(4) . . . . ?
C8C C1C C14C C19C 33.3(6) . . . . ?
C2C C1C C14C C19C -90.4(5) . . . . ?
O1C C1C C14C C15C -30.2(6) . . . . ?
C8C C1C C14C C15C -148.9(5) . . . . ?
C2C C1C C14C C15C 87.3(5) . . . . ?
C19C C14C C15C C16C -0.5(8) . . . . ?
C1C C14C C15C C16C -178.3(5) . . . . ?
C14C C15C C16C C17C 0.6(9) . . . . ?
C15C C16C C17C C18C 0.0(9) . . . . ?
C16C C17C C18C C19C -0.7(9) . . . . ?
C15C C14C C19C C18C -0.2(8) . . . . ?
C1C C14C C19C C18C 177.6(5) . . . . ?
C17C C18C C19C C14C 0.8(8) . . . . ?
O1D C1D C2D C3D 128.1(5) . . . . ?
C14D C1D C2D C3D 13.4(7) . . . . ?
C8D C1D C2D C3D -109.4(5) . . . . ?
O1D C1D C2D C7D -55.9(6) . . . . ?
C14D C1D C2D C7D -170.6(5) . . . . ?
C8D C1D C2D C7D 66.5(6) . . . . ?
C7D C2D C3D C4D -0.2(8) . . . . ?
C1D C2D C3D C4D 176.0(5) . . . . ?
C2D C3D C4D C5D 0.7(10) . . . . ?
C3D C4D C5D C6D -0.6(10) . . . . ?
C4D C5D C6D C7D -0.1(10) . . . . ?
C5D C6D C7D C2D 0.7(9) . . . . ?
C5D C6D C7D Cl1D -178.5(5) . . . . ?
C3D C2D C7D C6D -0.6(8) . . . . ?
C1D C2D C7D C6D -176.8(5) . . . . ?
C3D C2D C7D Cl1D 178.6(4) . . . . ?
C1D C2D C7D Cl1D 2.4(7) . . . . ?
O1D C1D C8D C9D 158.0(4) . . . . ?
C2D C1D C8D C9D 35.7(6) . . . . ?
C14D C1D C8D C9D -88.3(5) . . . . ?
O1D C1D C8D C13D -24.9(6) . . . . ?
C2D C1D C8D C13D -147.1(5) . . . . ?
C14D C1D C8D C13D 88.9(5) . . . . ?
C13D C8D C9D C10D 0.4(7) . . . . ?
C1D C8D C9D C10D 177.6(4) . . . . ?
C8D C9D C10D C11D -0.1(7) . . . . ?
C9D C10D C11D C12D 0.1(8) . . . . ?
C10D C11D C12D C13D -0.4(9) . . . . ?
C11D C12D C13D C8D 0.7(8) . . . . ?
C9D C8D C13D C12D -0.7(8) . . . . ?
C1D C8D C13D C12D -177.9(5) . . . . ?
O1D C1D C14D C15D 129.3(5) . . . . ?
C2D C1D C14D C15D -111.6(5) . . . . ?
C8D C1D C14D C15D 10.7(6) . . . . ?
O1D C1D C14D C19D -49.9(6) . . . . ?
C2D C1D C14D C19D 69.1(6) . . . . ?
C8D C1D C14D C19D -168.5(4) . . . . ?
C19D C14D C15D C16D -0.6(8) . . . . ?
C1D C14D C15D C16D -179.8(5) . . . . ?
C14D C15D C16D C17D 1.4(9) . . . . ?
C15D C16D C17D C18D -1.8(9) . . . . ?
C16D C17D C18D C19D 1.3(10) . . . . ?
C17D C18D C19D C14D -0.5(9) . . . . ?
C15D C14D C19D C18D 0.2(8) . . . . ?
C1D C14D C19D C18D 179.4(5) . . . . ?
 
_refine_diff_density_max    0.765
_refine_diff_density_min   -0.388
_refine_diff_density_rms    0.065

_shelx_res_file
;
REM Best SHELXD solution   FINAL CC 82.78
REM Fragments: 21 20 20 20
REM
TITL AndersonG_ImPh2PhCl_Cl_1_0m in P2(1)2(1)2(1)
    AndersonG_ImPh2PhCl_Cl_1_0m.res
    created by SHELXL-2018/3 at 19:13:41 on 18-Jun-2020
CELL 1.54178   8.47080  19.35590  36.25890  90.0000  90.0000  90.0000
ZERR   16.00   0.00130   0.00390   0.00780   0.0000   0.0000   0.0000
LATT -1
SYMM 0.5-X, -Y, 0.5+Z
SYMM -X, 0.5+Y, 0.5-Z
SYMM 0.5+X, 0.5-Y, -Z
SFAC C H Cl O
UNIT 304 240 16 16
LIST 6 ! automatically inserted. Change 6 to 4 for CHECKCIF!!
TEMP -123.150
SIZE 0.03 0.08 0.24

OMIT 3 0 3
OMIT 1 0 3
OMIT 3 0 7
OMIT 1 0 9
OMIT 0 6 5
L.S. 4
FMAP 2
PLAN 44
ACTA
CONF
BOND $H
TWIN
WGHT    0.078100    3.283400
BASF   0.09802
FVAR       0.25291
O1A   4    0.267815    0.399381    0.593503    11.00000    0.02946    0.03847 =
         0.03937    0.00810    0.00499   -0.00192
AFIX 147
H1A   2    0.311705    0.362863    0.600682    11.00000   -1.50000
AFIX   0
CL1A  3    0.539533    0.296889    0.588143    11.00000    0.04522    0.02871 =
         0.04585    0.00053   -0.00204    0.00379
C1A   1    0.356051    0.428271    0.563024    11.00000    0.02323    0.03121 =
         0.03256    0.00230    0.00450   -0.00085
C2A   1    0.531317    0.435908    0.573593    11.00000    0.02572    0.03198 =
         0.02689    0.00146    0.00300    0.00258
C3A   1    0.610487    0.498129    0.570491    11.00000    0.02683    0.03324 =
         0.04349   -0.00464   -0.00034   -0.00045
AFIX  43
H3A   2    0.553616    0.537848    0.562722    11.00000   -1.20000
AFIX   0
C4A   1    0.770247    0.504525    0.578345    11.00000    0.02715    0.04266 =
         0.05923    0.00021   -0.00472   -0.01304
AFIX  43
H4A   2    0.820446    0.548224    0.576164    11.00000   -1.20000
AFIX   0
C5A   1    0.855870    0.447879    0.589251    11.00000    0.01975    0.05523 =
         0.05265   -0.00586   -0.00278   -0.00229
AFIX  43
H5A   2    0.965412    0.451968    0.594427    11.00000   -1.20000
AFIX   0
C6A   1    0.780504    0.384693    0.592613    11.00000    0.03672    0.04503 =
         0.03887   -0.00153   -0.00671    0.00934
AFIX  43
H6A   2    0.837927    0.345194    0.600481    11.00000   -1.20000
AFIX   0
C7A   1    0.621751    0.379233    0.584506    11.00000    0.03427    0.02996 =
         0.03342   -0.00251   -0.00001    0.00136
C8A   1    0.276271    0.497605    0.556226    11.00000    0.01972    0.03258 =
         0.03821    0.00224    0.00079   -0.00277
C9A   1    0.224936    0.518731    0.521585    11.00000    0.03118    0.03620 =
         0.03557    0.00173   -0.00073    0.00340
AFIX  43
H9A   2    0.237499    0.488907    0.500985    11.00000   -1.20000
AFIX   0
C10A  1    0.155125    0.583407    0.516872    11.00000    0.03485    0.04130 =
         0.04788    0.00908   -0.00222    0.01134
AFIX  43
H10A  2    0.120181    0.597405    0.493124    11.00000   -1.20000
AFIX   0
C11A  1    0.136711    0.627133    0.546671    11.00000    0.03884    0.03759 =
         0.05515    0.00370    0.00518    0.01137
AFIX  43
H11A  2    0.090619    0.671428    0.543299    11.00000   -1.20000
AFIX   0
C12A  1    0.185256    0.606568    0.581438    11.00000    0.03503    0.04112 =
         0.05189   -0.00155    0.00385    0.00752
AFIX  43
H12A  2    0.170865    0.636384    0.601976    11.00000   -1.20000
AFIX   0
C13A  1    0.255099    0.542202    0.586232    11.00000    0.02854    0.04016 =
         0.04000   -0.00453    0.00076    0.00308
AFIX  43
H13A  2    0.288798    0.528333    0.610100    11.00000   -1.20000
AFIX   0
C14A  1    0.344151    0.381347    0.529146    11.00000    0.03056    0.02629 =
         0.03500    0.00346   -0.00272    0.00279
C15A  1    0.218416    0.337211    0.524282    11.00000    0.03376    0.03838 =
         0.04073    0.00312   -0.00610   -0.00531
AFIX  43
H15A  2    0.137715    0.335237    0.542445    11.00000   -1.20000
AFIX   0
C16A  1    0.207762    0.295145    0.492916    11.00000    0.04836    0.03655 =
         0.05138    0.00018   -0.01021   -0.01240
AFIX  43
H16A  2    0.120847    0.264602    0.490031    11.00000   -1.20000
AFIX   0
C17A  1    0.323487    0.298155    0.466282    11.00000    0.05203    0.03733 =
         0.04299   -0.00743   -0.00890    0.00261
AFIX  43
H17A  2    0.316547    0.269619    0.445027    11.00000   -1.20000
AFIX   0
C18A  1    0.450462    0.342970    0.470514    11.00000    0.03784    0.03804 =
         0.03866   -0.00385   -0.00281    0.00237
AFIX  43
H18A  2    0.530144    0.345459    0.452125    11.00000   -1.20000
AFIX   0
C19A  1    0.459894    0.383942    0.501734    11.00000    0.03109    0.02955 =
         0.03578   -0.00095   -0.00120   -0.00305
AFIX  43
H19A  2    0.546886    0.414457    0.504575    11.00000   -1.20000
AFIX   0
O1B   4    0.047875    0.364206    0.668168    11.00000    0.03054    0.02340 =
         0.03876    0.00280   -0.00470    0.00671
AFIX 147
H1B   2    0.078502    0.356497    0.646522    11.00000   -1.50000
AFIX   0
CL1B  3    0.110639    0.248270    0.613683    11.00000    0.04266    0.03282 =
         0.03614   -0.00247    0.00054   -0.00212
C1B   1    0.118914    0.314747    0.692864    11.00000    0.02676    0.01968 =
         0.03331    0.00479   -0.00216    0.00321
C2B   1    0.038228    0.243670    0.687623    11.00000    0.02105    0.02299 =
         0.03813    0.00159    0.00046    0.00217
C3B   1   -0.028216    0.208229    0.717312    11.00000    0.02574    0.02691 =
         0.04417    0.00304    0.00032   -0.00347
AFIX  43
H3B   2   -0.025097    0.228777    0.741094    11.00000   -1.20000
AFIX   0
C4B   1   -0.098797    0.143884    0.713257    11.00000    0.03512    0.03151 =
         0.04969    0.00789    0.00260   -0.00484
AFIX  43
H4B   2   -0.142356    0.121033    0.734092    11.00000   -1.20000
AFIX   0
C5B   1   -0.105591    0.113162    0.678913    11.00000    0.03684    0.02540 =
         0.06032   -0.00022    0.00368   -0.00289
AFIX  43
H5B   2   -0.153583    0.069130    0.676039    11.00000   -1.20000
AFIX   0
C6B   1   -0.041864    0.147014    0.648617    11.00000    0.03375    0.03253 =
         0.04932   -0.00807   -0.00078   -0.00081
AFIX  43
H6B   2   -0.047068    0.126443    0.624860    11.00000   -1.20000
AFIX   0
C7B   1    0.029442    0.210981    0.653146    11.00000    0.02502    0.02571 =
         0.04229   -0.00119    0.00201   -0.00155
C8B   1    0.087692    0.343788    0.731533    11.00000    0.02708    0.01948 =
         0.03687    0.00072    0.00120   -0.00235
C9B   1    0.187842    0.328858    0.761035    11.00000    0.03498    0.02842 =
         0.03579    0.00014    0.00188    0.00127
AFIX  43
H9B   2    0.278245    0.300715    0.757200    11.00000   -1.20000
AFIX   0
C10B  1    0.156266    0.354849    0.795949    11.00000    0.05277    0.03726 =
         0.03385   -0.00371   -0.00172   -0.00908
AFIX  43
H10B  2    0.225014    0.343926    0.815811    11.00000   -1.20000
AFIX   0
C11B  1    0.027329    0.396053    0.802194    11.00000    0.06042    0.03228 =
         0.04051   -0.00244    0.01665   -0.00778
AFIX  43
H11B  2    0.006951    0.413931    0.826125    11.00000   -1.20000
AFIX   0
C12B  1   -0.073198    0.411288    0.772964    11.00000    0.04643    0.03556 =
         0.06002   -0.00326    0.01477    0.00742
AFIX  43
H12B  2   -0.162666    0.439906    0.776992    11.00000   -1.20000
AFIX   0
C13B  1   -0.044393    0.385339    0.738282    11.00000    0.03380    0.03254 =
         0.05401    0.00493    0.00680    0.00593
AFIX  43
H13B  2   -0.114973    0.395747    0.718693    11.00000   -1.20000
AFIX   0
C14B  1    0.297338    0.310856    0.686346    11.00000    0.02254    0.02659 =
         0.02944    0.00029   -0.00255    0.00224
C15B  1    0.381194    0.372102    0.681937    11.00000    0.03251    0.02837 =
         0.03746   -0.00268   -0.00132   -0.00155
AFIX  43
H15B  2    0.326060    0.414838    0.681597    11.00000   -1.20000
AFIX   0
C16B  1    0.543582    0.371714    0.678044    11.00000    0.03058    0.04000 =
         0.04494   -0.00118    0.00071   -0.01071
AFIX  43
H16B  2    0.599732    0.413756    0.674775    11.00000   -1.20000
AFIX   0
C17B  1    0.623311    0.309320    0.678967    11.00000    0.02507    0.06175 =
         0.04044    0.00064    0.00370   -0.00119
AFIX  43
H17B  2    0.735060    0.308796    0.676771    11.00000   -1.20000
AFIX   0
C18B  1    0.543224    0.248349    0.683005    11.00000    0.03304    0.04151 =
         0.03988    0.00186   -0.00113    0.01548
AFIX  43
H18B  2    0.599292    0.205843    0.683102    11.00000   -1.20000
AFIX   0
C19B  1    0.378695    0.248544    0.686993    11.00000    0.03373    0.03073 =
         0.03564    0.00042   -0.00226    0.00383
AFIX  43
H19B  2    0.323109    0.206320    0.690121    11.00000   -1.20000
AFIX   0
O1C   4    0.531329    0.550696    0.669381    11.00000    0.03291    0.02842 =
         0.03777   -0.00633   -0.00045   -0.00916
AFIX 147
H1C   2    0.550824    0.561675    0.647435    11.00000   -1.50000
AFIX   0
CL1C  3    0.595580    0.669904    0.616039    11.00000    0.04790    0.04531 =
         0.03393    0.00062    0.00094   -0.00116
C1C   1    0.605987    0.599485    0.693976    11.00000    0.02710    0.02399 =
         0.02963   -0.00272    0.00111   -0.00289
C2C   1    0.525054    0.670551    0.689812    11.00000    0.02318    0.02591 =
         0.03563    0.00000   -0.00198   -0.00525
C3C   1    0.458532    0.704235    0.720187    11.00000    0.02936    0.02628 =
         0.03832   -0.00146   -0.00091   -0.00097
AFIX  43
H3C   2    0.462328    0.682567    0.743680    11.00000   -1.20000
AFIX   0
C4C   1    0.386711    0.768839    0.716908    11.00000    0.03212    0.03113 =
         0.04636   -0.00097    0.00021    0.00460
AFIX  43
H4C   2    0.345048    0.791077    0.738140    11.00000   -1.20000
AFIX   0
C5C   1    0.376064    0.800528    0.682854    11.00000    0.03250    0.03258 =
         0.05424    0.00510   -0.00173    0.00521
AFIX  43
H5C   2    0.325900    0.844209    0.680530    11.00000   -1.20000
AFIX   0
C6C   1    0.438876    0.768248    0.652209    11.00000    0.03389    0.03738 =
         0.04368    0.01007   -0.00357   -0.00057
AFIX  43
H6C   2    0.431386    0.789335    0.628615    11.00000   -1.20000
AFIX   0
C7C   1    0.512981    0.704776    0.656183    11.00000    0.02496    0.03249 =
         0.03809    0.00294    0.00139    0.00039
C8C   1    0.783618    0.603667    0.686545    11.00000    0.02698    0.02401 =
         0.02984    0.00056    0.00305   -0.00247
C9C   1    0.866330    0.665381    0.687911    11.00000    0.02948    0.02670 =
         0.03796   -0.00111    0.00097   -0.00343
AFIX  43
H9C   2    0.811357    0.707444    0.692075    11.00000   -1.20000
AFIX   0
C10C  1    1.029132    0.666156    0.683233    11.00000    0.03214    0.03530 =
         0.03854    0.00056   -0.00143   -0.01133
AFIX  43
H10C  2    1.084444    0.708817    0.684167    11.00000   -1.20000
AFIX   0
C11C  1    1.111302    0.605674    0.677249    11.00000    0.02760    0.04778 =
         0.04060    0.00027    0.00257   -0.00300
AFIX  43
H11C  2    1.222837    0.606664    0.674559    11.00000   -1.20000
AFIX   0
C12C  1    1.030454    0.543139    0.675156    11.00000    0.03140    0.03177 =
         0.05255    0.00062    0.00387    0.00698
AFIX  43
H12C  2    1.085877    0.501412    0.670398    11.00000   -1.20000
AFIX   0
C13C  1    0.866212    0.542480    0.680156    11.00000    0.03336    0.02632 =
         0.04836   -0.00178    0.00182   -0.00082
AFIX  43
H13C  2    0.810639    0.499888    0.679180    11.00000   -1.20000
AFIX   0
C14C  1    0.578916    0.569561    0.732515    11.00000    0.03140    0.02037 =
         0.03723    0.00248    0.00598   -0.00151
C15C  1    0.445356    0.530267    0.739966    11.00000    0.03977    0.02989 =
         0.05061   -0.00104    0.00609   -0.00790
AFIX  43
H15C  2    0.372100    0.521009    0.720753    11.00000   -1.20000
AFIX   0
C16C  1    0.417252    0.504228    0.775209    11.00000    0.05406    0.03367 =
         0.06866    0.00203    0.03027   -0.00814
AFIX  43
H16C  2    0.326125    0.477061    0.779996    11.00000   -1.20000
AFIX   0
C17C  1    0.524729    0.518582    0.803377    11.00000    0.06791    0.03449 =
         0.04550    0.00486    0.02038    0.00902
AFIX  43
H17C  2    0.506368    0.500975    0.827455    11.00000   -1.20000
AFIX   0
C18C  1    0.656667    0.557852    0.796688    11.00000    0.05790    0.03611 =
         0.03757    0.00346    0.00752    0.00745
AFIX  43
H18C  2    0.728711    0.567895    0.816039    11.00000   -1.20000
AFIX   0
C19C  1    0.683907    0.583008    0.760909    11.00000    0.03306    0.03278 =
         0.03614    0.00191    0.00353   -0.00393
AFIX  43
H19C  2    0.775803    0.609667    0.756109    11.00000   -1.20000
AFIX   0
O1D   4    0.748251    0.610412    0.394316    11.00000    0.03647    0.04091 =
         0.04212    0.01081    0.01002   -0.00416
AFIX 147
H1D   2    0.725694    0.652549    0.392598    11.00000   -1.50000
AFIX   0
CL1D  3    0.474758    0.710978    0.397955    11.00000    0.05998    0.04141 =
         0.06066    0.01053    0.00137    0.01166
C1D   1    0.663441    0.580476    0.424975    11.00000    0.02856    0.02808 =
         0.03289    0.00498    0.00329   -0.00534
C2D   1    0.488620    0.572043    0.415480    11.00000    0.02348    0.04088 =
         0.02867    0.00219    0.00082   -0.00105
C3D   1    0.410584    0.509707    0.419926    11.00000    0.03520    0.04260 =
         0.04396   -0.00141    0.00205   -0.00684
AFIX  43
H3D   2    0.469151    0.470426    0.427643    11.00000   -1.20000
AFIX   0
C4D   1    0.251280    0.502655    0.413564    11.00000    0.03597    0.06946 =
         0.05302   -0.01164    0.00544   -0.01281
AFIX  43
H4D   2    0.201416    0.459216    0.417175    11.00000   -1.20000
AFIX   0
C5D   1    0.164165    0.558701    0.401945    11.00000    0.02858    0.10037 =
         0.05024   -0.01450   -0.00516   -0.00129
AFIX  43
H5D   2    0.054344    0.553834    0.397312    11.00000   -1.20000
AFIX   0
C6D   1    0.236297    0.621659    0.397064    11.00000    0.03907    0.07219 =
         0.04197   -0.00382   -0.00759    0.01435
AFIX  43
H6D   2    0.176679    0.660401    0.389017    11.00000   -1.20000
AFIX   0
C7D   1    0.396138    0.628257    0.403936    11.00000    0.03806    0.04788 =
         0.03407    0.00276   -0.00114    0.00439
C8D   1    0.679874    0.625724    0.459810    11.00000    0.02814    0.02557 =
         0.03861    0.00540   -0.00270   -0.00329
C9D   1    0.568606    0.620581    0.487911    11.00000    0.02682    0.02745 =
         0.03735   -0.00035    0.00071    0.00055
AFIX  43
H9D   2    0.480958    0.590440    0.485033    11.00000   -1.20000
AFIX   0
C10D  1    0.583834    0.658829    0.520060    11.00000    0.03874    0.03406 =
         0.03837    0.00338    0.00046    0.00399
AFIX  43
H10D  2    0.507102    0.655010    0.539059    11.00000   -1.20000
AFIX   0
C11D  1    0.711402    0.702477    0.524213    11.00000    0.05591    0.03224 =
         0.04413   -0.00075   -0.01795    0.00026
AFIX  43
H11D  2    0.722960    0.728854    0.546142    11.00000   -1.20000
AFIX   0
C12D  1    0.821678    0.707707    0.496561    11.00000    0.04802    0.03677 =
         0.05867    0.00814   -0.01602   -0.01869
AFIX  43
H12D  2    0.908801    0.738085    0.499596    11.00000   -1.20000
AFIX   0
C13D  1    0.808613    0.669807    0.464494    11.00000    0.03041    0.03546 =
         0.04994    0.00899   -0.00305   -0.00954
AFIX  43
H13D  2    0.886560    0.673686    0.445770    11.00000   -1.20000
AFIX   0
C14D  1    0.746036    0.510932    0.430650    11.00000    0.02331    0.03111 =
         0.04204    0.00182    0.00123   -0.00437
C15D  1    0.801248    0.488846    0.464993    11.00000    0.02732    0.03654 =
         0.04249    0.00242    0.00138   -0.00164
AFIX  43
H15D  2    0.787826    0.517407    0.486068    11.00000   -1.20000
AFIX   0
C16D  1    0.875965    0.425016    0.468406    11.00000    0.03950    0.03815 =
         0.06159    0.00880   -0.00829    0.00233
AFIX  43
H16D  2    0.911385    0.409587    0.491861    11.00000   -1.20000
AFIX   0
C17D  1    0.898459    0.384062    0.437426    11.00000    0.04367    0.02841 =
         0.08028   -0.00393   -0.00878    0.00275
AFIX  43
H17D  2    0.951961    0.341107    0.439537    11.00000   -1.20000
AFIX   0
C18D  1    0.843290    0.405675    0.403680    11.00000    0.04673    0.03793 =
         0.06096   -0.00910    0.00285    0.00182
AFIX  43
H18D  2    0.857088    0.376944    0.382683    11.00000   -1.20000
AFIX   0
C19D  1    0.768477    0.468259    0.399914    11.00000    0.03938    0.04055 =
         0.04258   -0.00329    0.00223   -0.00170
AFIX  43
H19D  2    0.731840    0.482631    0.376369    11.00000   -1.20000
AFIX   0
HKLF 4


REM  AndersonG_ImPh2PhCl_Cl_1_0m in P2(1)2(1)2(1)
REM wR2 = 0.1564, GooF = S = 1.034, Restrained GooF = 1.034 for all data
REM R1 = 0.0574 for 9934 Fo > 4sig(Fo) and 0.0670 for all 11591 data
REM 762 parameters refined using 0 restraints

END

WGHT      0.0780      3.2057

REM Highest difference peak  0.765,  deepest hole -0.388,  1-sigma level  0.065
Q1    1   1.1059  0.4165  0.6149  11.00000  0.05    0.77
Q2    1   0.1020  0.6627  0.3855  11.00000  0.05    0.66
Q3    1   0.0256  0.6183  0.5914  11.00000  0.05    0.64
Q4    1   0.9574  0.3779  0.4017  11.00000  0.05    0.58
Q5    1   0.3579  0.4212  0.6859  11.00000  0.05    0.50
Q6    1   0.3151  0.5113  0.6223  11.00000  0.05    0.49
Q7    1   0.4400  0.2976  0.6017  11.00000  0.05    0.49
Q8    1   0.4842  0.5379  0.3982  11.00000  0.05    0.42
Q9    1   0.5977  0.4991  0.6156  11.00000  0.05    0.41
Q10   1   0.6094  0.4228  0.3860  11.00000  0.05    0.40
Q11   1   0.5557  0.4659  0.5877  11.00000  0.05    0.37
Q12   1   1.0934  0.4881  0.6900  11.00000  0.05    0.36
Q13   1   0.6812  0.5009  0.3679  11.00000  0.05    0.34
Q14   1   0.5498  0.4179  0.6832  11.00000  0.05    0.33
Q15   1  -0.0337  0.3211  0.6508  11.00000  0.05    0.32
Q16   1   0.2673  0.7063  0.5939  11.00000  0.05    0.32
Q17   1   1.0599  0.3797  0.4113  11.00000  0.05    0.31
Q18   1   0.1756  0.4993  0.7655  11.00000  0.05    0.31
Q19   1   1.0285  0.7204  0.6755  11.00000  0.05    0.31
Q20   1   0.0364  0.4148  0.6867  11.00000  0.05    0.29
Q21   1   0.5315  0.7124  0.4166  11.00000  0.05    0.29
Q22   1   0.5016  0.8750  0.6570  11.00000  0.05    0.29
Q23   1   0.5865  0.4789  0.6749  11.00000  0.05    0.29
Q24   1   0.7220  0.6820  0.5949  11.00000  0.05    0.28
Q25   1   0.4652  0.1981  0.6909  11.00000  0.05    0.27
Q26   1   0.9656  0.5395  0.6702  11.00000  0.05    0.27
Q27   1   0.2803  0.4811  0.6843  11.00000  0.05    0.27
Q28   1   0.6987  0.5774  0.5235  11.00000  0.05    0.27
Q29   1   0.4161  0.2830  0.5668  11.00000  0.05    0.27
Q30   1   1.1244  0.7784  0.6776  11.00000  0.05    0.27
Q31   1   0.2344  0.4597  0.3973  11.00000  0.05    0.26
Q32   1   1.0661  0.5160  0.7356  11.00000  0.05    0.26
Q33   1   0.5177  0.8429  0.6922  11.00000  0.05    0.26
Q34   1   0.5913  0.5355  0.6768  11.00000  0.05    0.26
Q35   1   0.3998  0.6755  0.7727  11.00000  0.05    0.25
Q36   1   0.2531  0.5785  0.5823  11.00000  0.05    0.25
Q37   1   0.6526  0.3014  0.5772  11.00000  0.05    0.25
Q38   1   0.8830  0.2855  0.6795  11.00000  0.05    0.25
Q39   1   0.4653  0.8792  0.7190  11.00000  0.05    0.24
Q40   1   0.4541  0.7001  0.7426  11.00000  0.05    0.24
Q41   1   0.5577  0.1919  0.6766  11.00000  0.05    0.24
Q42   1   0.5397  0.7187  0.6693  11.00000  0.05    0.24
Q43   1   0.8513  0.4921  0.6843  11.00000  0.05    0.24
Q44   1   0.5805  0.3752  0.6767  11.00000  0.05    0.24
;
_shelx_res_checksum   83445

_shelx_hkl_file
;
  -5   0   0 1.16960 2.28079   2
   6   0   0 98.7261 7.24029   4
   6   0   0 101.448 7.30102   3
  -6   0   0 91.8158 9.60564   2
   7   0   0 4.59949 2.50563   4
   7   0   0 1.33037 2.45860   3
   8   0   0 52.0838 5.22721   3
   8   0   0 45.9922 5.43056   4
   0   1   0 0.39410 0.29033   2
   0  -1   0 0.15623 0.25555   2
   0   1   0 0.17750 0.43525   1
   0  -1   0 0.34119 0.49208   1
   1  -1   0 100.860 5.99414   1
  -1  -1   0 95.0070 5.59566   1
  -1   1   0 97.7601 6.20330   1
   2  -1   0 16.0260 2.23919   1
  -2   1   0 12.9136 1.90721   1
  -5  -1   0 15.9775 3.51269   2
  -5   1   0 14.1716 3.30317   2
  -6  -1   0 25.1152 5.49685   2
   6   1   0 28.7391 3.70001   4
   6  -1   0 22.8637 3.45512   4
   6   1   0 20.3893 4.39916   3
  -6   1   0 26.4804 5.36708   2
   6  -1   0 23.7953 4.31104   3
   7  -1   0 0.93035 2.49588   3
   7   1   0 2.46648 2.48693   3
   7  -1   0 0.41807 2.58743   4
   7   1   0 0.81301 2.42875   4
   8  -1   0 28.6734 4.58624   4
   8   1   0 32.4445 4.76585   4
   8  -1   0 29.1348 4.58171   3
   8   1   0 28.4217 3.85376   3
   9  -1   0 3.62539 2.36755   3
   9  -1   0 2.97743 2.56969   4
   9   1   0 2.23700 2.50044   3
   9   1   0 2.31405 2.64312   4
   0   2   0 210.994 11.9896   1
   0  -2   0 204.243 10.9476   2
   0  -2   0 206.849 11.9532   1
   1  -2   0 361.083 18.3603   2
   1  -2   0 349.498 19.6016   1
  -1   2   0 350.899 18.1578   2
  -1  -2   0 347.782 19.2298   1
  -1   2   0 350.403 19.5578   1
   2  -2   0 3469.30 176.517   1
  -2  -2   0 3719.86 175.882   1
  -2   2   0 3570.45 175.161   2
  -2   2   0 3055.59 176.187   1
  -2  -2   0 3387.77 175.628   1
  -3   2   0 198.549 13.0953   2
   3  -2   0 209.286 12.4980   1
  -4   2   0 150.987 9.88521   2
  -5  -2   0 19.9361 4.25648   2
  -5   2   0 27.3662 4.32046   2
   5  -2   0 35.1821 4.28166   3
   5   2   0 33.5290 4.20669   4
  -6  -2   0 27.0451 5.49047   2
   6   2   0 24.9756 4.31592   4
   6   2   0 29.3553 4.70149   3
   6  -2   0 26.2051 4.31975   3
   6  -2   0 33.7641 4.62310   4
   7  -2   0 56.6442 5.67332   3
   7   2   0 50.7553 5.59754   3
   7  -2   0 55.4053 5.79915   4
   7   2   0 49.8643 5.41972   4
   8  -2   0 12.8128 3.08768   4
   8   2   0 11.3678 3.03550   4
   8   2   0 10.0527 2.91495   3
   8  -2   0 15.3065 2.98602   3
   9  -2   0 -1.1660 3.17337   4
   9   2   0 6.27677 2.85513   3
   9   2   0 6.44433 2.44112   4
   9  -2   0 11.8005 2.53422   3
   0  -3   0 0.92914 0.95046   2
   0   3   0 0.89399 1.51439   1
   0  -3   0 0.67632 1.51710   1
  -1   3   0 52.3180 3.38546   2
   1  -3   0 59.6681 3.56565   2
  -1   3   0 53.7178 5.32525   1
   1  -3   0 51.6924 5.27902   1
  -1  -3   0 60.0137 5.12731   1
   2  -3   0 9999.99 504.805   1
  -2   3   0 9793.05 504.575   1
   3  -3   0 42.7707 5.50726   1
  -3   3   0 62.2414 4.34877   2
  -4   3   0 93.7957 6.46661   2
   4  -3   0 88.0900 6.98070   1
   4  -3   0 65.3722 7.07797   1
  -5   3   0 3.99543 2.30511   2
  -5  -3   0 8.28931 3.38077   2
   5  -3   0 6.93227 2.39023   3
  -5   3   0 11.8979 6.12416   2
   5   3   0 10.6317 2.45816   4
   6   3   0 0.91423 2.66850   3
   6  -3   0 3.40088 2.90907   4
   6   3   0 1.58718 2.21895   4
  -6  -3   0 2.12038 4.35517   2
   6  -3   0 4.18541 2.30373   3
   7  -3   0 37.2226 4.82278   3
   7   3   0 28.9939 4.43810   4
   7  -3   0 29.0644 4.13092   4
   7   3   0 31.4568 5.23577   3
   8   3   0 24.4867 3.69220   4
   8   3   0 27.3554 4.71064   3
   8  -3   0 24.5888 3.85249   4
   8  -3   0 24.8209 3.70635   3
   9  -3   0 6.57102 2.29930   3
   9   3   0 6.49368 2.41286   4
  10   3   0 9.42771 2.24714   4
   0  -4   0 968.066 54.0649   1
   0  -4   0 1019.98 52.0446   2
   0   4   0 1036.62 54.2456   1
  -1  -4   0 471.118 29.3214   1
  -1   4   0 513.444 29.8308   1
   1  -4   0 635.539 27.3936   2
  -1   4   0 513.931 27.3116   2
   1  -4   0 546.562 30.0905   1
  -1  -4   0 465.091 27.8674   2
  -2   4   0 13.1853 3.40871   1
   2  -4   0 16.4058 3.84282   1
  -2  -4   0 14.7833 3.55562   1
  -2   4   0 15.3764 1.80151   2
  -2  -4   0 18.2317 4.32206   1
  -3  -4   0 3.39403 1.94016   1
  -3   4   0 3.40846 1.24971   2
   3  -4   0 1.92942 2.61447   1
  -3  -4   0 4.49699 2.38370   1
  -4  -4   0 462.859 25.4162   2
  -4   4   0 429.496 23.0936   2
   4  -4   0 429.295 26.0265   1
   5   4   0 10.0100 2.41477   4
  -5  -4   0 8.87995 3.49240   2
   5  -4   0 12.7234 2.61345   3
  -6  -4   0 0.00676 4.73602   2
   6  -4   0 3.09866 3.46736   4
   6   4   0 7.14226 2.95807   3
   6  -4   0 5.54778 2.28982   3
   6   4   0 -0.6082 1.83689   4
   7  -4   0 9.08886 3.37683   4
   7   4   0 9.92732 3.07360   3
   7  -4   0 3.72650 2.40245   3
   7   4   0 3.37848 2.32579   4
   8   4   0 23.1573 3.71508   4
   8  -4   0 26.2316 4.35222   3
   8   4   0 38.6228 5.46454   3
   9   4   0 33.4404 4.43928   4
   9  -4   0 43.8429 4.57897   3
  10   4   0 6.23979 2.05595   4
   0   5   0 1.34482 2.42855   1
   0  -5   0 1.84847 2.22905   1
   0  -5   0 0.75067 1.27289   2
   1  -5   0 4.19841 1.29551   2
  -1  -5   0 0.70490 1.99902   1
  -1   5   0 1.08003 2.40469   1
   1  -5   0 3.45767 2.60021   1
  -1  -5   0 0.60482 1.53628   2
   1   5   0 1.96844 2.11596   1
  -2  -5   0 127.470 10.1955   1
  -2  -5   0 126.460 9.19073   2
  -2  -5   0 126.510 9.79623   1
  -2   5   0 125.043 7.19597   2
   2  -5   0 131.958 10.7684   1
  -2   5   0 135.375 10.7762   1
  -3  -5   0 113.351 9.30809   1
   3  -5   0 100.242 9.94084   1
  -3  -5   0 102.367 8.62856   1
  -3  -5   0 107.220 8.12157   2
   4  -5   0 978.272 55.0887   1
  -4  -5   0 990.009 53.1617   2
  -5  -5   0 61.9252 7.29637   2
   5  -5   0 68.0864 5.50356   3
   5   5   0 56.1104 5.20467   4
   6  -5   0 3.36334 3.56060   3
   6   5   0 8.32686 3.28965   3
  -6  -5   0 -0.0738 4.93727   2
   6   5   0 0.70432 2.35673   4
   7  -5   0 10.7956 2.97887   3
   7   5   0 9.14415 2.76396   4
   8   5   0 15.3505 3.05418   4
   8  -5   0 12.3590 2.82340   3
   9   5   0 42.8325 5.75604   4
  10   5   0 10.7864 2.07821   4
   0   6   0 93.1846 8.91511   1
   0  -6   0 86.2050 5.98777   2
   0  -6   0 92.6027 8.70891   1
  -1   6   0 6.56639 3.61763   1
   1  -6   0 5.00524 2.96130   1
   1  -6   0 7.13422 1.59860   2
  -1  -6   0 5.10619 2.02956   2
  -1  -6   0 4.11707 2.89319   1
  -2  -6   0 95.1304 7.41198   2
  -2   6   0 101.764 10.0511   1
  -2  -6   0 99.4267 9.12690   1
   2  -6   0 101.000 6.17392   2
   2  -6   0 103.560 10.0308   1
  -2  -6   0 102.800 9.68670   1
  -3  -6   0 12.2936 3.92218   1
  -3  -6   0 17.2767 3.71169   2
   3  -6   0 14.1155 5.11403   1
  -3  -6   0 17.0891 4.80483   1
  -4  -6   0 191.010 13.2062   2
  -4  -6   0 187.415 13.1213   1
   5   6   0 73.8870 5.88089   4
  -5  -6   0 90.9557 8.53470   2
   5  -6   0 70.0275 5.86868   3
   6  -6   0 107.824 7.77985   3
   6   6   0 116.685 7.99597   4
  -6  -6   0 112.228 12.2026   2
   7  -6   0 24.6945 4.34789   3
   7   6   0 17.9706 3.31427   4
   8   6   0 17.0552 3.22138   4
   8  -6   0 19.0187 3.23146   3
   9  -6   0 48.5371 4.85470   3
   9   6   0 50.2180 5.03545   4
  10   6   0 18.5785 2.94489   4
   0   7   0 2.94665 3.00510   1
   0  -7   0 4.40643 3.07576   1
   0  -7   0 4.44707 1.77773   2
  -1  -7   0 617.048 32.9825   2
   1  -7   0 619.620 32.1899   2
  -1  -7   0 590.310 36.2454   1
  -1   7   0 605.708 36.7821   1
   2  -7   0 387.423 26.7148   1
  -2  -7   0 431.642 23.2276   2
  -2  -7   0 455.832 27.1728   1
  -2  -7   0 406.812 25.8384   1
  -2   7   0 388.142 26.5054   1
   2  -7   0 365.524 21.5863   2
  -3  -7   0 612.550 38.4378   1
  -3  -7   0 692.860 36.7123   2
   4  -7   0 250.492 15.5406   3
  -4  -7   0 336.870 20.2084   2
   4  -7   0 283.823 23.1821   1
  -4  -7   0 283.702 18.9956   1
   4   7   0 272.191 15.6583   4
   5   7   0 11.9621 2.66313   4
  -5  -7   0 16.3483 4.87349   2
   5  -7   0 23.5542 3.92186   3
   6  -7   0 33.6334 4.85703   3
   6   7   0 37.0118 4.49445   4
   7   7   0 0.98840 2.35772   4
   7  -7   0 1.77948 2.41250   3
   8  -7   0 7.31213 2.56965   3
   8   7   0 1.02032 2.27602   4
   9   7   0 2.40603 1.97796   4
   9  -7   0 2.57360 2.12602   3
  10   7   0 5.99245 1.83871   4
   0   8   0 424.659 28.6911   1
   0  -8   0 449.279 24.3214   2
   0  -8   0 444.395 29.0666   1
  -1   8   0 157.447 14.7895   1
  -1  -8   0 168.791 11.0900   2
  -1  -8   0 165.826 14.4990   1
   1  -8   0 179.175 10.2948   2
   1  -8   0 168.319 14.8779   1
  -2  -8   0 217.185 14.2393   2
  -2  -8   0 247.562 19.3717   1
  -2   8   0 232.576 19.0396   1
   2  -8   0 220.458 13.0352   2
   2  -8   0 233.652 18.7929   1
  -2  -8   0 209.589 17.1296   1
  -3  -8   0 160.137 11.0285   2
  -3  -8   0 109.343 12.3924   1
   4   8   0 29.9329 3.69047   4
  -4  -8   0 22.9485 5.00498   2
   4  -8   0 22.8937 3.88608   3
  -5  -8   0 27.0907 6.26198   2
   5   8   0 29.8437 3.96580   4
   5  -8   0 27.4094 4.38617   3
   6  -8   0 474.567 26.4102   3
   6   8   0 484.555 26.4359   4
   7   8   0 42.5079 5.37301   4
   7  -8   0 44.4902 5.97782   3
   8   8   0 16.7038 2.94422   4
   8  -8   0 18.4070 3.15788   3
   9   8   0 3.10175 1.98844   4
  10   8   0 1.69362 1.47350   4
   0  -9   0 0.82818 2.72378   1
   0  -9   0 1.21459 1.76950   2
  -1  -9   0 2.83466 3.45285   1
   1  -9   0 3.74965 1.93053   2
   1  -9   0 2.64380 3.59822   1
  -1  -9   0 0.32197 4.04557   1
  -1  -9   0 1.43495 1.99863   2
   2  -9   0 210.031 12.5128   2
   2  -9   0 213.509 18.9009   1
  -2  -9   0 207.860 17.8213   1
  -2  -9   0 194.167 13.5371   2
  -3  -9   0 176.935 12.8086   2
  -3  -9   0 165.445 16.1071   1
   4   9   0 15.4985 2.74174   4
  -4  -9   0 18.9307 4.99981   2
   4  -9   0 23.9474 3.92442   3
   5   9   0 12.4493 2.04206   5
  -5  -9   0 9.65084 5.03259   2
   5  -9   0 19.5530 3.80131   3
   6  -9   0 109.349 8.23972   3
   6   9   0 110.681 7.93740   4
   7  -9   0 14.3184 3.16373   3
   7   9   0 4.57437 2.44075   4
   8  -9   0 15.9212 2.98565   3
   8   9   0 19.7535 3.24513   4
   9   9   0 5.30048 2.00416   4
  10   9   0 27.8319 3.19059   4
   0 -10   0 1027.85 54.7387   2
   0 -10   0 1035.03 62.1802   1
  -1 -10   0 252.644 21.1644   1
   1 -10   0 222.620 13.8430   2
  -1 -10   0 258.470 21.9559   1
   1 -10   0 204.766 20.0372   1
  -1 -10   0 236.185 14.7288   2
   2 -10   0 329.322 20.1725   2
  -2 -10   0 356.988 27.5755   1
  -2 -10   0 387.293 21.9589   2
  -3 -10   0 82.7088 8.23793   2
   3 -10   0 90.2615 6.49880   3
   3  10   0 74.3442 7.12985   5
   3  10   0 75.4823 5.98336   4
   4  10   0 451.283 24.3659   4
   4 -10   0 461.185 24.5193   3
   4  10   0 425.335 23.8500   5
  -4 -10   0 450.139 27.8755   2
   5 -10   0 82.9122 6.82759   3
   5  10   0 83.7256 5.61487   5
   5  10   0 87.6672 6.59469   4
   6 -10   0 0.06617 2.31933   3
   6  10   0 -0.2002 2.05391   4
   7  10   0 2.43725 2.35388   4
   7 -10   0 6.90772 2.78458   3
   8  10   0 0.15562 1.97273   4
   8 -10   0 1.92384 2.23608   3
   9  10   0 17.1967 2.64475   4
   0 -11   0 -0.3401 6.22743   1
   0 -11   0 1.06288 4.78100   1
   0 -11   0 0.28301 1.90430   2
  -1 -11   0 24.2143 8.38360   1
   1 -11   0 16.2529 9.74676   1
   1 -11   0 14.9432 7.11344   1
  -1 -11   0 26.0702 4.55283   2
   1 -11   0 18.5272 3.43594   2
   1  11   0 21.7566 2.99904   5
   2 -11   0 10.2335 3.56262   2
  -2 -11   0 4.80198 2.89646   2
  -3 -11   0 42.6290 6.58512   2
   3  11   0 49.0698 3.82746   5
   3  11   0 40.5577 4.38550   4
   3 -11   0 34.4167 4.62489   3
   4  11   0 222.613 12.4358   5
   4  11   0 220.677 12.8920   4
   4 -11   0 206.976 12.8681   3
   5  11   0 5.68065 2.35319   4
   5  11   0 8.25560 1.77851   5
   5 -11   0 10.3209 2.89272   3
   6 -11   0 9.18719 2.93107   3
   6  11   0 3.92222 2.47833   4
   7 -11   0 5.68910 2.62999   3
   7  11   0 4.03898 2.37200   4
   8  11   0 73.4684 6.01549   4
   9  11   0 0.84985 1.51743   4
   0 -12   0 8.85573 12.9009   1
   0 -12   0 31.5013 5.01088   2
   0  12   0 22.4305 3.38371   5
   1 -12   0 33.7490 4.76445   2
   1  12   0 39.8709 3.74677   5
  -1  12   0 30.3105 4.33742   5
   2  12   0 161.062 10.2764   4
  -2  12   0 182.060 11.6982   5
  -2 -12   0 169.334 12.9941   2
   2  12   0 167.194 10.3267   5
   2 -12   0 181.810 12.2996   2
   3 -12   0 57.1035 5.39944   3
   3  12   0 49.0738 4.81628   4
   3  12   0 50.4817 4.33282   5
  -3 -12   0 52.9557 7.55344   2
   4  12   0 348.135 18.7308   5
   4 -12   0 330.283 19.2750   3
   4  12   0 336.873 18.9529   4
   5  12   0 42.5610 3.89388   5
   5  12   0 51.2235 4.91167   4
   5 -12   0 43.3324 5.46023   3
   6 -12   0 97.9797 8.01583   3
   6  12   0 115.421 7.97892   4
   7  12   0 2.46344 2.19443   4
   8  12   0 2.28468 1.99242   4
   9  12   0 5.15020 1.58768   4
   0  13   0 0.44592 1.61193   5
  -1  13   0 4.36681 2.04577   5
   1 -13   0 4.01399 2.92867   2
  -1 -13   0 4.14446 2.93440   2
   1  13   0 3.92573 1.55743   5
  -2 -13   0 1.61457 3.34402   2
   2 -13   0 6.59076 5.56593   2
   2  13   0 -0.0590 2.06239   4
   2  13   0 1.30566 1.32038   5
  -2  13   0 -1.1425 2.52493   5
  -3 -13   0 0.41925 4.01276   2
   3  13   0 3.90829 2.03068   4
   3  13   0 2.88340 1.52427   5
   4  13   0 69.1039 5.50078   5
   4  13   0 77.5670 6.13585   4
   5  13   0 17.8572 2.92131   5
   5  13   0 22.8051 3.51854   4
   5 -13   0 26.4945 4.67330   3
   6  13   0 91.6318 7.14325   4
   7  13   0 0.64465 1.97557   4
   8  13   0 4.67789 1.87660   4
   9  13   0 7.13576 1.49325   4
   0  14   0 0.55807 1.50132   5
   0 -14   0 4.53861 3.36514   2
  -1 -14   0 94.1335 9.36998   2
   1  14   0 89.2195 6.65857   5
  -1  14   0 91.9719 7.14751   5
   2  14   0 95.7194 7.09369   5
  -2  14   0 110.452 8.41918   5
   2  14   0 100.582 7.33272   4
  -2 -14   0 100.283 10.6495   2
  -3  14   0 16.6729 4.24819   5
   3  14   0 12.9799 2.39118   5
   3  14   0 15.6634 2.99135   4
   4  14   0 110.358 7.80625   4
   4  14   0 112.046 7.43280   5
   5  14   0 6.83781 1.91961   5
   5  14   0 13.5076 2.78074   4
   6  14   0 91.7924 6.92745   4
   8  14   0 15.6451 2.27933   4
   0  15   0 -0.4533 1.33499   5
   0 -15   0 1.38068 4.31259   2
  -1 -15   0 36.8269 7.12624   2
  -1  15   0 30.2171 4.33688   5
   1  15   0 26.0852 3.69210   5
  -2  15   0 1.69427 2.50731   5
   2  15   0 10.2079 2.71729   4
   2  15   0 0.58025 1.29385   5
   3  15   0 52.7983 5.15246   4
  -3  15   0 44.8453 6.82462   5
   3  15   0 54.8012 4.81142   5
   4  15   0 12.2331 2.38854   5
   4  15   0 16.2151 2.86713   4
   5  15   0 10.7086 1.97059   5
   5  15   0 13.8574 2.87504   4
   6  15   0 41.8703 4.38191   4
   7  15   0 35.0304 3.70136   4
   8  15   0 7.05422 1.53972   4
   0  16   0 114.079 8.30701   5
   1  16   0 1.72359 1.49389   5
  -1  16   0 0.60341 1.92162   5
  -2  16   0 7.35939 2.73701   5
   2  16   0 7.95235 2.30018   5
   3  16   0 7.32214 2.42487   4
   3  16   0 7.81232 2.05951   5
  -3  16   0 11.9198 3.68180   5
   4  16   0 114.888 7.52211   5
   4  16   0 107.471 7.59437   4
   5  16   0 14.1180 2.52896   4
   5  16   0 10.0263 1.83246   5
   6  16   0 13.0590 2.44118   4
   7  16   0 1.06335 1.47027   4
   0  17   0 3.68890 1.81795   5
   1  17   0 25.8116 3.67452   5
  -1  17   0 19.0855 3.25381   5
  -2  17   0 29.1040 4.73312   5
   2  17   0 28.2681 3.88246   5
   3  17   0 49.2160 4.53497   5
   3  17   0 35.3531 4.83977   4
  -3  17   0 41.2440 6.15635   5
   4  17   0 295.250 16.3988   5
   4  17   0 283.769 16.3148   4
   6  17   0 0.11717 1.32629   4
   0  18   0 29.4526 5.28394   5
   1  18   0 1.76694 1.65757   5
  -1  18   0 3.36544 2.03037   5
  -2  18   0 3.99588 2.48751   5
   2  18   0 8.35286 2.20027   5
  -3  18   0 6.59773 3.40264   5
   3  18   0 5.24896 1.90425   5
   4  18   0 30.1660 3.41185   5
   0  19   0 0.34462 1.65935   5
   1  19   0 0.12011 1.47027   5
  -1  19   0 0.67089 1.69899   5
  -2  19   0 137.065 9.51789   5
   2  19   0 129.890 8.93730   5
   3  19   0 0.98084 1.40100   5
  -3  19   0 0.33320 2.93220   5
   4  19   0 66.7844 5.32156   5
   0  20   0 135.110 9.21162   5
  -1  20   0 8.97718 2.38189   5
   1  20   0 15.6451 2.75845   5
  -2  20   0 4.27082 2.60915   5
   2  20   0 7.24334 1.96449   5
   3  20   0 4.04508 1.59744   5
  -3  20   0 -0.4804 2.85609   5
   4  20   0 15.2736 2.28477   5
   0  21   0 3.55806 1.80931   5
  -1  21   0 8.01551 2.27570   5
   1  21   0 4.56510 1.96814   5
  -2  21   0 22.0182 3.82665   5
   2  21   0 24.8525 4.26923   5
   3  21   0 0.70499 1.12719   5
  -3  21   0 -0.7766 2.89978   5
   4  21   0 8.60342 1.33726   5
   0  22   0 315.179 17.7724   5
  -1  22   0 14.1968 2.46985   5
   1  22   0 18.1025 2.86885   5
   2  22   0 78.7913 5.31332   5
  -2  22   0 67.4980 5.64913   5
   3  22   0 -0.6351 0.92308   5
   0  23   0 2.00313 1.33893   5
   1  23   0 0.14255 1.16167   5
  -2  23   0 0.12028 1.72666   5
   2  23   0 0.90807 1.05463   5
   0  24   0 305.065 16.4709   5
   1  24   0 43.2366 3.28432   5
  -1  24   0 44.5707 3.98482   5
   2  24   0 35.1726 3.00535   5
  -1   0  -1 16.8711 1.76805   1
   1   0   1 16.7008 1.90462   1
  -2   0  -1 72.9742 4.72729   1
   2   0   1 75.3083 4.87556   1
  -5   0   1 26.0768 4.11313   2
  -6   0  -1 1.37014 4.47338   2
   6   0   1 -0.2172 2.38166   3
   6   0  -1 2.24266 2.32153   3
  -6   0   1 2.70887 4.35975   2
   6   0   1 0.06374 2.18708   4
   6   0  -1 -1.1404 2.27977   4
   7   0   1 17.2130 3.24177   4
   7   0  -1 13.3955 3.14917   4
   7   0   1 18.2253 3.27621   3
   7   0  -1 16.6265 3.17281   3
   8   0   1 2.65125 2.56760   3
   8   0  -1 6.31672 2.49072   3
   8   0   1 -0.6890 2.41488   4
   8   0  -1 8.42209 2.69373   4
   9   0   1 3.91951 2.63729   3
   9   0  -1 0.89569 2.26022   4
   0   1   1 8.36782 1.31766   1
   0   1  -1 6.46396 0.73532   2
   0  -1   1 6.40254 0.77248   2
   0  -1   1 9.08555 1.34367   1
   1   1  -1 1641.40 83.1913   1
  -1  -1  -1 1725.66 83.6470   1
   1  -1   1 1483.90 83.6559   1
  -1   1  -1 1623.14 83.0228   2
  -1   1  -1 1581.75 83.7217   1
   1  -1  -1 1642.25 83.5484   1
   1   1   1 1658.08 83.5439   1
  -1  -1   1 1674.78 83.2141   1
   2  -1   1 1246.74 64.8997   1
  -2  -1  -1 1376.82 64.4628   1
   2  -1  -1 1287.09 64.4317   1
   2  -1  -1 1252.72 64.3860   1
  -2   1  -1 1086.40 64.5956   1
   3  -1   1 816.502 42.7746   1
  -4  -1   1 633.585 34.2271   2
  -5   1   1 84.3306 11.0737   2
  -5   1   1 121.435 8.45520   2
  -5  -1   1 127.499 9.01337   2
   6  -1   1 6.63438 2.63219   4
  -6   1   1 13.7843 5.21731   2
   6   1  -1 2.53222 2.39148   4
   6  -1   1 5.01452 2.61729   3
   6   1  -1 7.14700 2.60066   3
   6   1   1 2.55438 2.58821   3
   6  -1  -1 12.1233 2.72937   3
  -6   1  -1 4.17742 4.35514   2
   6  -1  -1 7.26559 2.61436   4
  -6  -1   1 7.35372 4.44736   2
   6   1   1 8.95795 2.67258   4
   7  -1   1 26.5458 4.53932   4
   7   1  -1 27.9985 4.73907   3
   7  -1   1 26.6621 4.77828   3
   7   1  -1 25.4200 4.36951   4
   7  -1  -1 27.2405 4.77584   3
   7   1   1 24.6219 5.15241   3
   7  -1  -1 28.9130 4.67129   4
   7   1   1 23.5804 3.71617   4
   8   1  -1 12.3391 2.84112   3
   8  -1   1 8.87076 2.65337   3
   8   1  -1 8.88682 2.81047   4
   8  -1   1 7.40077 2.87808   4
   8   1   1 6.97164 2.74558   4
   8   1   1 10.0376 2.87269   3
   8  -1  -1 5.76059 2.74210   3
   8  -1  -1 12.0601 2.99589   4
   9   1  -1 9.05111 2.69232   3
   9  -1   1 12.3502 2.94447   4
   9   1   1 14.9413 2.98314   4
   9  -1  -1 9.54618 2.97961   4
   9   1   1 16.0598 2.94003   3
   9  -1  -1 10.3692 2.62952   3
   0   2  -1 32.1179 2.30948   2
   0  -2   1 33.7102 2.27500   2
   0  -2   1 33.5481 3.14389   1
   0  -2  -1 36.3877 3.31290   1
   0   2  -1 34.1894 3.20717   1
   1  -2   1 479.228 26.0335   1
   1   2  -1 451.585 25.4698   1
  -1   2   1 452.748 25.7577   1
   1  -2   1 490.029 24.6633   2
  -1  -2  -1 480.280 25.6837   1
  -1  -2  -1 497.094 25.8362   1
  -1  -2   1 458.663 25.4837   1
  -1   2  -1 494.608 26.0694   1
   1  -2  -1 451.841 25.8045   1
  -1   2  -1 507.332 24.6619   2
   2  -2   1 543.827 27.9937   1
  -2  -2  -1 524.262 27.1241   1
  -2  -2  -1 573.680 27.5080   1
  -2   2   1 537.222 26.1837   2
   2  -2  -1 487.309 27.5354   1
  -2   2  -1 499.580 26.4635   2
  -2   2  -1 500.866 27.7334   1
  -2  -2   1 452.875 26.5846   1
  -2  -2   1 445.914 26.6227   1
   3  -2   1 30.7478 4.27025   1
  -3   2   1 43.0552 3.29010   2
   3  -2  -1 34.6808 3.86810   1
  -3   2  -1 30.8083 4.05410   1
  -3   2  -1 40.1270 3.79483   2
   3  -2  -1 36.4729 3.93205   1
  -4   2   1 48.2458 5.00205   2
  -4   2  -1 50.0966 5.73965   2
  -4  -2   1 46.5488 5.02106   2
  -5  -2  -1 50.7756 5.83106   2
  -5   2   1 30.0554 5.88771   2
   5  -2   1 40.9557 4.70564   3
   5   2  -1 31.3418 4.49365   4
  -5   2   1 44.5312 4.47597   2
  -5  -2   1 41.5793 5.43346   2
   5  -2  -1 43.6021 4.48417   3
   5   2   1 43.4001 4.65976   4
   6   2  -1 2.29629 2.20126   4
   6   2  -1 -0.0749 2.39488   3
   6  -2   1 5.47094 2.44030   3
   6  -2   1 -1.1282 2.48134   4
  -6  -2  -1 -0.1557 4.27081   2
   6   2   1 2.25695 2.65695   3
  -6  -2   1 3.71991 4.17082   2
   6   2   1 0.41886 2.04517   4
   6  -2  -1 2.35441 2.29633   3
   6  -2  -1 -0.0174 2.57276   4
   7   2  -1 10.0719 2.77371   4
   7  -2   1 9.87546 2.73601   3
   7   2  -1 6.20072 2.91662   3
   7  -2   1 6.46901 2.81970   4
   7   2   1 11.0533 3.11474   3
   7  -2  -1 9.04103 2.98389   4
   7  -2  -1 10.0608 2.79217   3
   7   2   1 7.73263 2.77827   4
   8   2  -1 36.7272 5.56500   3
   8  -2   1 44.5714 5.38002   4
   8  -2   1 56.1812 5.38391   3
   8   2  -1 43.2669 4.95337   4
   8   2   1 48.3221 5.22468   4
   8  -2  -1 30.5177 5.12966   4
   8  -2  -1 46.5393 5.10947   3
   8   2   1 41.1267 5.20671   3
   9  -2   1 50.2472 5.20910   3
   9  -2   1 48.2036 5.42750   4
   9   2  -1 40.4813 4.65709   4
   9   2  -1 56.5543 6.39516   3
   9   2   1 50.0096 5.18394   4
   9  -2  -1 45.2280 5.23097   3
  10   2   1 35.1488 4.08581   4
   0   3  -1 269.926 15.6439   1
   0  -3  -1 247.144 13.9318   2
   0  -3   1 272.569 15.6231   1
   0   3   1 267.274 15.5437   1
   0  -3  -1 266.724 15.6494   1
   0  -3   1 263.412 13.9887   2
   0   3  -1 252.771 14.0039   2
  -1  -3  -1 1800.35 92.3314   1
  -1   3   1 1734.52 92.2318   1
   1   3  -1 1734.12 91.9513   1
   1  -3   1 1763.23 90.4443   2
   1  -3   1 1822.12 92.5268   1
  -1  -3  -1 1742.56 92.0396   1
   1  -3  -1 1776.35 92.3956   1
  -1   3  -1 1778.34 90.4107   2
  -1   3  -1 1797.07 92.4269   1
  -1  -3   1 1746.29 90.8779   2
  -1  -3   1 1800.42 91.9701   1
  -2   3   1 2429.70 128.278   2
  -2   3   1 2360.07 130.401   1
   2  -3   1 2566.15 130.980   1
  -2  -3  -1 2458.85 130.090   1
  -2  -3  -1 2572.64 130.344   1
   2  -3  -1 2560.96 130.835   1
  -2  -3   1 2511.81 130.003   1
  -2   3  -1 2744.83 128.727   2
  -2   3  -1 2457.99 130.801   1
  -2  -3   1 2568.91 129.926   1
   3  -3   1 190.758 13.1311   1
  -3  -3  -1 187.505 12.0428   1
  -3  -3  -1 188.880 11.5321   1
  -3   3   1 198.478 10.7508   2
   3  -3  -1 209.360 12.9759   1
  -3   3  -1 204.941 13.0623   1
   3  -3  -1 197.837 12.7941   1
   4  -3   1 287.838 17.6566   1
  -4   3   1 266.219 15.8097   2
   4  -3   1 267.525 17.8789   1
  -4   3   1 296.573 16.5317   2
  -4  -3   1 335.712 17.8228   2
  -4   3  -1 313.483 16.9225   2
  -5  -3  -1 6.13600 3.04511   2
   5   3  -1 2.26120 2.05586   4
   5  -3   1 5.37555 2.30127   3
   5  -3  -1 4.72912 2.25360   3
   5   3   1 4.58912 2.28545   4
  -5  -3   1 4.05293 3.02580   2
   6  -3   1 10.4443 3.00088   4
  -6  -3  -1 3.07715 4.74055   2
   6   3  -1 6.74740 2.70506   3
   6  -3   1 5.38022 2.37335   3
   6   3  -1 8.36030 2.38035   4
   6  -3  -1 9.13790 3.03186   4
   6   3   1 3.18675 2.26734   4
   6  -3  -1 4.79917 2.38447   3
   6   3   1 10.4316 3.07451   3
  -6  -3   1 -0.0222 4.12725   2
   7  -3   1 9.25786 2.78680   3
   7   3  -1 27.5126 5.31904   3
   7  -3   1 11.6681 3.16696   4
   7   3  -1 13.4347 2.99612   4
   7  -3  -1 11.5991 2.86805   3
   7  -3  -1 20.7595 3.53139   4
   7   3   1 14.1896 3.38485   3
   7   3   1 9.22951 2.77037   4
   8  -3   1 3.76574 2.44165   3
   8  -3   1 2.96532 2.86168   4
   8   3  -1 2.48868 2.30066   4
   8   3  -1 6.77224 2.70709   3
   8   3   1 2.66432 2.88483   3
   8   3   1 1.97426 2.34056   4
   8  -3  -1 3.09506 2.42691   3
   8  -3  -1 9.58902 3.43065   4
   9   3  -1 5.42446 2.41168   4
   9  -3   1 11.6128 2.75803   3
   9  -3  -1 9.32846 2.46503   3
   9   3   1 15.6934 2.84343   4
  10   3  -1 7.38519 2.04715   4
  10   3   1 2.18385 2.01623   4
   0  -4  -1 862.999 46.8943   2
   0   4  -1 910.169 49.1812   1
   0   4   1 926.689 49.1380   1
   0  -4  -1 965.149 49.3594   1
   0  -4   1 890.549 46.9597   2
   0  -4   1 905.667 49.2169   1
   1  -4   1 3033.88 162.220   1
  -1  -4  -1 3026.26 161.816   1
  -1   4   1 3077.52 162.034   1
  -1  -4  -1 3136.35 162.335   1
  -1   4  -1 2950.84 159.569   2
   1  -4  -1 3342.76 159.409   2
  -1   4  -1 3075.72 162.208   1
   1  -4  -1 3239.55 162.297   1
  -1  -4   1 3308.54 161.898   1
   2  -4   1 331.974 19.7632   1
  -2  -4  -1 306.981 18.6868   1
  -2   4   1 329.732 19.4939   1
  -2  -4   1 355.486 22.4933   1
  -2   4  -1 305.733 16.6029   2
  -2  -4   1 310.583 22.6855   1
  -2  -4   1 296.585 17.5650   2
   2  -4  -1 311.070 19.4303   1
  -2   4  -1 298.149 19.3949   1
   3  -4   1 3.46625 2.86433   1
  -3  -4  -1 1.73889 2.33584   1
  -3  -4  -1 3.55685 2.24178   1
  -3  -4   1 5.10535 2.40690   1
   3  -4  -1 4.36116 2.86804   1
  -3   4  -1 3.28127 2.89221   1
  -3   4  -1 1.98139 1.54878   2
  -3  -4   1 1.68511 1.96458   2
  -3  -4   1 2.88227 1.96744   1
   3  -4  -1 4.31573 3.08704   1
   4  -4   1 172.996 12.0235   1
  -4  -4   1 121.844 9.79277   2
   4  -4  -1 141.106 10.9508   1
  -4   4  -1 137.041 8.83861   2
   5  -4   1 43.5042 4.76677   3
   5   4  -1 47.1456 4.63173   4
  -5  -4  -1 55.9206 6.56105   2
   5  -4  -1 54.5154 4.98127   3
   5   4   1 48.4518 4.87805   4
  -5  -4   1 63.7345 6.68399   2
   6  -4   1 14.2485 2.86192   3
  -6  -4  -1 12.6214 5.91183   2
   6   4  -1 18.3621 2.99685   4
   6   4  -1 15.7975 3.17241   3
   6  -4   1 17.1742 3.64043   4
   6   4   1 22.3943 3.86838   3
   6   4   1 15.6566 2.96135   4
   6  -4  -1 14.3708 2.93419   3
   6  -4  -1 20.4079 4.13157   4
  -6  -4   1 22.5361 5.99220   2
   7   4  -1 35.7808 5.67183   3
   7  -4   1 39.1101 4.86568   3
   7   4  -1 34.2823 4.59758   4
   7  -4   1 38.3416 4.66302   4
   7  -4  -1 43.4895 4.92623   3
   7   4   1 34.6977 7.26394   3
   7  -4  -1 45.3423 6.20091   4
   7   4   1 44.4364 4.96865   4
   8   4  -1 8.15600 2.58900   4
   8   4  -1 2.03627 2.89434   3
   8  -4   1 10.8238 2.78017   3
   8   4   1 9.22630 2.80174   4
   8  -4  -1 11.5768 2.77866   3
   9   4  -1 42.6388 4.77082   4
   9  -4   1 36.1277 5.90331   3
   9   4   1 36.1053 4.47116   4
   9  -4  -1 44.4446 4.75133   3
  10   4  -1 14.8063 2.42486   4
  10   4   1 19.6743 2.57047   4
   0   5   1 112.806 9.27319   1
   0  -5   1 108.585 6.86168   2
   0  -5  -1 113.270 6.94319   2
   0   5  -1 107.386 9.32172   1
   0  -5  -1 111.584 9.32662   1
   0  -5   1 113.440 9.32646   1
  -1  -5  -1 351.916 18.3026   2
   1   5  -1 329.011 20.2618   1
   1  -5   1 306.021 17.4551   2
  -1  -5  -1 348.715 20.4805   1
  -1   5   1 311.210 20.3250   1
  -1  -5  -1 367.059 21.2914   1
   1  -5   1 320.248 20.6263   1
   1  -5  -1 338.728 17.3570   2
  -1   5  -1 321.456 20.6564   1
  -1  -5   1 315.160 18.1170   2
  -1  -5   1 334.832 20.2717   1
   1  -5  -1 338.572 20.7659   1
  -1   5  -1 292.359 17.8166   2
   2  -5   1 60.5187 3.86571   2
  -2  -5  -1 54.1412 6.27569   1
   2  -5   1 64.9327 6.99504   1
  -2   5   1 58.1903 6.67345   1
  -2  -5  -1 58.2845 6.19289   1
  -2   5  -1 49.6270 3.69568   2
  -2   5  -1 51.7124 6.54014   1
  -2  -5   1 37.1717 4.96424   2
   2  -5  -1 52.9902 6.49542   1
  -2  -5   1 42.0131 5.96508   1
  -2  -5   1 38.1156 5.29057   1
   3  -5   1 119.416 11.1448   1
  -3  -5  -1 126.007 10.4330   1
  -3  -5  -1 133.258 10.0782   1
  -3  -5   1 128.750 9.81132   1
   3  -5  -1 129.488 11.1651   1
   3  -5  -1 123.321 11.3560   1
  -3  -5   1 135.226 10.0971   1
  -3   5  -1 125.457 7.49910   2
  -3   5  -1 131.546 11.5031   1
  -3  -5   1 140.121 9.40097   2
  -4  -5  -1 367.472 21.4353   2
   4  -5   1 362.453 24.8199   1
  -4  -5   1 345.615 21.1701   2
   4  -5  -1 345.620 22.9681   1
   5  -5   1 15.6432 2.73311   3
  -5  -5  -1 10.2257 3.71171   2
   5   5  -1 15.9449 2.72144   4
   5  -5  -1 11.8563 2.68973   3
   5   5   1 14.7742 2.63414   4
  -5  -5   1 10.3793 3.68997   2
  -6  -5  -1 19.2621 5.99798   2
   6   5  -1 19.8965 3.64744   4
   6   5  -1 13.8241 3.44217   3
   6   5   1 21.6262 3.74130   4
   6  -5  -1 31.3637 4.57004   3
  -6  -5   1 23.4447 6.31980   2
   7  -5   1 8.82357 2.71091   3
   7   5  -1 1.24716 2.24464   4
   7   5  -1 7.14901 3.18675   3
   7   5   1 2.53820 2.29473   4
   7  -5  -1 0.84267 2.37448   3
   8  -5   1 4.92965 2.39290   3
   8   5  -1 5.63131 2.52255   4
   8   5   1 6.00414 2.64792   4
   8  -5  -1 9.86219 2.76018   3
   9  -5  -1 17.9886 3.51957   3
   9   5   1 7.90288 2.83864   4
  10   5  -1 19.3860 3.13324   4
  10   5   1 19.2599 3.00215   4
   0  -6   1 1090.79 55.4658   2
   0  -6   1 1094.18 58.9913   1
   0  -6  -1 1020.77 55.3363   2
   0  -6  -1 1046.90 58.8227   1
   0   6  -1 1063.99 58.8125   1
   0   6   1 1083.61 58.8394   1
   1  -6   1 24.1468 5.33462   1
   1  -6   1 28.5243 2.99223   2
  -1  -6  -1 37.7040 6.88878   1
  -1   6   1 26.5028 5.37189   1
  -1  -6  -1 28.7267 5.52270   1
   1   6  -1 39.7418 6.49008   1
  -1  -6  -1 28.4816 3.66683   2
  -1  -6   1 44.4755 6.37469   1
  -1  -6   1 36.9707 3.81686   2
   1  -6  -1 30.0454 5.64624   1
   1  -6  -1 29.8316 2.80923   2
  -1   6  -1 32.4631 5.93585   1
   2  -6   1 138.595 8.69654   2
  -2  -6  -1 168.103 12.8078   1
  -2  -6  -1 150.847 11.8279   1
   2  -6   1 135.427 12.3089   1
  -2  -6  -1 160.813 10.0747   2
  -2  -6   1 155.871 11.8126   1
  -2   6  -1 116.890 9.81293   2
   2  -6  -1 156.175 8.31834   2
  -2  -6   1 165.943 12.7439   1
   2  -6  -1 152.632 12.6067   1
  -2  -6   1 155.654 9.98730   2
  -2   6  -1 142.628 12.5355   1
  -3  -6  -1 223.275 15.9744   1
  -3  -6  -1 229.658 14.7177   2
  -3  -6  -1 220.962 16.5286   1
   3  -6   1 221.427 17.5423   1
   3  -6  -1 238.686 17.5577   1
   3  -6  -1 233.168 17.9161   1
  -3   6  -1 220.062 12.5315   2
  -3   6  -1 238.460 17.8035   1
  -3  -6   1 242.112 16.0819   1
  -3  -6   1 240.528 14.7724   2
  -3  -6   1 249.459 16.5821   1
   4  -6   1 395.757 27.9352   1
  -4  -6  -1 408.498 24.4160   2
  -4  -6  -1 391.739 24.2446   1
  -4  -6   1 440.127 24.5608   2
  -5  -6  -1 304.520 19.1701   2
   5  -6   1 237.846 15.7714   3
   5   6  -1 273.454 16.0317   4
   5   6   1 293.649 16.1471   4
  -5  -6   1 325.144 19.1391   2
   5  -6  -1 290.531 16.0099   3
  -6  -6  -1 32.1123 7.47824   2
   6  -6   1 32.4042 4.64408   3
   6   6  -1 35.0779 4.35002   4
  -6  -6   1 26.6957 7.35935   2
   6  -6  -1 35.7266 4.61703   3
   6   6   1 34.2361 4.32955   4
   7   6  -1 57.7389 5.74525   4
   7   6   1 60.8025 5.71376   4
   7  -6  -1 49.9810 5.74924   3
   8  -6   1 8.82637 2.67603   3
   8   6  -1 10.5837 2.83866   4
   8   6   1 7.47589 2.68141   4
   8  -6  -1 12.5645 2.88702   3
   9  -6   1 53.4428 5.11883   3
   9   6  -1 50.6281 5.37180   4
   9   6   1 53.4765 5.50388   4
   9  -6  -1 63.3543 5.73188   3
  10   6  -1 21.3604 3.15805   4
  10   6   1 27.7970 3.18514   4
   0   7  -1 619.320 35.8919   1
   0  -7   1 584.600 31.5414   2
   0  -7  -1 598.218 31.5982   2
   0  -7  -1 592.998 35.7331   1
   0  -7   1 559.447 35.2976   1
  -1  -7  -1 117.257 11.2985   1
   1   7  -1 121.087 11.5079   1
  -1   7   1 126.759 11.9787   1
  -1  -7  -1 120.792 12.2733   1
   1  -7   1 126.562 8.24058   2
  -1  -7  -1 119.884 8.88390   2
  -1   7  -1 145.851 12.6018   1
  -1  -7   1 145.365 9.06851   2
   1  -7  -1 140.731 12.3775   1
   1  -7  -1 158.168 8.28606   2
  -1  -7   1 148.851 11.9806   1
  -2  -7  -1 70.4825 8.62923   1
   2  -7   1 77.1175 9.50461   1
  -2  -7  -1 74.6242 9.28112   1
  -2  -7  -1 77.7028 6.79696   2
   2  -7   1 84.8113 5.96445   2
   2  -7  -1 78.7603 5.35448   2
  -2  -7   1 78.3041 9.46281   1
  -2   7  -1 85.8189 10.2285   1
   2  -7  -1 82.6286 9.73024   1
  -2  -7   1 77.9488 6.72135   2
  -2  -7   1 76.6334 8.62351   1
  -3  -7  -1 530.936 29.7501   2
  -3  -7  -1 497.263 31.7483   1
  -3  -7   1 543.389 29.7228   2
  -3  -7   1 530.385 31.8955   1
  -3   7  -1 533.726 33.9137   1
   3  -7  -1 481.919 33.6082   1
   4  -7   1 87.9762 6.23217   3
   4   7  -1 83.3466 6.17833   4
  -4  -7  -1 81.7818 10.0980   1
   4  -7   1 117.032 14.9753   1
  -4  -7  -1 85.7811 10.1565   2
   4  -7  -1 83.7750 6.30576   3
  -4  -7   1 92.4735 9.12195   2
   4  -7  -1 105.226 13.9276   1
   4   7   1 75.4206 6.16557   4
   5   7  -1 392.583 21.0850   4
  -5  -7  -1 425.153 24.7734   2
   5  -7   1 346.967 20.9495   3
  -5  -7   1 434.160 24.5972   2
   5   7   1 372.722 21.0449   4
   5  -7  -1 345.472 20.8971   3
   6  -7   1 32.2220 4.66167   3
   6   7  -1 44.7724 4.70743   4
   6   7   1 32.4036 4.47893   4
   6  -7  -1 34.1552 4.88548   3
   7   7  -1 1.34699 2.19394   4
   7  -7   1 6.40649 2.75192   3
   7   7   1 2.84176 2.53691   4
   7  -7  -1 2.87411 2.50601   3
   8  -7   1 31.4993 4.84426   3
   8   7  -1 31.6068 4.54901   4
   8  -7  -1 27.8647 4.73412   3
   8   7   1 36.5292 4.81598   4
   9   7  -1 10.6106 2.40961   4
   9   7   1 10.7374 2.51175   4
   9  -7  -1 11.2372 2.38244   3
  10   7  -1 14.1996 2.21771   4
  10   7   1 6.73890 1.77465   4
   0   8  -1 515.829 32.7824   1
   0  -8   1 493.407 32.5790   1
   0  -8  -1 527.222 28.0580   2
   0  -8  -1 522.527 32.9037   1
   1  -8   1 360.500 26.8271   1
  -1  -8  -1 409.960 27.9999   1
  -1  -8  -1 377.898 26.7172   1
  -1  -8  -1 386.800 22.8389   2
   1  -8   1 387.931 22.1487   2
  -1   8  -1 423.327 27.7940   1
  -1  -8   1 450.041 27.4907   1
   1  -8  -1 417.062 22.0734   2
   1  -8  -1 407.778 27.5957   1
  -1  -8   1 438.975 23.1074   2
   2  -8   1 321.270 19.7492   2
  -2  -8  -1 321.841 26.3586   1
   2  -8   1 318.437 24.9789   1
  -2  -8  -1 328.035 24.1539   1
  -2  -8  -1 373.603 21.2019   2
  -2   8  -1 387.397 26.2762   1
  -2  -8   1 344.576 24.2297   1
  -2  -8   1 383.030 21.1443   2
  -2  -8   1 385.136 25.7545   1
   2  -8  -1 331.296 25.1775   1
   2  -8  -1 394.765 19.5713   2
  -3  -8  -1 604.017 38.4041   1
  -3  -8  -1 648.540 35.4812   2
   3  -8  -1 611.055 40.6166   1
  -3  -8   1 634.861 35.2318   2
  -3  -8   1 615.765 38.2488   1
   4   8  -1 98.6313 6.75691   4
  -4  -8  -1 101.622 9.37096   2
   4  -8   1 88.3614 6.76321   3
   4  -8  -1 89.8298 6.74291   3
   4   8   1 96.0286 6.81665   4
  -4  -8   1 113.510 9.37329   2
   5   8  -1 22.6611 3.66048   4
  -5  -8  -1 16.4039 5.30942   2
   5  -8   1 14.7644 2.97487   3
  -5  -8   1 19.0561 5.30240   2
   5   8   1 21.7744 3.69022   4
   5   8   1 19.2849 2.49183   5
   5  -8  -1 28.0056 4.18850   3
   6  -8   1 119.476 8.65099   3
   6   8  -1 116.777 8.54063   4
   6   8   1 112.582 8.36376   4
   6  -8  -1 128.413 8.65783   3
   7   8  -1 54.8444 5.85075   4
   7  -8   1 38.5272 6.44193   3
   7  -8  -1 50.1989 6.50568   3
   7   8   1 44.4327 5.57483   4
   8   8  -1 14.2800 2.89800   4
   8  -8   1 13.9015 2.95436   3
   8  -8  -1 14.5278 2.91702   3
   8   8   1 11.0053 2.88361   4
   9   8  -1 3.96043 1.96177   4
   9   8   1 4.93727 2.11656   4
  10   8  -1 12.3044 1.97975   4
  10   8   1 12.3992 1.97069   4
   0  -9   1 29.9723 3.92026   2
   0   9  -1 40.6296 8.65216   1
   0  -9   1 33.0421 7.40769   1
   0  -9  -1 31.6327 4.02280   2
   0  -9  -1 27.0309 6.96600   1
   0  -9  -1 36.6691 9.17836   1
  -1  -9  -1 87.8774 11.0517   1
   1  -9   1 86.5887 6.59683   2
   1  -9   1 86.4524 13.2233   1
  -1  -9  -1 90.2259 7.28535   2
  -1  -9  -1 108.810 12.5695   1
   1  -9  -1 74.7578 10.4985   1
  -1  -9   1 88.8086 10.8255   1
   1  -9  -1 92.6114 6.45210   2
  -1  -9   1 92.7381 7.29334   2
  -1   9  -1 98.7341 12.1194   1
   2  -9   1 108.306 8.23057   2
   2  -9   1 107.270 13.4573   1
  -2  -9  -1 133.488 9.39818   2
  -2  -9  -1 138.555 13.8305   1
  -2  -9   1 114.591 8.97165   2
  -2  -9   1 134.044 13.1093   1
   2  -9  -1 97.7268 13.0529   1
   2  -9  -1 102.276 14.3496   1
   2  -9  -1 101.251 7.70167   2
  -2   9  -1 101.078 13.9860   1
  -3  -9  -1 88.0806 12.2792   1
  -3  -9  -1 113.409 9.42254   2
  -3  -9   1 89.7705 12.3501   1
  -3  -9   1 93.7331 8.74138   2
   4   9  -1 19.2393 3.06814   4
   4  -9   1 18.6289 3.82239   3
  -4  -9  -1 23.8183 5.22485   2
  -4  -9   1 19.2852 4.74169   2
   4   9   1 18.4698 2.69884   5
   4  -9  -1 27.8594 4.08942   3
   4   9   1 23.5176 3.61888   4
   5  -9   1 22.4692 4.65125   3
   5   9  -1 19.6476 3.34075   5
  -5  -9  -1 22.8336 6.19142   2
   5   9   1 26.4828 3.14027   5
  -5  -9   1 22.9767 5.84564   2
   6   9  -1 119.322 8.70033   4
   6  -9   1 144.239 9.07074   3
   6  -9  -1 124.036 8.84542   3
   6   9   1 113.125 8.77679   4
   7   9  -1 39.8741 5.04564   4
   7  -9   1 38.6183 4.96382   3
   7  -9  -1 41.1943 5.06487   3
   7   9   1 43.1046 5.02910   4
   8  -9   1 14.3070 2.84632   3
   8   9  -1 9.39650 2.59292   4
   8   9   1 6.60155 2.42652   4
   8  -9  -1 11.1964 2.82784   3
   9   9  -1 9.56555 2.29765   4
   9   9   1 10.6665 2.28878   4
  10   9   1 7.63158 1.71797   4
   0 -10   1 44.8468 9.91837   1
   0 -10   1 34.5168 4.44408   2
   0 -10  -1 34.4038 8.53752   1
   0 -10  -1 57.9148 12.1343   1
   0 -10  -1 40.4878 4.65952   2
  -1 -10  -1 174.166 18.3455   1
   1 -10   1 178.710 17.7367   1
  -1 -10  -1 170.236 11.9801   2
   1 -10   1 191.596 11.4359   2
  -1 -10  -1 174.090 17.5331   1
   1 -10  -1 189.385 11.2515   2
  -1 -10   1 168.994 11.9501   2
   1 -10  -1 186.661 19.4329   1
  -1 -10   1 174.795 18.8252   1
  -1 -10   1 174.508 17.5874   1
   1 -10  -1 183.269 17.9287   1
  -2 -10  -1 85.3342 13.5308   1
   2 -10   1 93.5697 7.50261   2
  -2 -10  -1 80.0350 7.85593   2
   2 -10  -1 83.6117 6.91905   2
  -2 -10   1 80.1902 7.74887   2
  -2 -10   1 90.9732 14.1560   1
   2 -10  -1 105.765 15.8411   1
   3  10  -1 55.3329 4.96485   4
  -3 -10  -1 58.1214 7.14891   2
   3  10  -1 62.7611 6.14960   5
   3 -10  -1 55.1507 5.22135   3
  -3 -10   1 60.8201 6.97840   2
   3  10   1 52.9909 4.94525   4
   4 -10   1 6.73393 2.33519   3
   4  10  -1 3.72210 1.90415   4
  -4 -10  -1 -0.1126 3.16609   2
   4  10  -1 3.28807 1.41846   5
   4  10   1 -1.1465 1.77139   4
   4  10   1 2.08909 1.34344   5
   4 -10  -1 7.06651 2.39906   3
  -4 -10   1 4.21604 3.50877   2
   5 -10   1 21.2355 4.32504   3
   5  10  -1 23.9068 3.09359   5
   5  10  -1 23.9661 3.45447   4
   5 -10  -1 22.2121 4.32225   3
   5  10   1 23.4196 3.82599   4
   5  10   1 25.7126 3.01547   5
   6  10  -1 19.6648 3.37540   4
   6 -10   1 21.0543 4.30977   3
   6  10   1 25.5285 4.10440   4
   6 -10  -1 23.0984 4.57038   3
   7 -10   1 23.6224 4.44964   3
   7  10  -1 23.2358 3.51920   4
   7 -10  -1 21.3658 4.40221   3
   7  10   1 25.5670 4.27846   4
   8  10  -1 10.2247 2.61071   4
   8  10   1 7.37081 2.56928   4
   8 -10  -1 10.2705 2.66909   3
   9  10  -1 4.90449 1.95364   4
   9  10   1 5.76220 1.99867   4
   0 -11   1 22.4170 4.03374   2
   0 -11  -1 23.7869 4.12449   2
   0 -11  -1 17.8071 9.11990   1
   0 -11   1 13.7999 7.01516   1
   0 -11  -1 19.4154 7.95234   1
  -1 -11  -1 305.757 18.8524   2
   1 -11   1 317.284 27.1284   1
   1  11  -1 271.526 16.9890   5
  -1 -11  -1 298.024 26.3445   1
   1 -11   1 332.889 18.2480   2
  -1 -11   1 299.680 26.3013   1
   1 -11  -1 337.714 18.1140   2
  -1 -11   1 308.028 18.9329   2
   1 -11  -1 326.138 28.3591   1
   1 -11  -1 328.147 27.1912   1
   1  11   1 282.883 17.0453   5
   2 -11   1 22.2691 4.50477   2
  -2 -11  -1 32.7013 5.65890   2
   2 -11  -1 19.7766 4.06625   2
  -2 -11   1 32.0072 5.33200   2
   3  11  -1 319.493 17.7852   4
  -3 -11  -1 340.213 21.2744   2
   3  11  -1 309.307 17.6143   5
   3 -11   1 327.380 17.8595   3
   3  11   1 313.572 17.6510   5
   3  11   1 305.186 17.7691   4
  -3 -11   1 332.724 21.0273   2
   3 -11  -1 319.801 17.9530   3
   4 -11   1 49.2504 5.06049   3
   4  11  -1 41.4541 3.97255   5
   4  11  -1 37.7169 4.51761   4
  -4 -11  -1 34.4344 10.6764   2
   4  11   1 46.3961 4.66580   4
   4  11   1 47.6832 4.00216   5
   4 -11  -1 53.6297 5.13105   3
   5 -11   1 33.0059 5.05068   3
   5  11  -1 38.4056 3.59185   5
   5  11  -1 29.2043 4.41608   4
   5  11   1 38.7824 4.53251   4
   5  11   1 35.5124 3.56209   5
   5 -11  -1 44.0103 5.04702   3
   6  11  -1 92.7157 7.18800   4
   6 -11   1 98.5410 7.69338   3
   6 -11  -1 87.1385 7.33054   3
   6  11   1 90.9886 7.27203   4
   7  11  -1 12.0187 2.94744   4
   7 -11   1 14.4482 3.14841   3
   7 -11  -1 15.9462 3.42096   3
   7  11   1 14.3381 2.97783   4
   8  11  -1 28.8784 3.91708   4
   8  11   1 22.3977 3.38641   4
   9  11  -1 1.09738 1.58752   4
   9  11   1 1.49960 1.51973   4
   0 -12   1 -1.3145 1.67644   2
   0 -12  -1 7.39875 9.94393   1
   0 -12  -1 1.79063 2.09239   2
   0 -12  -1 -2.4610 8.03801   1
   0  12   1 1.88485 1.62415   5
   0  12  -1 1.40065 1.44421   5
   1 -12   1 8.23511 3.08362   2
   1  12  -1 6.38139 1.89708   5
  -1  12   1 5.62764 2.13644   5
  -1 -12   1 9.90835 3.98995   2
   1  12   1 6.52412 1.82078   5
   1 -12  -1 4.27182 2.65191   2
  -1  12  -1 5.17760 2.09066   5
   2 -12   1 95.9596 8.83466   2
  -2  12   1 86.4328 7.89196   5
   2  12  -1 87.9645 6.26090   5
  -2 -12  -1 102.939 9.12360   2
   2  12  -1 86.8004 6.45556   4
   2  12   1 94.9223 7.05572   4
  -2  12  -1 97.0641 8.07101   5
  -2 -12   1 96.9317 8.96339   2
   2 -12  -1 75.7276 9.68221   2
   2  12   1 97.7425 6.42508   5
   3  12  -1 38.6267 3.69217   5
  -3 -12  -1 48.6701 8.11177   2
   3  12  -1 32.4742 4.27818   4
   3  12   1 38.4870 3.68191   5
  -3 -12   1 44.5213 7.60473   2
   3 -12  -1 37.8803 4.93171   3
   3  12   1 39.5026 4.21338   4
   4 -12   1 21.9206 4.54803   3
   4  12  -1 31.8225 3.40778   5
   4  12  -1 32.9895 4.09228   4
   4  12   1 30.7369 3.89624   4
   4 -12  -1 23.2794 3.76297   3
   4  12   1 28.2362 3.20144   5
   5  12  -1 4.53878 2.09914   4
   5 -12   1 4.49293 2.60030   3
   5  12  -1 3.36548 1.56077   5
   5  12   1 1.34443 1.40335   5
   5 -12  -1 2.74614 2.66343   3
   5  12   1 0.44438 1.98510   4
   6  12  -1 97.9662 7.60732   4
   6 -12   1 100.756 7.93188   3
   6  12   1 104.412 7.56204   4
   6 -12  -1 100.160 7.92108   3
   7  12  -1 10.8099 2.77350   4
   7  12   1 7.05011 2.59110   4
   7 -12  -1 10.9488 2.77618   3
   8  12  -1 6.27425 2.34130   4
   8  12   1 10.0464 2.38027   4
   9  12  -1 9.60502 1.90882   4
   9  12   1 7.97721 1.75817   4
   0  13  -1 1.15747 1.52753   5
   0  13   1 5.72576 2.12363   5
   0 -13   1 6.44628 2.96267   2
   1 -13   1 105.706 9.14925   2
  -1 -13  -1 97.3722 9.19102   2
  -1  13   1 108.994 7.79621   5
   1  13  -1 97.8099 7.18827   5
  -1  13  -1 120.766 8.02475   5
  -1 -13   1 106.579 9.51761   2
   1  13   1 109.069 7.38394   5
   1 -13  -1 110.481 9.00102   2
  -2 -13  -1 9.48414 4.08657   2
   2  13  -1 11.6124 2.24643   5
  -2  13   1 6.16754 3.00902   5
   2 -13   1 16.6614 5.23293   2
   2  13  -1 11.6187 2.50389   4
  -2  13  -1 8.36271 3.13255   5
   2  13   1 13.9854 2.83644   4
  -2 -13   1 11.9047 4.27969   2
   2  13   1 11.3083 2.18535   5
  -3 -13  -1 37.7086 7.65278   2
   3  13  -1 31.6516 4.02793   4
   3  13  -1 33.2437 3.64194   5
  -3  13  -1 37.0529 6.24617   5
   3  13   1 36.2090 3.67277   5
   3  13   1 28.2740 4.11374   4
  -3 -13   1 32.5042 7.31393   2
   4  13  -1 3.85182 2.24026   4
   4  13  -1 5.86170 1.76583   5
   4  13   1 3.78897 1.63430   5
   4 -13  -1 10.0171 3.01871   3
   4  13   1 5.97958 2.31950   4
   5  13  -1 5.40544 1.67631   5
   5  13  -1 8.88923 2.50865   4
   5  13   1 10.7705 2.59197   4
   5 -13  -1 8.70035 2.96569   3
   5  13   1 10.2665 1.85997   5
   6  13  -1 30.9899 4.56305   4
   6  13   1 34.6114 4.48513   4
   7  13  -1 18.0563 3.04823   4
   7  13   1 17.2543 2.99121   4
   8  13  -1 9.05591 2.16809   4
   8  13   1 9.03215 2.16632   4
   9  13  -1 9.65145 1.57108   4
   9  13   1 9.00030 1.57291   4
   0  14   1 120.004 8.72226   5
   0  14  -1 131.678 8.93628   5
   0 -14  -1 147.065 11.1740   2
   0 -14   1 142.994 11.2352   2
  -1 -14  -1 1.20156 3.31216   2
   1  14  -1 6.89670 1.99725   5
   1 -14   1 5.89857 4.21515   2
  -1  14   1 2.96198 1.95901   5
   1 -14  -1 7.08703 4.14657   2
  -1  14  -1 5.27887 2.42461   5
   1  14   1 3.42233 1.73569   5
  -1 -14   1 2.68081 3.35793   2
   2  14  -1 50.9331 5.35387   4
  -2  14   1 55.1706 6.23337   5
  -2 -14  -1 61.3321 8.66462   2
   2  14  -1 58.6737 4.94441   5
   2  14   1 48.5510 5.59840   4
   2  14   1 65.8261 5.08606   5
  -2 -14   1 57.1603 8.46684   2
  -2  14  -1 59.4026 6.24099   5
  -3  14   1 91.5210 8.83320   5
   3  14  -1 79.4708 6.25865   4
   3  14  -1 77.4983 6.07393   5
   3  14   1 77.7845 6.14437   4
   3  14   1 79.7654 6.03832   5
  -3  14  -1 89.6543 8.48712   5
   4  14  -1 14.5889 2.46652   5
   4  14  -1 16.9696 2.93941   4
   4  14   1 17.4966 2.94203   5
   4  14   1 13.3231 2.79224   4
   5  14  -1 60.3458 5.34135   4
   5  14  -1 55.6610 4.45732   5
   5  14   1 55.4426 5.38109   4
   5  14   1 56.9332 4.53760   5
   6  14  -1 17.6325 3.08402   4
   6  14   1 14.8858 2.95184   4
   7  14  -1 14.4489 3.31137   4
   8  14  -1 6.19794 1.77594   4
   8  14   1 6.87283 1.78603   4
   0  15  -1 58.1270 5.35422   5
   0 -15  -1 58.7506 8.63823   2
   0 -15   1 69.0890 8.73807   2
   0  15   1 53.9533 5.28853   5
  -1 -15  -1 128.172 11.8501   2
   1  15  -1 124.194 8.42768   5
  -1  15   1 132.489 8.88092   5
  -1  15  -1 125.872 8.89108   5
  -1 -15   1 102.930 11.2116   2
   1  15   1 114.025 8.27250   5
  -2  15   1 0.97669 2.33437   5
   2  15  -1 2.95831 1.66972   5
   2  15   1 3.69846 1.80699   5
  -2  15  -1 2.34053 2.40123   5
  -3  15   1 30.7775 5.09253   5
   3  15  -1 33.6243 3.94583   5
   3  15  -1 32.5315 4.22745   4
  -3  15  -1 44.0636 6.23622   5
   3  15   1 42.4595 4.05671   5
   3  15   1 32.1839 4.58727   4
   4  15  -1 44.2291 4.47112   4
   4  15  -1 37.8865 3.90463   5
   4  15   1 36.8070 3.96695   5
   4  15   1 36.1506 4.49505   4
   5  15  -1 62.4460 4.73190   5
   5  15  -1 70.1159 5.75712   4
   5  15   1 67.8024 5.74736   4
   5  15   1 66.4453 4.90269   5
   6  15  -1 8.92710 2.39564   4
   6  15   1 8.15796 2.33270   4
   7  15  -1 7.87856 2.02517   4
   7  15   1 6.59260 1.98274   4
   8  15  -1 20.7224 2.48679   4
   8  15   1 22.8504 2.59160   4
   0  16   1 107.418 8.03072   5
   0  16  -1 113.401 8.18357   5
   1  16  -1 56.8032 5.35920   5
  -1  16   1 52.7496 5.80427   5
   1  16   1 59.0467 5.32652   5
  -1  16  -1 73.3731 6.20167   5
   2  16  -1 62.5506 5.47370   5
  -2  16   1 54.0056 6.33556   5
   2  16   1 62.3346 5.43401   5
  -2  16  -1 70.4927 6.54950   5
   3  16  -1 82.5445 6.12308   5
  -3  16   1 82.1189 7.94595   5
   3  16  -1 76.1416 6.09158   4
   3  16   1 65.7098 6.07246   4
   3  16   1 70.6311 5.91156   5
  -3  16  -1 83.2239 7.70610   5
   4  16  -1 29.0726 4.08959   4
   4  16  -1 36.4904 3.81574   5
   4  16   1 40.9959 4.02470   5
   4  16   1 37.8377 4.29543   4
   5  16  -1 64.9861 4.50124   5
   5  16  -1 63.6298 5.27775   4
   5  16   1 61.6246 4.50775   5
   5  16   1 57.3498 5.20169   4
   6  16  -1 0.35729 1.74118   4
   6  16   1 1.76892 1.71687   4
   7  16  -1 4.71352 1.64284   4
   7  16   1 4.38407 1.63295   4
   0  17   1 178.906 11.8604   5
   0  17  -1 191.472 12.0190   5
  -1  17   1 8.81950 2.62764   5
   1  17  -1 10.0969 2.65060   5
   1  17   1 10.5908 2.57879   5
  -1  17  -1 12.9758 2.98489   5
  -2  17   1 59.4880 6.29677   5
   2  17  -1 71.1630 5.73151   5
   2  17   1 66.3348 5.62846   5
  -2  17  -1 59.1168 6.17049   5
   3  17  -1 48.1855 4.61596   5
  -3  17   1 46.1428 6.36974   5
  -3  17  -1 42.1509 6.38996   5
   3  17   1 37.8678 5.05191   4
   3  17   1 49.5408 4.56972   5
   4  17  -1 22.1384 3.61652   4
   4  17  -1 22.5252 3.22361   5
   4  17   1 24.2539 3.36603   4
   4  17   1 21.3563 3.16972   5
   6  17  -1 12.7448 2.09860   4
   6  17   1 13.8059 2.32669   4
   0  18   1 56.6460 6.77663   5
   0  18  -1 56.6402 5.97236   5
  -1  18   1 3.61793 2.07195   5
   1  18  -1 6.03359 2.34722   5
  -1  18  -1 2.74900 1.95119   5
   1  18   1 3.60050 1.85067   5
   2  18  -1 21.0512 3.51305   5
  -2  18   1 16.5308 3.60946   5
   2  18   1 23.0860 3.38582   5
  -2  18  -1 19.2576 3.43921   5
   3  18  -1 8.81932 2.14816   5
  -3  18   1 6.85337 3.47817   5
  -3  18  -1 6.17809 3.27509   5
   3  18   1 5.44713 1.97875   5
   4  18  -1 6.01099 1.76876   5
   4  18   1 6.66623 1.81091   5
   0  19  -1 97.7529 7.40278   5
   0  19   1 93.6901 7.36945   5
  -1  19   1 55.0472 5.59431   5
   1  19  -1 59.2760 5.35520   5
   1  19   1 55.8659 5.28058   5
  -1  19  -1 57.6098 5.50321   5
   2  19  -1 15.8581 2.94846   5
  -2  19   1 10.8026 2.83486   5
   2  19   1 17.0926 2.86418   5
  -2  19  -1 12.4922 2.98945   5
  -3  19   1 88.8017 8.34416   5
   3  19  -1 111.568 7.23200   5
  -3  19  -1 90.5323 8.29552   5
   3  19   1 107.604 7.13659   5
   4  19  -1 14.4818 2.65206   5
   4  19   1 10.3635 2.16022   5
   0  20   1 9.15208 2.28751   5
   0  20  -1 10.4970 2.72306   5
   1  20  -1 34.8507 4.12564   5
  -1  20   1 30.6682 4.18717   5
  -1  20  -1 28.3705 4.16526   5
   1  20   1 35.2823 4.14035   5
  -2  20   1 1.61132 2.21661   5
   2  20  -1 3.55463 1.75394   5
  -2  20  -1 3.73458 2.20320   5
   2  20   1 5.62826 1.87933   5
   3  20  -1 11.7282 2.20609   5
  -3  20   1 11.1843 3.41885   5
   3  20   1 11.5217 2.18520   5
  -3  20  -1 4.30935 3.17650   5
   4  20  -1 31.6945 2.97225   5
   4  20   1 31.6473 2.98264   5
   0  21  -1 72.8498 5.98715   5
   0  21   1 70.8771 5.82552   5
  -1  21   1 43.2232 4.61393   5
   1  21  -1 43.7781 4.49724   5
  -1  21  -1 48.9252 4.80255   5
   1  21   1 42.0700 4.29490   5
  -2  21   1 14.8348 2.83841   5
  -2  21  -1 11.5461 2.63035   5
  -3  21   1 8.54042 3.37328   5
   3  21  -1 14.4200 2.35319   5
   3  21   1 14.6514 2.11535   5
  -3  21  -1 8.12758 3.30923   5
   4  21  -1 4.46334 1.32779   5
   4  21   1 4.32598 1.13626   5
   0  22   1 1.99067 1.59949   5
   0  22  -1 1.38366 1.59689   5
   1  22  -1 2.22321 1.45959   5
  -1  22   1 4.13137 1.71477   5
   1  22   1 1.93676 1.55260   5
  -1  22  -1 1.91239 1.66140   5
   2  22  -1 1.14882 1.19418   5
  -2  22   1 0.83531 1.79427   5
  -2  22  -1 1.52736 1.80516   5
   2  22   1 0.57654 1.17680   5
   3  22  -1 10.4309 1.62623   5
   3  22   1 10.3467 1.59567   5
  -3  22  -1 10.5894 4.49874   5
   0  23   1 13.2742 2.07189   5
   0  23  -1 12.5305 2.05190   5
   1  23  -1 0.02143 1.10970   5
  -1  23   1 0.90901 1.72687   5
   1  23   1 1.02763 1.18151   5
  -1  23  -1 2.76602 2.10694   5
  -2  23   1 5.46260 2.09175   5
   2  23  -1 8.24515 1.53726   5
   2  23   1 9.53961 1.54901   5
  -2  23  -1 7.18848 2.07806   5
   0  24   1 1.42154 1.02874   5
   0  24  -1 0.99929 1.04684   5
   1  24  -1 1.22015 0.90145   5
  -1  24   1 1.25185 1.58477   5
  -1  24  -1 2.63954 1.45408   5
   1  24   1 2.01287 0.97778   5
   2  24  -1 15.3659 1.99449   5
   2  24   1 18.3279 2.16189   5
   0   0   2 4.66602 0.69024   2
   0   0   2 7.39437 1.28681   1
   0   0  -2 0.20149 0.48980   1
   1   0   2 358.167 19.2358   1
  -1   0   2 355.073 18.5630   1
  -1   0  -2 363.100 19.3022   1
  -1   0   2 328.911 18.3438   2
   1   0  -2 369.727 18.6544   1
  -2   0  -2 6527.31 332.368   1
  -4   0   2 188.164 11.3758   2
  -5   0   2 202.726 12.7877   2
  -6   0   2 -6.1671 3.98839   2
   6   0  -2 -0.4074 2.15989   4
   6   0   2 3.12471 2.35492   4
  -6   0  -2 -2.0157 4.34493   2
   6   0   2 2.32918 2.40141   3
   7   0   2 67.5113 6.19837   3
   7   0  -2 65.9833 6.33333   3
   7   0  -2 65.0908 6.20061   4
   7   0   2 70.4266 6.11937   4
   8   0   2 4.58080 2.55680   4
   8   0  -2 1.64155 2.37029   3
   8   0   2 2.38466 2.53958   3
   8   0  -2 0.53617 2.38129   4
   9   0   2 3.30045 2.44097   3
   9   0  -2 2.30820 2.44416   4
   9   0  -2 5.04366 2.92735   3
   0  -1   2 558.134 29.1889   1
   0   1  -2 545.633 28.4520   2
   0   1  -2 556.029 29.1891   1
   0  -1   2 552.647 28.4470   2
   0  -1  -2 557.377 29.2231   1
   0   1   2 554.491 29.2191   1
  -1  -1  -2 54.7632 3.79331   1
  -1   1   2 37.3515 2.14120   2
   1  -1   2 41.1889 3.59316   1
   1   1  -2 36.0666 2.85708   1
   1   1   2 45.8751 3.50073   1
  -1  -1   2 35.1155 2.70847   2
  -1  -1   2 33.2766 2.80730   1
  -1   1  -2 33.9159 3.44660   1
   1  -1  -2 36.3355 3.12690   1
  -2  -1  -2 727.867 37.9636   1
   2  -1   2 710.515 38.2758   1
   2  -1  -2 720.078 37.3855   1
  -2   1  -2 700.565 38.0555   1
   2   1   2 706.953 37.7050   1
   2  -1  -2 733.549 37.3973   1
   3  -1   2 171.380 12.0805   1
  -3   1  -2 217.148 12.1037   1
  -3  -1   2 217.823 11.8907   2
  -4   1   2 56.3522 4.68347   2
  -4  -1   2 52.6032 5.48293   2
  -4   1  -2 53.5346 9.51832   2
  -5   1   2 228.728 17.7844   2
  -5   1   2 257.034 16.2049   2
   5   1   2 259.491 15.0986   4
   5  -1  -2 239.675 14.5632   3
  -5  -1   2 297.751 16.0093   2
   6   1  -2 24.8077 4.19980   3
   6  -1   2 20.5626 4.07950   3
   6   1  -2 21.4508 3.24805   4
  -6  -1  -2 12.0326 5.08371   2
   6  -1   2 18.6265 3.25451   4
   6   1   2 21.9989 3.31980   4
   6   1   2 24.1560 4.58713   3
   6  -1  -2 25.8066 4.31341   4
   6  -1  -2 24.2783 4.11907   3
  -6   1  -2 20.6834 5.66413   2
  -6  -1   2 25.7234 5.59993   2
   7   1  -2 39.3031 5.34891   3
   7  -1   2 40.4121 5.00425   3
   7   1  -2 38.3973 5.01536   4
   7   1   2 48.6675 5.64534   3
   7  -1  -2 41.6659 5.29024   3
   7   1   2 39.5576 5.15369   4
   7  -1  -2 29.0964 5.03442   4
   8   1  -2 8.34275 2.83893   4
   8  -1   2 6.98902 2.72687   3
   8  -1   2 6.37037 2.60370   4
   8   1  -2 5.61666 2.72179   3
   8  -1  -2 7.10776 2.78793   4
   8  -1  -2 9.37718 2.86213   3
   8   1   2 7.71264 2.94487   4
   8   1   2 7.21787 2.62198   3
   9  -1   2 24.8153 3.60073   4
   9   1  -2 25.3796 5.31800   3
   9   1   2 43.3283 5.07938   3
   9  -1  -2 31.2127 4.08057   4
   9   1   2 36.0924 4.45478   4
   9  -1  -2 31.6914 4.88639   3
   0  -2   2 865.504 44.5072   2
   0   2  -2 835.568 44.5139   2
   0  -2   2 870.207 45.6830   1
   0  -2  -2 865.303 45.7477   1
   0   2  -2 902.660 45.7662   1
   1  -2   2 351.551 20.3601   1
  -1  -2  -2 385.451 20.3131   1
   1  -2   2 366.888 19.0349   2
   1   2  -2 354.900 19.8312   1
  -1   2  -2 353.288 20.4211   1
   1  -2  -2 367.433 20.2573   1
  -1  -2   2 357.142 19.8393   1
  -1   2  -2 387.464 19.0646   2
  -1  -2   2 345.579 19.2226   2
   1   2   2 363.312 20.2097   1
   1  -2  -2 355.567 20.2282   1
  -2   2   2 194.004 9.52270   2
   2  -2   2 198.331 11.7547   1
  -2  -2  -2 194.645 11.4301   1
  -2  -2   2 182.074 10.2162   1
  -2  -2   2 176.360 10.2310   1
   2  -2  -2 182.682 11.1378   1
  -2   2  -2 172.272 11.3668   1
  -2   2  -2 169.768 10.1684   2
  -2  -2   2 157.754 10.3267   2
   2  -2  -2 178.046 11.0457   1
  -3  -2  -2 437.647 23.0985   1
  -3  -2  -2 405.582 22.7974   1
   3  -2   2 453.359 24.5161   1
  -3   2  -2 426.769 24.0708   1
  -3  -2   2 415.079 23.2365   2
   3  -2  -2 415.397 23.1706   1
   3  -2  -2 435.756 23.3027   1
  -3   2  -2 420.349 22.9946   2
  -4   2  -2 7.67219 3.35956   2
  -5   2   2 164.906 11.3764   2
   5   2  -2 165.032 9.92346   4
   5  -2   2 163.341 9.78941   3
   5  -2  -2 148.327 9.75612   3
   5   2   2 140.704 9.83425   4
  -5  -2   2 173.958 11.2117   2
   6   2  -2 9.70903 2.63337   4
   6  -2   2 6.77142 2.69039   4
   6  -2   2 12.8919 2.74370   3
   6   2  -2 7.30812 2.66856   3
  -6  -2  -2 6.61350 4.62272   2
   6  -2  -2 8.67746 2.82640   4
   6   2   2 11.4307 2.64019   4
   6  -2  -2 8.73993 2.52779   3
   6   2   2 9.40758 2.86856   3
  -6   2  -2 4.61741 5.21016   2
  -6  -2   2 7.80478 4.81313   2
   7   2  -2 68.6916 6.28412   4
   7   2  -2 70.0956 6.72551   3
   7  -2   2 91.1848 6.65607   4
   7  -2   2 86.5378 6.57220   3
   7  -2  -2 67.1373 6.63008   4
   7   2   2 74.4253 7.16154   3
   7   2   2 72.3960 6.41599   4
   7  -2  -2 72.1902 6.50832   3
   8   2  -2 79.4025 6.75109   3
   8  -2   2 75.9435 6.27559   3
   8  -2   2 75.2614 6.47598   4
   8   2  -2 79.4380 6.47044   4
   8   2   2 69.0181 6.44047   3
   8  -2  -2 72.7256 6.90962   4
   8   2   2 75.3157 6.46666   4
   8  -2  -2 73.2562 6.21664   3
   9   2  -2 77.4012 7.03422   3
   9  -2   2 68.0873 6.58325   4
   9   2  -2 80.6304 6.78425   4
   9   2   2 85.8060 6.50719   4
   9  -2  -2 76.6470 6.40862   3
  10   2   2 7.01432 2.26706   4
   0  -3   2 600.879 29.6255   2
   0   3  -2 547.140 29.6133   2
   0  -3  -2 574.607 31.3211   1
   0   3  -2 557.083 31.2115   1
   0  -3  -2 569.961 31.4781   1
   0  -3   2 559.217 31.1996   1
  -1  -3  -2 1248.54 62.8958   1
   1   3  -2 1189.45 62.4526   1
   1  -3   2 1192.38 62.9956   1
  -1  -3  -2 1204.89 62.6832   1
   1  -3   2 1203.00 61.0123   2
  -1   3  -2 1209.89 60.9395   2
   1  -3  -2 1182.85 62.8581   1
  -1  -3   2 1186.19 61.3007   2
  -1  -3   2 1211.13 62.4989   1
  -1   3  -2 1166.32 62.8862   1
   1  -3  -2 1084.63 60.4613   2
  -2  -3  -2 100.954 7.54682   1
  -2  -3  -2 95.2133 8.01223   1
   2  -3   2 90.9334 7.62432   1
  -2  -3   2 90.8764 6.65083   1
   2  -3  -2 80.7276 7.27946   1
  -2   3  -2 96.1296 7.97575   1
   2  -3  -2 92.1558 10.7099   1
  -2   3  -2 102.289 5.93419   2
  -2  -3   2 84.9024 6.29710   2
  -3  -3  -2 643.865 35.3717   1
   3  -3   2 632.189 36.7527   1
  -3  -3  -2 668.234 36.0336   1
  -3   3  -2 621.119 34.7114   2
   3  -3  -2 718.730 36.4630   1
  -3  -3   2 637.799 36.0513   2
   3  -3  -2 693.593 36.2240   1
  -3   3  -2 666.163 36.7496   1
   4  -3   2 230.424 16.2510   1
  -4   3  -2 276.252 15.2197   2
  -4  -3   2 241.672 15.2839   2
   5  -3   2 30.4963 4.26241   3
   5   3  -2 28.8456 4.05642   4
  -5  -3   2 47.5517 5.57487   2
   5  -3  -2 35.4105 4.68481   3
   5   3   2 38.9159 4.54274   4
   6  -3   2 29.0568 4.41120   3
  -6  -3  -2 34.2309 7.08013   2
   6   3  -2 25.8427 4.67730   3
   6   3  -2 34.1490 4.26201   4
   6  -3   2 23.3859 3.83077   4
   6   3   2 32.4187 4.23417   4
   6   3   2 45.9044 5.36407   3
  -6  -3   2 29.6293 6.32639   2
   6  -3  -2 33.5804 4.41320   3
   6  -3  -2 30.5761 4.15143   4
   7  -3   2 9.23381 3.06173   4
   7   3  -2 13.0225 2.97671   4
   7  -3   2 10.2525 2.96297   3
   7   3  -2 11.1885 3.17868   3
   7  -3  -2 11.4502 3.50437   4
   7   3   2 22.0072 3.70336   3
   7  -3  -2 11.8215 2.85259   3
   7   3   2 14.4914 3.04498   4
   8   3  -2 11.8098 2.92321   4
   8  -3   2 9.71099 2.76646   3
   8   3  -2 11.4635 2.92664   3
   8  -3   2 13.2556 3.22823   4
   8   3   2 13.8312 3.03149   4
   8  -3  -2 13.7847 2.93796   3
   8  -3  -2 7.28031 3.28983   4
   8   3   2 17.1971 3.57280   3
   9   3  -2 36.8100 4.32154   4
   9   3  -2 28.1535 4.43404   3
   9  -3   2 33.6132 5.73430   3
   9  -3  -2 40.7732 4.66119   3
   9   3   2 43.8108 4.78696   4
  10   3   2 3.12350 1.95291   4
   0  -4  -2 0.17199 1.97584   1
   0  -4   2 0.78386 1.23216   2
   0  -4   2 -0.0954 1.74910   1
   0  -4  -2 1.04357 2.11730   1
   0   4  -2 1.18836 1.34717   2
   0   4  -2 -0.4928 2.09834   1
  -1  -4  -2 312.622 17.9104   1
   1  -4   2 314.520 15.2709   2
  -1  -4  -2 295.495 17.5621   1
   1  -4   2 277.309 17.6623   1
   1  -4  -2 265.073 17.4918   1
  -1   4  -2 262.013 15.1393   2
  -1   4  -2 264.678 17.6160   1
  -1  -4   2 273.536 17.1400   1
   1  -4  -2 275.354 14.7458   2
  -1  -4   2 278.299 15.6127   2
  -2  -4  -2 575.705 34.1299   1
   2  -4   2 624.773 35.1489   1
  -2  -4   2 594.996 32.8649   2
  -2   4  -2 632.234 35.3900   1
   2  -4  -2 628.020 34.8914   1
  -2   4  -2 656.102 32.1343   2
  -2  -4   2 592.793 33.8830   1
  -3  -4  -2 158.607 11.5686   1
   3  -4   2 149.458 12.0080   1
  -3  -4  -2 156.354 10.8857   1
   3  -4  -2 160.086 11.7601   1
  -3   4  -2 159.589 9.32445   2
  -3  -4   2 156.229 10.0887   1
  -3  -4   2 161.751 10.3761   1
  -3  -4   2 160.518 10.3099   2
   3  -4  -2 146.994 11.5571   1
  -3   4  -2 156.444 12.0908   1
   4  -4  -2 86.8513 8.70654   1
  -4  -4   2 89.2736 7.73289   2
  -4   4  -2 105.342 7.12493   2
  -5  -4  -2 3.68904 3.30923   2
   5  -4   2 8.00254 2.27445   3
   5   4  -2 -0.3676 1.83251   4
   5   4   2 3.87122 2.14768   4
   5  -4  -2 2.70088 2.18989   3
  -5  -4   2 3.42129 3.00701   2
   6   4  -2 41.7698 4.49281   4
  -6  -4  -2 40.1403 7.42927   2
   6  -4   2 50.0468 5.73064   4
   6  -4   2 35.6360 4.49691   3
   6   4  -2 40.7263 5.10102   3
   6  -4  -2 34.4909 4.68373   3
  -6  -4   2 35.3174 7.12031   2
   6   4   2 39.8293 4.71224   4
   6   4   2 45.5240 5.97763   3
   7   4  -2 83.1066 6.98434   4
   7   4  -2 89.7195 7.84027   3
   7  -4   2 91.7607 7.29123   4
   7  -4   2 97.1222 7.03005   3
   7  -4  -2 84.8909 6.95229   3
   7   4   2 84.8350 7.02758   4
   7   4   2 104.811 8.48770   3
   8   4  -2 15.7649 3.03665   4
   8  -4   2 8.43891 2.67903   3
   8   4  -2 18.5938 3.17835   3
   8  -4   2 12.7713 3.42801   4
   8  -4  -2 15.2163 3.00882   3
   8   4   2 12.8617 2.97991   4
   9   4  -2 12.2255 2.78093   4
   9   4   2 10.9870 2.70636   4
   9  -4  -2 14.4676 2.75896   3
  10   4  -2 18.5623 3.20230   4
  10   4   2 21.9739 3.36441   4
   0  -5  -2 5.84752 3.07665   1
   0  -5  -2 4.75904 3.11705   1
   0  -5   2 4.75003 2.71892   1
   0  -5  -2 4.51158 1.54485   2
   0   5  -2 4.34903 1.82037   2
   0  -5   2 5.26459 1.68680   2
   0   5  -2 4.10282 3.05308   1
  -1  -5  -2 332.864 20.5224   1
   1  -5   2 310.940 20.5511   1
   1   5  -2 321.344 20.1990   1
   1  -5   2 326.951 17.5775   2
  -1  -5  -2 333.364 20.7970   1
  -1   5  -2 325.213 20.7361   1
  -1  -5   2 344.718 20.4083   1
   1  -5  -2 335.039 17.2429   2
  -1  -5   2 329.130 18.1206   2
   1  -5  -2 337.408 20.8045   1
  -1   5  -2 299.242 17.5822   2
   2  -5   2 247.563 13.0043   2
  -2  -5  -2 206.550 15.5056   1
   2  -5   2 260.441 16.7335   1
  -2  -5  -2 200.982 15.2202   1
  -2  -5   2 232.523 15.3224   1
  -2   5  -2 253.340 16.6803   1
   2  -5  -2 231.182 16.1736   1
  -3  -5  -2 150.691 11.8461   1
   3  -5   2 149.004 12.6087   1
  -3  -5  -2 152.259 11.4344   1
  -3   5  -2 129.552 9.02894   2
  -3  -5   2 161.531 11.2472   1
  -3   5  -2 162.944 12.9839   1
  -3  -5   2 155.834 11.0149   1
   3  -5  -2 150.576 12.5623   1
   3  -5  -2 165.447 12.7386   1
  -3  -5   2 162.703 10.4613   2
  -4  -5  -2 67.1361 6.44240   1
  -4  -5   2 77.0312 6.84563   2
  -4   5  -2 63.0031 5.41273   2
   4  -5  -2 69.9981 8.81942   1
   5   5  -2 68.1993 5.65938   4
  -5  -5  -2 84.5895 8.13300   2
   5  -5   2 66.8675 5.78306   3
   5  -5  -2 66.3084 5.88637   3
   5   5   2 76.0429 5.90105   4
  -5  -5   2 79.3521 7.76952   2
   6  -5   2 23.0597 4.06059   4
   6  -5   2 33.1527 6.40217   3
  -6  -5  -2 15.0980 5.83293   2
   6   5  -2 17.9263 3.32046   3
   6   5  -2 17.6559 3.27863   4
   6  -5  -2 18.0444 3.28507   3
  -6  -5   2 23.3663 6.66403   2
   6   5   2 17.3718 3.14396   4
   7   5  -2 72.9226 6.37559   4
   7  -5   2 78.0045 6.24528   3
   7  -5   2 75.1937 7.95742   4
   7   5  -2 71.5738 6.85342   3
   7   5   2 66.7728 6.27642   4
   7  -5  -2 62.7736 6.08921   3
   8   5  -2 3.15904 3.29256   3
   8  -5   2 1.57121 2.24612   3
   8   5  -2 2.17108 2.40645   4
   8   5   2 3.04318 2.55224   4
   8  -5  -2 3.99908 2.58899   3
   9  -5   2 2.84035 2.42388   3
   9   5   2 5.47040 2.34808   4
   9  -5  -2 5.89876 3.20500   3
  10   5  -2 11.6064 2.17147   4
  10   5   2 5.95565 1.96810   4
   0   6  -2 86.6172 9.09032   1
   0  -6  -2 98.2364 6.33394   2
   0  -6   2 92.4455 6.29847   2
   0  -6  -2 101.866 9.33233   1
   0  -6   2 83.0466 8.62128   1
   0  -6  -2 95.7909 9.58969   1
  -1  -6  -2 999.186 53.1273   2
  -1  -6  -2 1083.26 57.0023   1
   1  -6   2 1019.69 56.6007   1
   1  -6   2 1004.82 52.4755   2
   1   6  -2 1012.23 56.0248   1
  -1  -6  -2 1035.01 56.2501   1
  -1   6  -2 958.400 52.5944   2
  -1  -6   2 999.919 53.0642   2
  -1  -6   2 998.658 55.9687   1
  -1   6  -2 1027.05 56.6454   1
   1  -6  -2 1017.24 52.2022   2
   1  -6  -2 1005.37 56.4434   1
  -2  -6  -2 155.833 12.2270   1
  -2  -6  -2 148.205 11.5915   1
   2  -6   2 128.362 8.27750   2
   2  -6   2 133.520 11.8420   1
  -2   6  -2 138.155 12.1721   1
  -2  -6   2 139.626 9.23652   2
   2  -6  -2 141.631 12.1650   1
  -2   6  -2 122.561 8.14668   2
  -2  -6   2 146.989 11.2824   1
   3  -6   2 724.752 42.6466   1
  -3  -6  -2 685.581 40.7968   1
  -3  -6  -2 724.074 41.6393   1
   3  -6  -2 696.438 42.2340   1
  -3   6  -2 661.285 37.6009   2
  -3  -6   2 724.156 39.0824   2
  -3   6  -2 744.489 42.7182   1
   3  -6  -2 718.261 42.4466   1
  -3  -6   2 747.431 40.7612   1
  -3  -6   2 748.611 41.0397   1
  -4  -6  -2 339.016 21.4717   1
  -4  -6  -2 356.648 21.3615   2
   4  -6  -2 335.059 24.1711   1
  -4  -6   2 346.514 20.9416   2
   5   6  -2 37.8384 4.43122   4
  -5  -6  -2 50.7327 6.96210   2
   5  -6   2 43.4368 4.58966   3
   5  -6  -2 48.0029 4.84454   3
   5   6   2 46.1518 4.75062   4
  -5  -6   2 48.1378 6.32837   2
   6   6  -2 139.409 9.08171   3
   6   6  -2 130.392 8.84093   4
   6  -6   2 126.492 8.81563   3
  -6  -6  -2 128.475 13.2181   2
   6   6   2 129.655 8.89663   4
  -6  -6   2 147.659 14.9275   2
   6  -6  -2 125.913 8.87789   3
   7   6  -2 136.224 10.0473   3
   7  -6   2 133.672 9.26226   3
   7   6  -2 134.293 9.35178   4
   7   6   2 134.703 9.37927   4
   7  -6  -2 141.973 9.38359   3
   8   6  -2 14.4743 3.05155   4
   8  -6   2 18.9767 3.86878   3
   8  -6  -2 13.7617 3.05678   3
   8   6   2 17.3498 3.23007   4
   9   6  -2 12.2491 2.53537   4
   9   6   2 7.03930 2.74825   4
   9  -6  -2 20.0341 3.70630   3
  10   6  -2 6.66999 1.95257   4
  10   6   2 11.2375 2.15316   4
   0  -7   2 55.5659 4.71997   2
   0  -7  -2 72.5299 10.3046   1
   0  -7   2 56.3621 7.31414   1
   0  -7  -2 57.2852 4.79933   2
   0  -7  -2 66.2725 8.05816   1
   0   7  -2 62.4838 9.19606   1
  -1  -7  -2 565.832 36.2611   1
   1   7  -2 612.095 35.9556   1
  -1  -7  -2 597.440 32.4811   2
   1  -7   2 580.415 31.6102   2
  -1  -7   2 603.344 32.2977   2
  -1  -7   2 595.891 35.7683   1
  -1   7  -2 603.775 36.3924   1
   1  -7  -2 607.611 31.3850   2
   2  -7   2 92.1357 6.96873   2
   2  -7   2 89.0993 10.3473   1
  -2  -7  -2 108.309 7.99707   2
  -2  -7  -2 116.809 11.2493   1
  -2  -7  -2 105.815 10.2688   1
  -2   7  -2 87.5960 6.54972   2
   2  -7  -2 100.070 10.7197   1
  -2   7  -2 86.8519 10.8634   1
   2  -7  -2 100.654 5.93757   2
  -2  -7   2 107.067 10.0489   1
  -2  -7   2 107.193 7.81160   2
   2  -7  -2 93.0070 11.0313   1
  -3  -7  -2 251.423 18.5550   1
  -3  -7  -2 264.890 16.5028   2
  -3   7  -2 243.080 14.5989   2
  -3  -7   2 259.527 18.2898   1
  -3  -7   2 259.674 16.2055   2
   3  -7  -2 263.271 21.9997   1
  -3   7  -2 277.875 21.3218   1
   4   7  -2 57.5006 4.76724   4
   4  -7   2 46.0698 4.69046   3
  -4  -7  -2 55.6812 7.96753   1
   4  -7  -2 49.9497 5.03062   3
   4  -7  -2 62.8728 12.0817   1
   4   7   2 46.9754 4.87338   4
  -4  -7   2 78.6408 8.04511   2
   5  -7   2 36.6096 4.43617   3
  -5  -7  -2 31.2590 6.26536   2
   5   7  -2 30.9905 4.02122   4
  -5  -7   2 33.5805 6.23371   2
   5   7   2 33.8783 4.13354   4
   5  -7  -2 30.9689 4.46287   3
   6  -7   2 241.836 15.3140   3
   6   7  -2 271.734 15.6076   4
   6  -7  -2 261.420 15.4929   3
   6   7   2 283.384 15.7544   4
   7  -7   2 20.1857 4.18547   3
   7   7  -2 22.0201 3.56463   4
   7  -7  -2 19.0287 3.59749   3
   7   7   2 21.4939 3.60465   4
   8   7  -2 64.7292 5.82620   4
   8  -7   2 59.3559 5.95827   3
   8   7   2 68.0516 6.01729   4
   8  -7  -2 57.1628 5.80828   3
   9   7  -2 27.1112 3.72226   4
   9   7   2 26.0766 3.93938   4
   9  -7  -2 28.0370 3.98162   3
  10   7  -2 8.10329 1.91404   4
  10   7   2 8.92840 1.90674   4
   0  -8  -2 129.558 8.56947   2
   0  -8  -2 127.915 13.2949   1
   0   8  -2 123.749 12.7124   1
   0  -8   2 131.953 8.58569   2
   0  -8  -2 120.571 12.1315   1
   0  -8   2 137.431 12.6486   1
  -1  -8  -2 178.662 11.8068   2
   1  -8   2 202.124 11.2363   2
   1   8  -2 181.951 15.4567   1
   1  -8   2 196.266 16.0768   1
  -1  -8  -2 188.501 16.2838   1
  -1  -8  -2 175.401 15.2013   1
   1  -8  -2 176.828 16.2071   1
   1  -8  -2 185.831 10.8192   2
  -1   8  -2 214.729 16.9717   1
  -1  -8   2 171.965 11.5651   2
   1  -8  -2 175.615 15.6149   1
  -1  -8   2 163.607 14.8896   1
  -2  -8  -2 246.352 15.5297   2
   2  -8   2 250.075 19.9125   1
  -2  -8  -2 260.669 20.4464   1
   2  -8   2 267.445 14.7389   2
  -2  -8  -2 254.752 19.1485   1
  -2  -8   2 234.060 15.2620   2
  -2  -8   2 251.705 20.0467   1
  -2  -8   2 225.304 18.3156   1
   2  -8  -2 263.904 20.6349   1
   2  -8  -2 234.958 13.6624   2
   2  -8  -2 255.809 20.4283   1
  -2   8  -2 222.387 19.7677   1
  -3  -8  -2 386.957 21.8984   2
  -3  -8  -2 338.712 24.4888   1
  -3  -8   2 372.116 21.6041   2
   3  -8  -2 300.941 25.5565   1
  -3  -8   2 345.066 24.3195   1
  -4  -8  -2 6.13359 3.37720   2
   4   8  -2 0.50446 1.81390   4
   4  -8   2 6.89441 2.26991   3
  -4  -8   2 3.92929 2.77911   2
   4   8   2 3.17952 1.95431   4
   4   8   2 3.25198 1.42533   5
   4  -8  -2 5.38825 2.25442   3
   5   8  -2 25.2657 3.83517   4
   5  -8   2 24.2405 4.00471   3
  -5  -8  -2 25.3340 6.11667   2
  -5  -8   2 17.5548 5.10564   2
   5   8   2 21.4690 2.94459   5
   5  -8  -2 20.8801 4.02163   3
   5   8   2 24.5490 3.73787   4
   6   8  -2 25.6876 4.08902   4
   6  -8   2 19.5574 4.20106   3
   6   8   2 24.7698 4.17867   4
   6  -8  -2 20.5749 3.50681   3
   8  -8   2 5.20500 2.45641   3
   8   8  -2 6.01419 2.47050   4
   8  -8  -2 3.45094 2.37812   3
   8   8   2 0.64765 2.18648   4
   9   8  -2 17.1701 2.81321   4
   9   8   2 19.5306 2.94304   4
   9  -8  -2 19.6813 3.83584   3
  10   8   2 13.0858 1.92775   4
   0  -9  -2 911.900 47.8675   2
   0  -9   2 898.918 47.9291   2
   0  -9  -2 890.093 53.9004   1
   0  -9  -2 897.784 54.4330   1
   0   9  -2 926.910 54.1670   1
   0  -9   2 878.257 53.7353   1
  -1  -9  -2 336.897 19.3937   2
  -1  -9  -2 343.358 25.2845   1
   1   9  -2 324.646 24.0642   1
  -1  -9  -2 331.098 24.2574   1
   1  -9   2 335.897 18.6416   2
   1  -9   2 322.364 24.5012   1
  -1   9  -2 344.225 25.2281   1
  -1  -9   2 330.510 19.3059   2
   1  -9  -2 304.587 24.2598   1
   1  -9  -2 325.849 25.2871   1
  -1  -9   2 300.735 23.5279   1
   1  -9  -2 318.932 18.2447   2
  -2  -9  -2 470.023 26.7570   2
  -2  -9  -2 454.299 31.6889   1
   2  -9   2 466.072 25.6046   2
   2  -9   2 443.811 32.1271   1
  -2  -9   2 437.375 30.7243   1
   2  -9  -2 447.347 32.1445   1
  -2   9  -2 483.197 33.0979   1
   2  -9  -2 494.039 33.0935   1
  -2  -9   2 443.729 26.3770   2
  -3  -9  -2 46.7062 7.20660   2
   3  -9   2 41.8768 4.53694   3
  -3  -9  -2 41.1030 9.75383   1
  -3  -9   2 40.4706 9.03951   1
  -3  -9   2 46.0768 7.03995   2
   4  -9   2 41.6615 4.74634   3
  -4  -9  -2 39.6258 6.82194   2
   4   9  -2 48.2670 4.59999   4
   4  -9  -2 46.8269 4.95488   3
   4   9   2 51.3405 4.72238   4
  -4  -9   2 55.0980 6.94600   2
   4   9   2 42.3186 3.71819   5
   5   9  -2 6.93953 1.88668   5
   5   9  -2 4.94066 2.40169   4
  -5  -9  -2 5.73817 4.87956   2
   5  -9   2 7.72669 2.52959   3
  -5  -9   2 2.35292 4.29829   2
   5   9   2 6.07993 1.70091   5
   5   9   2 6.95493 2.88175   4
   6  -9   2 216.251 13.4074   3
   6   9  -2 221.951 13.4651   4
   6  -9  -2 214.500 13.5505   3
   6   9   2 230.558 13.5878   4
   7   9  -2 7.83199 2.67505   4
   7  -9   2 7.84061 2.91637   3
   7   9   2 8.58007 2.59960   4
   7  -9  -2 7.88048 2.71739   3
   8  -9   2 36.7261 4.30111   3
   8   9  -2 17.9528 3.27742   4
   8  -9  -2 23.7765 4.38112   3
   8   9   2 27.0907 4.21664   4
   9   9  -2 12.6285 2.43083   4
   9   9   2 10.5222 2.34014   4
  10   9   2 5.67176 1.63573   4
   0 -10  -2 377.097 29.5239   1
   0 -10  -2 404.457 23.2096   2
   0  10  -2 423.172 30.2529   1
   0 -10   2 440.634 32.6928   1
   0 -10   2 407.961 23.3384   2
   0 -10  -2 425.332 31.1138   1
   1 -10   2 73.6045 12.8463   1
  -1 -10  -2 87.7722 14.6373   1
  -1 -10  -2 68.7235 6.48699   2
   1 -10   2 73.4165 5.93868   2
  -1 -10  -2 68.3483 11.8676   1
  -1  10  -2 75.2564 13.0425   1
  -1 -10   2 58.2916 6.11206   2
   1 -10  -2 45.6967 10.4096   1
  -1 -10   2 59.5333 11.8878   1
   1 -10  -2 62.0187 12.2497   1
  -2 -10  -2 79.5343 13.0007   1
  -2 -10  -2 81.1962 7.97779   2
  -2 -10   2 95.0922 8.02273   2
   2 -10  -2 90.8994 6.87220   2
  -2 -10   2 95.0786 13.1745   1
   2 -10  -2 92.8938 15.2515   1
  -3 -10  -2 122.920 10.6688   2
   3  10  -2 114.210 8.01975   4
   3  10   2 132.410 8.25402   4
   3 -10  -2 132.127 8.47414   3
  -3 -10   2 135.172 10.7180   2
   3  10   2 120.892 8.64256   5
   4 -10   2 26.5461 3.97240   3
   4  10  -2 24.8195 3.67489   4
  -4 -10  -2 25.2601 5.97631   2
   4  10  -2 18.2462 2.89438   5
   4  10   2 20.3053 2.81575   5
  -4 -10   2 20.1362 5.20215   2
   4  10   2 23.3396 3.79946   4
   4 -10  -2 25.4565 4.18040   3
   5 -10   2 46.7162 5.42987   3
   5  10  -2 61.6470 4.48981   5
   5  10  -2 56.6254 5.23730   4
   5  10   2 59.5823 4.45371   5
   5  10   2 63.3982 5.45873   4
   5 -10  -2 55.0758 5.70557   3
   6 -10   2 17.4737 3.30439   3
   6  10  -2 12.4176 2.89172   4
   6  10   2 16.0847 3.08066   4
   6 -10  -2 8.98880 3.01624   3
   7  10  -2 3.74193 2.36982   4
   7 -10   2 8.34108 2.87501   3
   7 -10  -2 12.2445 2.91266   3
   7  10   2 6.86729 2.63059   4
   8  10  -2 14.1585 2.84368   4
   8  10   2 12.2074 2.85046   4
   8 -10  -2 14.8401 2.94704   3
   9  10  -2 1.10546 1.64771   4
   9  10   2 2.41567 1.77487   4
   0 -11  -2 152.534 18.2637   1
   0 -11  -2 142.845 17.2111   1
   0 -11   2 146.334 10.4239   2
   0 -11  -2 158.614 10.5905   2
   0 -11   2 149.831 17.5104   1
   1  11  -2 691.155 37.7429   5
   1 -11   2 718.837 48.6358   1
   1 -11   2 716.156 38.8653   2
  -1 -11  -2 711.579 48.0218   1
  -1 -11  -2 759.056 39.8299   2
   1  11   2 674.511 37.7388   5
  -1 -11   2 756.879 48.4757   1
   1 -11  -2 603.742 46.6930   1
   1 -11  -2 694.166 49.0690   1
   1 -11  -2 737.070 38.5871   2
  -1 -11   2 771.483 39.8769   2
   2  11  -2 3.93086 1.58338   5
   2 -11   2 7.54910 3.53983   2
  -2 -11  -2 5.69849 2.98809   2
   2  11   2 6.21177 1.62583   5
   2 -11  -2 3.07653 3.06974   2
  -2 -11   2 5.12903 2.83605   2
  -3 -11  -2 4.73663 3.54040   2
   3 -11   2 0.45856 2.11210   3
   3  11  -2 3.33539 1.86122   4
   3  11  -2 0.43704 1.21565   5
   3 -11  -2 0.65176 2.37375   3
   3  11   2 0.32378 1.17706   5
  -3 -11   2 2.91761 2.98764   2
   3  11   2 0.53019 1.78072   4
   4 -11   2 41.5275 4.99987   3
   4  11  -2 53.7816 4.78923   4
   4  11  -2 52.0296 4.18264   5
  -4 -11  -2 43.3666 9.39341   2
   4  11   2 48.2835 4.78381   4
  -4 -11   2 50.1321 9.76863   2
   4 -11  -2 46.1628 5.23437   3
   4  11   2 46.7060 3.98812   5
   5  11  -2 41.4692 3.70194   5
   5  11  -2 44.9925 4.78602   4
   5 -11   2 36.0329 4.95224   3
   5 -11  -2 31.1593 4.99604   3
   5  11   2 47.1437 4.82766   4
   5  11   2 42.4587 3.76908   5
   6 -11   2 33.4077 4.80558   3
   6  11  -2 40.0538 4.81734   4
   6 -11  -2 35.2868 5.06207   3
   6  11   2 35.9144 4.65816   4
   7 -11   2 26.8346 4.46578   3
   7  11  -2 26.5051 4.32253   4
   7 -11  -2 24.1047 4.68136   3
   7  11   2 25.0419 4.21449   4
   8  11  -2 9.41524 2.53743   4
   8  11   2 10.6906 2.63881   4
   9  11  -2 8.61321 1.87793   4
   9  11   2 10.8880 2.01583   4
   0 -12   2 28.1889 4.79049   2
   0  12  -2 21.2814 3.28397   5
   0 -12  -2 30.5750 4.91871   2
   0 -12  -2 13.8631 10.4991   1
   0  12   2 21.9199 3.27283   5
   1 -12   2 109.409 8.71858   2
   1  12  -2 102.670 7.19708   5
  -1  12   2 112.142 7.85843   5
  -1 -12   2 113.803 9.22378   2
   1  12   2 108.838 7.31324   5
   1 -12  -2 107.265 8.18986   2
  -1  12  -2 108.386 7.77435   5
  -2  12   2 0.77159 2.77158   5
   2  12  -2 3.95069 1.52766   5
   2 -12   2 4.06120 3.88431   2
   2  12  -2 4.55486 1.99331   4
  -2 -12  -2 6.14508 3.55480   2
   2 -12  -2 3.17552 3.32053   2
  -2  12  -2 8.22932 3.34532   5
  -2 -12   2 4.31460 3.06934   2
   2  12   2 3.82520 1.48566   5
   3  12  -2 71.0163 5.86227   4
   3  12  -2 77.2628 5.48097   5
  -3 -12  -2 75.2661 9.00220   2
  -3 -12   2 60.7195 8.32660   2
   3  12   2 77.6146 5.49257   5
   3  12   2 76.2070 5.99121   4
   3 -12  -2 74.4281 6.34572   3
   4 -12   2 6.35139 2.69560   3
   4  12  -2 6.70946 2.27617   4
   4  12  -2 4.17074 1.70507   5
   4 -12  -2 9.59405 2.87890   3
   4  12   2 3.64362 1.55670   5
   4  12   2 4.87985 2.30453   4
   5 -12   2 1.48295 2.49873   3
   5  12  -2 2.79674 2.14473   4
   5  12  -2 1.26095 1.45495   5
   5  12   2 1.23374 1.38540   5
   5 -12  -2 5.77573 2.71433   3
   5  12   2 -2.3062 1.85741   4
   6  12  -2 9.65452 2.79635   4
   6 -12  -2 17.7649 3.54391   3
   6  12   2 17.3546 3.19873   4
   7  12  -2 30.5324 4.35564   4
   7 -12  -2 34.4035 4.77215   3
   7  12   2 25.5402 4.29585   4
   8  12  -2 20.3030 3.06026   4
   8  12   2 23.2357 3.62892   4
   9  12  -2 18.0862 2.62449   4
   9  12   2 17.6420 2.63383   4
   0  13   2 311.400 17.8032   5
   0 -13  -2 304.234 19.4983   2
   0 -13   2 315.711 19.5399   2
   0  13  -2 314.383 17.8270   5
  -1  13   2 123.351 8.80393   5
   1  13  -2 126.560 8.42514   5
  -1 -13  -2 133.304 10.7879   2
   1 -13   2 118.066 10.1246   2
  -1 -13   2 141.447 10.8303   2
  -1  13  -2 126.523 8.91523   5
   1 -13  -2 131.635 9.93070   2
   1  13   2 134.922 8.49529   5
   2  13  -2 45.6878 4.14376   5
   2 -13   2 52.0103 7.21712   2
   2  13  -2 40.1975 4.62399   4
  -2  13   2 47.6384 6.00574   5
  -2 -13  -2 44.0721 7.20767   2
  -2 -13   2 49.0945 6.85060   2
  -2  13  -2 44.8273 5.82955   5
   2  13   2 44.3531 4.12961   5
   3  13  -2 4.14198 2.05661   4
  -3 -13  -2 0.27169 3.99402   2
   3  13  -2 1.83248 1.48353   5
   3  13   2 6.17895 2.17532   4
  -3 -13   2 7.13777 4.49844   2
   3  13   2 4.16146 1.61831   5
  -3  13  -2 -6.4206 3.56016   5
   4  13  -2 7.51471 2.46769   4
   4  13  -2 9.35557 2.12345   5
   4  13   2 13.2322 2.79669   4
   4  13   2 11.1399 2.16373   5
   4 -13  -2 8.40814 3.09455   3
   5  13  -2 98.4901 7.10396   4
   5  13  -2 86.8031 6.00946   5
   5 -13  -2 87.0964 7.43911   3
   5  13   2 92.3308 6.99714   4
   5  13   2 97.1218 6.19461   5
   6  13  -2 47.4499 5.09929   4
   6  13   2 49.0308 5.23382   4
   6 -13  -2 51.5610 5.89657   3
   7  13  -2 -0.4732 1.94930   4
   7  13   2 3.29289 2.15821   4
   8  13  -2 2.02016 1.70883   4
   8  13   2 -1.8350 1.63195   4
   9  13  -2 8.09439 1.50500   4
   9  13   2 6.91915 1.40179   4
   0  14  -2 132.724 8.76206   5
   0 -14  -2 130.723 10.6596   2
   0 -14   2 120.095 10.5151   2
   0  14   2 127.367 8.67969   5
   1 -14   2 86.0261 9.50923   2
   1  14  -2 71.8675 5.95611   5
  -1  14   2 70.4385 6.38590   5
  -1 -14  -2 71.2675 8.71209   2
   1  14   2 81.2788 6.11456   5
  -1 -14   2 90.3999 9.00635   2
   1 -14  -2 87.9761 9.29004   2
  -1  14  -2 81.8499 6.65535   5
   2  14  -2 43.9227 4.29146   5
  -2  14   2 39.8464 5.60996   5
  -2 -14  -2 53.4832 9.03567   2
   2  14  -2 42.4935 4.76868   4
  -2 -14   2 53.6734 9.02067   2
   2  14   2 39.3870 4.20423   5
  -2  14  -2 55.0175 5.83888   5
   2  14   2 38.7476 5.24786   4
   3  14  -2 17.7138 2.87964   4
   3  14  -2 18.3409 3.12182   5
  -3  14   2 6.80555 4.25562   5
   3  14   2 17.8608 2.91674   4
  -3  14  -2 7.70815 3.73588   5
   3  14   2 14.9436 2.54095   5
   4  14  -2 63.8694 5.61005   4
   4  14  -2 59.3128 4.97409   5
   4  14   2 62.4020 5.54146   4
   4  14   2 64.3257 5.10584   5
   5  14  -2 42.3781 3.86355   5
   5  14  -2 49.9552 4.89233   4
   5  14   2 49.8325 4.96399   4
   5  14   2 43.6750 3.95684   5
   6  14  -2 14.0298 2.84526   4
   6  14   2 12.3034 2.74953   4
   7  14  -2 13.8340 3.25136   4
   8  14  -2 8.16112 1.95472   4
   8  14   2 7.20531 1.74702   4
   0  15  -2 4.86545 2.21497   5
   0 -15   2 4.45884 4.43882   2
   0 -15  -2 0.23062 4.28583   2
   0  15   2 3.72398 1.96647   5
  -1  15   2 68.7389 6.19004   5
  -1 -15  -2 64.3253 9.10116   2
   1  15  -2 63.5320 5.66333   5
   1 -15   2 85.4876 11.6994   2
   1  15   2 71.0725 5.71610   5
  -1 -15   2 70.8186 9.04825   2
  -1  15  -2 72.1134 6.39016   5
  -2  15   2 13.2905 3.39436   5
   2  15  -2 19.8302 3.28792   5
  -2  15  -2 12.5540 3.16405   5
   2  15   2 22.3425 3.32282   5
  -3  15   2 -1.5952 3.42290   5
   3  15  -2 4.39990 1.79977   5
   3  15  -2 5.68121 2.25294   4
   3  15   2 8.88605 2.44806   4
  -3  15  -2 6.30579 3.37862   5
   3  15   2 7.09125 1.98534   5
   4  15  -2 20.5479 3.04367   5
   4  15  -2 18.5176 3.01623   4
   4  15   2 17.1770 2.76706   5
   4  15   2 17.3829 3.00250   4
   5  15  -2 15.0939 2.56348   5
   5  15  -2 14.3769 2.78963   4
   5  15   2 12.2254 2.13125   5
   5  15   2 12.4799 2.70412   4
   6  15  -2 13.0133 2.66338   4
   6  15   2 15.3037 2.84933   4
   7  15  -2 2.69071 1.71562   4
   7  15   2 2.30971 1.67043   4
   8  15  -2 7.17897 1.47038   4
   8  15   2 3.54350 1.40467   4
   0  16  -2 26.3098 4.01707   5
   0  16   2 23.7291 3.83702   5
   1  16  -2 9.20397 2.25914   5
  -1  16   2 14.1419 2.89055   5
  -1  16  -2 10.6225 2.60476   5
   1  16   2 13.1792 2.84380   5
   2  16  -2 61.6926 5.65281   5
  -2  16   2 79.6266 6.96521   5
   2  16   2 61.0083 5.58118   5
  -2  16  -2 80.2132 6.87711   5
  -3  16   2 52.1391 7.22011   5
   3  16  -2 54.1288 4.97960   5
   3  16  -2 43.5251 5.02611   4
   3  16   2 57.4958 4.95026   5
   3  16   2 60.4314 5.34937   4
  -3  16  -2 54.7672 6.70719   5
   4  16  -2 58.1496 5.53271   4
   4  16  -2 68.9052 5.38588   5
   4  16   2 80.0245 5.58862   5
   4  16   2 68.7977 5.63114   4
   5  16  -2 31.7877 3.94498   4
   5  16  -2 32.5363 3.13639   5
   5  16   2 25.7160 3.02931   5
   5  16   2 27.5291 3.93087   4
   6  16  -2 57.7959 5.76309   4
   6  16   2 62.6362 5.02174   4
   7  16  -2 3.60395 1.59455   4
   7  16   2 0.90125 1.42783   4
   0  17   2 38.0013 4.49923   5
   0  17  -2 42.8652 4.80404   5
   1  17  -2 9.25951 2.33255   5
  -1  17   2 8.75644 2.60552   5
  -1  17  -2 7.66118 2.39737   5
   1  17   2 6.12796 2.04647   5
   2  17  -2 3.53467 1.88113   5
  -2  17   2 3.05671 2.42785   5
   2  17   2 3.23422 1.83846   5
  -2  17  -2 3.80290 2.49205   5
   3  17  -2 17.4940 2.85504   5
  -3  17   2 16.2242 3.95347   5
   3  17   2 14.7322 2.72837   5
  -3  17  -2 13.3559 3.83913   5
   4  17  -2 11.6573 2.24365   5
   4  17  -2 11.3903 2.38415   4
   4  17   2 9.71488 2.55376   4
   4  17   2 10.4857 2.18471   5
   5  17  -2 22.7762 2.59375   5
   5  17  -2 14.3825 2.57267   4
   5  17   2 19.2717 3.18753   4
   6  17  -2 13.6015 2.17859   4
   6  17   2 11.0651 2.15480   4
   0  18   2 17.6406 3.32292   5
   0  18  -2 20.2050 3.61514   5
   1  18  -2 65.6553 5.95749   5
  -1  18   2 67.9541 6.15708   5
  -1  18  -2 77.8119 6.37186   5
   1  18   2 65.6008 5.85801   5
  -2  18   2 6.32075 2.59934   5
   2  18  -2 7.63975 2.28071   5
   2  18   2 6.41955 2.23441   5
  -2  18  -2 9.14603 2.71870   5
  -3  18   2 59.5891 7.42390   5
   3  18  -2 79.2380 5.86532   5
  -3  18  -2 68.7825 7.56980   5
   3  18   2 79.7044 5.93356   5
   4  18  -2 2.75912 1.56572   5
   4  18   2 5.51026 1.62036   5
   0  19   2 17.5206 2.99868   5
   0  19  -2 18.1669 3.12927   5
   1  19  -2 4.11894 1.93396   5
  -1  19   2 2.45289 2.14079   5
  -1  19  -2 6.58983 2.08233   5
   1  19   2 6.08821 1.99476   5
  -2  19   2 15.4355 3.27246   5
   2  19  -2 10.8099 2.38142   5
   2  19   2 14.8066 2.65786   5
  -2  19  -2 13.9891 3.11481   5
   3  19  -2 24.0479 3.36121   5
  -3  19   2 16.3320 4.05440   5
  -3  19  -2 17.0466 3.87910   5
   3  19   2 19.2915 3.10573   5
   4  19   2 1.73716 1.59660   5
   0  20  -2 10.9230 2.69461   5
   0  20   2 10.2458 2.61313   5
  -1  20   2 9.27212 2.35648   5
   1  20  -2 3.91049 1.94292   5
   1  20   2 4.21131 1.90552   5
  -1  20  -2 3.10015 2.11386   5
  -2  20   2 4.16533 3.14585   5
   2  20  -2 7.48388 2.19840   5
  -2  20  -2 4.05628 2.16973   5
   2  20   2 7.04794 1.98914   5
  -3  20   2 3.35636 3.03803   5
   3  20  -2 1.92080 1.42721   5
   3  20   2 1.99295 1.39651   5
  -3  20  -2 4.70506 3.02411   5
   4  20  -2 13.5797 2.35665   5
   4  20   2 18.0280 2.39288   5
   0  21   2 5.15928 1.90312   5
   0  21  -2 6.06123 1.99529   5
  -1  21   2 2.14291 1.73185   5
   1  21  -2 1.26982 1.48956   5
  -1  21  -2 2.42456 1.84117   5
   1  21   2 1.03437 1.48157   5
   2  21  -2 8.17800 2.75343   5
  -2  21   2 13.1344 2.76481   5
   2  21   2 10.8480 3.30461   5
  -2  21  -2 6.16441 2.36760   5
   3  21  -2 24.5848 2.80851   5
  -3  21   2 20.9394 3.78642   5
   3  21   2 24.7918 2.85729   5
  -3  21  -2 21.9270 3.78480   5
   4  21  -2 28.4043 3.11311   5
   4  21   2 28.8993 2.50092   5
   0  22   2 53.7004 4.74672   5
   0  22  -2 53.4694 4.68212   5
   1  22  -2 8.58360 1.89489   5
  -1  22   2 6.36636 1.84912   5
  -1  22  -2 4.10956 1.79073   5
   1  22   2 6.97178 1.80364   5
   2  22  -2 0.25188 1.15358   5
  -2  22   2 2.10633 2.91979   5
   2  22   2 1.30432 1.23184   5
  -2  22  -2 -0.2994 1.79231   5
   3  22  -2 8.74408 1.46356   5
  -3  22  -2 5.91864 3.87318   5
   3  22   2 7.63029 1.44818   5
   0  23   2 17.8577 2.61678   5
   0  23  -2 14.5044 2.44225   5
   1  23  -2 14.4909 2.09964   5
  -1  23   2 15.5572 2.51908   5
   1  23   2 15.1775 2.44265   5
  -1  23  -2 16.0527 3.04983   5
  -2  23   2 5.59179 1.95304   5
   2  23  -2 1.76802 1.17930   5
  -2  23  -2 3.26321 1.79756   5
   2  23   2 3.86887 1.24388   5
   0  24   2 48.7664 3.54357   5
   0  24  -2 45.7802 3.52832   5
   1  24  -2 1.10976 0.95098   5
  -1  24   2 2.33484 1.88282   5
   1  24   2 2.50160 0.99396   5
  -1  24  -2 1.69767 1.42507   5
   2  24  -2 14.1527 1.80516   5
   2  24   2 11.7133 1.54956   5
   0   0  -3 0.50754 0.61953   2
   0   0   3 1.73434 1.02494   1
   0   0  -3 0.89257 0.92770   1
   0   0   3 0.49007 0.59848   2
   1   0  -3 74.3343 4.99816   1
  -1   0  -3 78.8118 5.59531   1
  -1   0   3 77.5216 4.90616   1
   1   0   3 67.9310 5.40603   1
  -1   0   3 69.4754 4.19365   2
   2   0   3 3.29935 1.97780   1
  -2   0  -3 2.43491 1.79981   1
  -2   0   3 2.65036 1.19453   2
   3   0   3 228.043 12.9337   1
  -3   0  -3 210.742 12.6702   1
  -3   0   3 207.495 12.0886   2
  -4   0   3 1043.50 54.5469   2
  -5   0   3 49.8915 5.15785   2
   5   0  -3 32.8596 5.17812   3
  -6   0  -3 9.53672 6.86715   2
   6   0  -3 23.6611 3.51671   4
   6   0   3 22.9362 3.33436   3
   6   0   3 21.4892 3.44186   4
  -6   0   3 25.6178 5.33292   2
   6   0  -3 34.3861 4.43781   3
   7   0  -3 34.1448 4.93333   3
   7   0  -3 35.3372 4.86736   4
   7   0   3 27.3484 4.94650   3
   7   0   3 31.4960 4.84136   4
   8   0  -3 20.9173 4.52152   3
   8   0  -3 30.8202 3.99670   4
   9   0  -3 0.23560 2.34967   4
   9   0   3 0.65431 2.50308   3
   9   0  -3 4.38749 3.04466   3
   0   1   3 22.3944 2.58527   1
   0  -1   3 21.7693 1.76419   2
   0  -1  -3 24.5942 2.65839   1
   0   1  -3 22.9914 1.81508   2
   0   1  -3 21.6266 2.58412   1
   0  -1   3 21.4049 2.50332   1
   1  -1   3 23.9122 3.05213   1
  -1   1   3 20.9938 2.59471   1
  -1  -1  -3 24.1995 3.28816   1
   1   1  -3 23.2159 2.55063   1
   1   1  -3 19.5403 1.96741   2
  -1   1   3 21.4624 1.37877   2
  -1  -1   3 15.5834 1.87848   2
  -1   1  -3 15.8573 2.16187   2
  -1   1  -3 12.0445 2.47146   1
   1  -1  -3 13.7180 2.31804   1
   1  -1  -3 12.5457 1.27783   2
  -1  -1   3 19.1757 2.39474   1
   1   1   3 18.4678 2.91808   1
  -2  -1  -3 276.463 15.1830   1
   2  -1   3 257.947 15.2820   1
  -2   1   3 249.112 13.3627   2
  -2  -1   3 265.969 13.9044   2
   2   1   3 260.809 14.7944   1
   2  -1  -3 274.714 14.2271   1
   2  -1  -3 257.323 14.1032   1
  -2   1  -3 221.166 14.7844   1
  -2   1  -3 218.740 13.8634   2
   3  -1   3 645.545 35.3799   1
  -3   1   3 592.728 33.6987   2
  -3  -1  -3 690.675 34.6253   1
  -3   1  -3 628.931 34.9730   1
  -3   1  -3 630.924 34.4394   2
  -3  -1   3 657.666 34.2873   2
   3   1   3 692.547 34.6176   1
  -4   1   3 873.294 44.6262   2
  -4   1  -3 831.762 45.6919   2
  -5   1   3 17.8158 3.24438   2
   5   1   3 17.2584 3.17187   4
   5  -1  -3 25.6028 3.82172   3
  -5  -1   3 16.8277 3.50027   2
   6  -1   3 6.28818 2.68493   4
   6   1  -3 4.09414 2.35113   4
   6   1  -3 3.93014 2.41951   3
   6  -1   3 3.78377 2.39695   3
  -6  -1  -3 3.37853 4.28085   2
   6   1   3 5.42360 2.61370   3
   6  -1  -3 1.85879 2.30858   3
  -6   1  -3 6.36383 4.70107   2
   6   1   3 8.19960 2.58534   4
   6  -1  -3 5.78843 2.63469   4
  -6  -1   3 2.23052 4.42776   2
   7   1  -3 117.707 8.39291   3
   7  -1   3 116.002 8.39091   4
   7   1  -3 111.869 8.26054   4
   7  -1   3 119.011 8.28148   3
   7   1   3 120.041 8.51967   4
   7  -1  -3 122.451 8.42894   3
   7  -1  -3 109.180 8.47249   4
   7   1   3 108.643 8.45446   3
   8   1  -3 10.1956 2.85794   3
   8   1  -3 11.0534 3.00377   4
   8  -1   3 20.3519 4.22746   3
   8  -1   3 12.8892 2.98335   4
   8  -1  -3 5.67746 2.75716   4
   8  -1  -3 7.70383 2.71719   3
   8   1   3 19.9338 3.25516   4
   8   1   3 14.4639 3.05710   3
   9   1  -3 18.9313 3.61733   4
   9  -1   3 14.3867 3.13750   4
   9  -1   3 14.4842 2.95163   3
   9  -1  -3 22.5949 3.63638   4
   9   1   3 21.2901 3.44616   4
   9  -1  -3 25.6101 4.32385   3
   0  -2   3 1430.94 75.0084   1
   0   2  -3 1475.07 75.1499   1
   0   2   3 1482.06 75.2282   1
   0  -2  -3 1444.67 75.0873   1
   0   2  -3 1380.54 73.7554   2
  -1  -2  -3 20.1541 3.35929   1
   1  -2   3 25.4705 2.52820   2
   1   2  -3 20.6605 2.53798   2
   1   2  -3 24.1505 3.25695   1
   1  -2   3 18.8537 3.37384   1
   1   2   3 18.9334 3.21748   1
  -1   2  -3 28.1411 2.69111   2
   1  -2  -3 19.2258 3.02326   1
  -1   2  -3 15.6037 3.12057   1
  -1  -2   3 22.5021 2.40078   2
   1  -2  -3 18.5011 3.03495   1
  -1  -2   3 21.9608 2.99595   1
   2   2  -3 70.9479 5.18710   1
  -2  -2  -3 61.5488 6.31910   1
   2  -2   3 60.8579 6.17463   1
  -2  -2   3 86.3704 5.32858   1
   2  -2  -3 86.9165 6.13593   1
   2   2   3 77.1462 6.14494   1
  -2   2  -3 80.9191 6.76982   1
  -2  -2   3 74.3046 5.29534   2
  -2   2  -3 77.8770 5.99606   2
   2  -2  -3 83.9035 6.13610   1
   3  -2   3 435.524 24.0442   1
  -3   2   3 368.927 21.1689   2
  -3  -2  -3 458.265 23.1101   1
   3  -2  -3 385.135 22.2697   1
  -3  -2   3 403.907 22.2895   2
   3  -2  -3 379.114 22.2207   1
  -3   2  -3 428.229 22.3103   2
   4  -2   3 295.940 18.0306   1
  -4   2   3 305.061 16.2822   2
  -4   2  -3 284.104 19.1390   2
  -4  -2   3 315.610 17.5922   2
   5   2  -3 12.2372 2.53388   4
  -5   2   3 11.1733 2.32291   2
  -5   2   3 -1.5055 3.70642   2
   5  -2   3 9.06839 2.50207   3
  -5  -2   3 20.7523 3.83998   2
   5   2   3 27.7192 4.05890   4
   5  -2  -3 21.1490 3.72379   3
   6  -2   3 22.5030 4.31647   3
  -6  -2  -3 23.7065 5.76596   2
   6   2  -3 29.0361 4.14390   4
   6   2  -3 29.2373 4.45764   3
   6  -2   3 24.4747 3.79240   4
   6  -2  -3 20.4242 3.56161   4
   6   2   3 22.0168 3.37096   4
   6  -2  -3 20.9002 3.98300   3
  -6  -2   3 17.2271 5.74384   2
   6   2   3 36.2483 4.96642   3
  -6   2  -3 18.5787 5.59282   2
   7   2  -3 170.632 10.9332   4
   7  -2   3 174.609 10.8275   3
   7   2  -3 177.934 10.9074   3
   7  -2   3 153.918 10.9054   4
   7  -2  -3 158.051 10.9755   4
   7  -2  -3 156.208 10.9539   3
   7   2   3 189.212 11.3330   3
   7   2   3 176.699 11.0608   4
   8  -2   3 17.0688 3.24916   4
   8  -2   3 20.9809 4.40558   3
   8   2  -3 20.1284 3.43456   4
   8   2  -3 22.8811 4.83637   3
   8   2   3 23.1098 3.62357   3
   8  -2  -3 23.9214 4.26222   3
   8  -2  -3 25.0058 3.55880   4
   8   2   3 14.7177 3.23147   4
   9   2  -3 31.5757 5.72178   3
   9  -2   3 39.5648 5.12223   4
   9   2   3 25.2919 3.64366   4
  10   2   3 8.82746 2.34949   4
   0  -3   3 750.553 40.4990   1
   0  -3  -3 760.880 40.6590   1
   0  -3   3 750.791 38.7480   2
   0   3  -3 763.967 40.5943   1
   0   3  -3 718.461 38.7979   2
   1  -3   3 771.740 39.6710   2
   1   3  -3 756.482 41.0871   1
  -1  -3  -3 795.739 41.6064   1
   1  -3   3 787.224 41.7471   1
   1  -3  -3 702.996 41.2767   1
  -1  -3   3 711.875 39.7741   2
  -1  -3   3 773.858 41.1229   1
  -1   3  -3 789.162 39.6058   2
  -1   3  -3 793.767 41.7810   1
  -2  -3  -3 214.984 12.6816   1
   2   3  -3 202.930 11.6149   1
   2  -3   3 206.639 12.8536   1
  -2   3  -3 184.466 12.5839   1
  -2  -3   3 159.849 10.7949   2
   2  -3  -3 180.538 12.4910   1
  -2  -3   3 174.701 11.3616   1
  -2   3  -3 178.696 11.0528   2
  -3  -3  -3 17.2830 4.00221   1
  -3  -3  -3 17.3067 3.09441   1
   3  -3  -3 7.47713 2.75569   1
   4  -3   3 30.4328 5.70840   1
  -4   3  -3 29.2606 5.27218   1
  -4  -3   3 38.0377 4.67538   2
  -4   3  -3 34.5615 5.15064   2
   5   3  -3 15.1869 2.75105   4
   5  -3   3 22.2422 4.04214   3
  -5  -3   3 30.0618 4.69191   2
   6  -3   3 33.2567 5.18871   4
   6  -3   3 37.5685 4.58488   3
  -6  -3  -3 36.7614 7.04968   2
   6   3  -3 38.8752 4.77788   3
   6   3  -3 31.1385 4.31878   4
   6   3   3 39.5263 4.40840   4
   6   3   3 38.4259 5.78742   3
   6  -3  -3 35.2501 4.50844   3
   6  -3  -3 23.7657 4.15265   4
  -6  -3   3 37.0773 6.58412   2
   7  -3   3 12.0439 2.78016   3
   7   3  -3 2.46158 2.49397   4
   7  -3   3 10.9238 3.06930   4
   7   3  -3 11.1737 2.91839   3
   7  -3  -3 9.41860 3.37709   4
   7  -3  -3 9.76210 2.79294   3
   7   3   3 12.3902 2.96535   4
   7   3   3 5.86055 3.18658   3
   8  -3   3 30.1423 3.99341   4
   8   3  -3 37.0505 5.26333   3
   8   3  -3 27.7256 4.55716   4
   8  -3   3 26.5149 4.41902   3
   8  -3  -3 29.1469 4.39386   3
   8   3   3 37.7024 4.61587   4
   8   3   3 32.8409 6.35738   3
   9   3  -3 41.1930 6.60497   3
   9   3   3 20.6638 3.32489   4
   9  -3  -3 26.1936 4.16140   3
  10   3   3 10.0852 2.26591   4
   0  -4   3 754.859 38.8891   2
   0  -4  -3 728.935 41.2732   1
   0  -4   3 772.915 41.2723   1
   0   4  -3 736.205 41.1870   1
   0  -4  -3 778.198 41.4256   1
   0   4  -3 713.299 38.9523   2
  -1  -4  -3 1628.34 87.8804   1
   1  -4   3 1769.96 85.5797   2
  -1  -4  -3 1601.01 87.9392   1
   1  -4   3 1733.24 88.3546   1
  -1   4  -3 1757.32 88.4018   1
  -1  -4   3 1657.99 87.6427   1
  -1   4  -3 1732.69 85.9680   2
  -1  -4   3 1587.91 85.8049   2
   1  -4  -3 1569.62 87.8901   1
   1  -4  -3 1595.87 84.9431   2
   1  -4  -3 1708.66 88.2117   1
   2   4  -3 390.336 25.0652   1
  -2  -4  -3 444.760 26.2481   1
   2  -4   3 479.214 26.7602   1
  -2  -4  -3 411.708 25.6500   1
  -2  -4   3 422.271 25.2363   1
   2  -4  -3 460.267 26.2992   1
  -2   4  -3 524.280 23.7978   2
  -2  -4   3 381.425 24.0003   2
   2  -4  -3 456.219 26.2601   1
  -2   4  -3 493.556 32.1868   1
  -3  -4  -3 96.7863 9.23701   1
   3  -4   3 96.9444 9.47139   1
  -3  -4  -3 92.9410 8.36781   1
  -3  -4   3 103.007 7.45626   1
  -3  -4   3 102.403 7.62986   2
   3  -4  -3 117.093 9.30235   1
   3  -4  -3 117.652 9.42614   1
  -3  -4   3 102.563 7.60910   1
  -3   4  -3 102.093 7.03925   2
  -3   4  -3 125.148 10.3156   1
  -4   4  -3 548.352 29.1192   2
   4  -4  -3 508.243 30.5443   1
  -4  -4   3 547.933 29.9854   2
   5  -4   3 236.696 13.6667   3
   5   4  -3 229.174 13.7820   4
   5   4   3 232.869 13.9806   4
   5  -4  -3 236.403 13.8854   3
  -5  -4   3 275.246 16.0883   2
   6  -4   3 4.25198 2.36449   3
   6  -4   3 4.26456 3.03608   4
   6   4  -3 3.45804 2.20104   4
  -6  -4  -3 6.05154 5.39528   2
   6   4  -3 5.23882 2.52719   3
  -6  -4   3 5.27425 5.09244   2
   6   4   3 5.48358 2.43260   4
   6  -4  -3 7.55033 2.94974   3
   7  -4   3 13.4555 3.42420   4
   7   4  -3 33.8181 5.32838   3
   7  -4   3 27.2869 4.23587   3
   7  -4  -3 20.4622 4.16634   3
   7   4   3 15.1203 3.18970   4
   8   4  -3 2.26692 2.81924   3
   8   4  -3 3.32221 2.37721   4
   8  -4   3 3.43508 3.18132   4
   8  -4   3 5.69754 2.39077   3
   8   4   3 3.21890 2.39135   4
   8  -4  -3 4.37266 2.45672   3
   9  -4  -3 29.7383 4.14001   3
   9   4   3 25.2216 4.18083   4
  10   4  -3 11.5065 2.25864   4
  10   4   3 10.1593 2.17903   4
   0  -5   3 5.63537 1.71746   2
   0  -5  -3 2.24199 2.69806   1
   0  -5  -3 4.61927 2.83868   1
   0  -5   3 4.68279 2.72542   1
   0   5  -3 5.21776 3.18508   1
   0   5  -3 4.35865 1.79220   2
   1  -5   3 97.1963 7.01193   2
   1  -5   3 98.8411 9.42521   1
   1   5  -3 112.603 9.72488   1
  -1  -5  -3 121.873 10.1313   1
  -1  -5  -3 113.998 9.78690   1
  -1   5  -3 109.683 7.20138   2
   1  -5  -3 122.492 6.62212   2
  -1  -5   3 128.455 7.65396   2
   1  -5  -3 116.043 10.0524   1
  -1  -5   3 136.787 9.86468   1
   1  -5  -3 120.870 10.1559   1
  -1   5  -3 122.878 10.3660   1
   2  -5   3 594.921 36.1536   1
  -2  -5  -3 571.605 35.3283   1
  -2  -5  -3 571.343 35.5058   1
   2   5  -3 627.784 35.2635   1
   2  -5   3 596.311 32.6310   2
  -2   5  -3 641.761 36.4707   1
  -2  -5   3 667.491 35.3629   1
  -2  -5   3 650.509 34.8261   2
  -2   5  -3 613.922 32.6300   2
   2  -5  -3 658.231 36.2710   1
   2  -5  -3 638.647 36.1938   1
  -3  -5  -3 53.2708 7.18550   1
   3  -5   3 47.4247 8.09407   1
  -3  -5  -3 44.9053 6.38885   1
  -3  -5   3 59.1565 6.17597   1
  -3  -5   3 60.5735 6.41497   1
  -3  -5   3 59.5776 5.53550   2
  -3   5  -3 39.5145 7.27263   1
   3  -5  -3 60.2339 7.74020   1
   3  -5  -3 46.7385 9.07537   1
  -3   5  -3 51.5715 4.58523   2
  -4  -5  -3 67.8721 6.89414   1
   4  -5  -3 47.9858 7.71162   1
  -4   5  -3 50.7008 5.25384   2
  -4  -5   3 56.8960 5.94765   2
  -5  -5  -3 407.828 23.6132   2
   5  -5   3 343.084 20.1864   3
   5   5  -3 355.133 20.4237   4
  -5  -5   3 416.370 23.0317   2
   5   5   3 357.770 20.6043   4
   5  -5  -3 374.573 20.5572   3
   6   5  -3 139.921 9.05691   4
   6  -5   3 145.672 9.21999   3
   6  -5   3 125.705 9.43551   4
  -6  -5  -3 139.884 14.3111   2
   6   5  -3 136.169 8.90281   3
  -6  -5   3 142.766 13.1573   2
   6   5   3 122.443 9.01334   4
   6  -5  -3 130.689 9.01356   3
   7  -5   3 32.4263 5.40376   4
   7   5  -3 31.2999 4.39600   4
   7   5  -3 27.3660 3.87475   3
   7  -5   3 23.5518 4.23859   3
   7  -5  -3 27.1655 4.66465   3
   7   5   3 23.1847 3.77635   4
   8   5  -3 12.5085 3.52551   3
   8  -5   3 24.9428 4.15624   3
   8   5  -3 18.7394 3.31753   4
   8   5   3 18.3962 3.34485   4
   8  -5  -3 17.3451 3.28998   3
   9   5  -3 7.92558 3.11287   4
   9   5   3 6.62287 2.97660   4
   9  -5  -3 7.32443 2.89127   3
  10   5  -3 2.24432 1.87596   4
  10   5   3 2.53412 1.86426   4
   0  -6  -3 546.116 32.3544   1
   0   6  -3 535.333 32.0774   1
   0  -6  -3 538.526 28.4019   2
   0  -6   3 528.257 28.4865   2
   0  -6   3 507.488 31.6858   1
   0   6  -3 521.822 28.7843   2
   0  -6  -3 558.047 32.3420   1
   1  -6   3 312.655 18.1082   2
   1   6  -3 342.469 21.6656   1
  -1  -6  -3 348.450 21.9391   1
  -1  -6  -3 339.536 21.9836   1
   1  -6   3 299.957 21.5330   1
  -1  -6   3 370.210 21.8213   1
   1  -6  -3 318.548 17.6772   2
  -1  -6   3 361.375 18.7696   2
   1  -6  -3 328.286 21.8261   1
  -1   6  -3 321.194 18.3049   2
  -1   6  -3 348.274 22.2713   1
   1  -6  -3 309.543 21.8403   1
   2  -6   3 4001.22 209.624   2
  -2  -6  -3 4026.42 213.410   1
  -2  -6  -3 4117.78 213.788   1
   2   6  -3 4238.46 213.191   1
   2  -6   3 4170.26 214.468   1
  -2  -6   3 4133.41 210.491   2
   2  -6  -3 4068.66 213.958   1
  -2  -6   3 4222.81 213.113   1
  -2   6  -3 3868.42 209.517   2
  -2   6  -3 4237.56 214.423   1
   3  -6   3 348.732 25.6656   1
  -3  -6  -3 369.599 24.5667   1
  -3  -6  -3 357.445 24.8710   1
  -3   6  -3 407.580 26.5090   1
  -3  -6   3 388.716 22.6197   2
   3  -6  -3 421.047 26.2314   1
  -3  -6   3 395.941 24.1052   1
  -3   6  -3 388.701 21.2444   2
   3  -6  -3 419.923 25.9768   1
  -3  -6   3 424.299 24.6577   1
  -4  -6  -3 19.8802 5.05260   1
  -4  -6   3 26.0218 4.71853   2
  -4   6  -3 30.5258 4.11748   2
   4  -6  -3 19.7212 6.84818   1
  -5  -6  -3 87.9183 8.79554   2
   5   6  -3 74.7474 5.89843   4
   5  -6   3 69.3926 6.00524   3
   5  -6  -3 70.6613 6.13969   3
  -5  -6   3 78.5938 8.03399   2
   5   6   3 88.5964 6.17121   4
   6   6  -3 193.703 11.1732   4
  -6  -6  -3 170.792 16.0866   2
   6  -6   3 181.232 10.9834   3
   6   6  -3 165.550 10.8373   3
   6  -6  -3 167.447 10.9446   3
   6   6   3 167.110 11.0389   4
  -6  -6   3 177.967 15.6907   2
   7   6  -3 0.84942 2.23013   4
   7  -6   3 4.05684 2.48161   3
   7   6  -3 6.65335 3.19039   3
   7  -6  -3 9.14325 2.58720   3
   7   6   3 4.13484 2.36356   4
   8   6  -3 36.7912 4.67625   4
   8  -6   3 34.2123 4.66451   3
   8  -6  -3 36.5305 5.17445   3
   8   6   3 37.3673 4.95071   4
   9   6  -3 19.5447 3.01544   4
   9   6   3 21.9167 3.72067   4
   9  -6  -3 24.2746 4.40628   3
  10   6  -3 32.0434 3.51088   4
  10   6   3 27.9883 3.50690   4
   0   7  -3 633.032 37.5844   1
   0  -7   3 626.547 33.2541   2
   0  -7  -3 630.060 37.5784   1
   0  -7  -3 608.580 37.7088   1
   0  -7   3 587.557 37.0683   1
   0  -7  -3 636.063 33.1785   2
  -1  -7  -3 513.370 31.2866   1
   1   7  -3 539.297 31.0519   1
  -1  -7  -3 513.980 27.1756   2
  -1  -7  -3 483.267 30.8688   1
   1  -7   3 504.169 26.4548   2
  -1   7  -3 464.483 26.6092   2
  -1  -7   3 491.674 26.9197   2
  -1  -7   3 514.972 30.6900   1
   1  -7  -3 450.256 30.5965   1
   1  -7  -3 483.930 25.9966   2
  -1   7  -3 516.472 31.4896   1
   1  -7  -3 419.603 30.4041   1
  -2  -7  -3 753.611 41.5197   1
  -2  -7  -3 734.629 40.8952   1
   2   7  -3 714.138 40.3435   1
   2  -7   3 680.113 41.4834   1
   2  -7   3 679.588 36.2227   2
  -2   7  -3 630.123 35.9985   2
  -2  -7   3 683.305 40.0828   1
  -2   7  -3 673.105 41.3711   1
  -2  -7   3 689.917 37.0701   2
   2  -7  -3 639.883 40.8413   1
   2  -7  -3 622.001 40.6399   1
  -3  -7  -3 497.319 30.6777   1
  -3   7  -3 398.686 34.2844   1
  -3  -7   3 512.831 27.5593   2
  -3   7  -3 452.282 25.8214   2
  -3  -7   3 521.988 30.0147   1
   4  -7   3 44.7624 4.56823   3
  -4  -7  -3 43.6922 7.62515   1
  -4  -7  -3 45.7457 7.57116   2
   4   7  -3 45.4568 4.37320   4
   4  -7  -3 42.3039 4.79176   3
  -4  -7   3 48.4371 7.98725   1
   4   7   3 43.4242 4.65625   4
  -4  -7   3 54.8991 10.0442   2
  -5  -7  -3 35.5541 6.54601   2
   5  -7   3 36.0802 4.47816   3
   5   7  -3 35.6988 4.20214   4
   5   7   3 37.6781 4.28716   4
   5  -7  -3 34.0201 4.48545   3
  -5  -7   3 38.8307 6.63762   2
   6   7  -3 270.481 15.8788   4
   6  -7   3 284.763 15.8489   3
   6   7  -3 273.876 16.1068   3
   6  -7  -3 271.347 15.9094   3
   6   7   3 257.201 15.8478   4
   7   7  -3 2.69458 2.30262   4
   7  -7   3 8.84590 2.60818   3
   7  -7  -3 4.85275 2.69985   3
   7   7   3 5.62464 2.42281   4
   8  -7   3 40.7354 4.85150   3
   8   7  -3 39.0968 4.86177   4
   8   7   3 34.2781 4.73600   4
   8  -7  -3 47.4378 5.10530   3
   9   7  -3 17.2087 2.74808   4
   9   7   3 16.9347 2.97503   4
   9  -7  -3 18.0684 2.98093   3
  10   7  -3 14.8832 2.33807   4
  10   7   3 24.7142 3.03458   4
   0   8  -3 942.567 54.2665   1
   0  -8   3 946.476 49.1246   2
   0  -8  -3 922.154 54.3298   1
   0  -8  -3 913.013 48.9276   2
   0  -8  -3 947.339 54.8734   1
   0  -8   3 899.491 53.9450   1
  -1  -8  -3 193.359 11.6686   2
   1  -8   3 172.080 10.8016   2
   1  -8   3 169.849 15.3680   1
   1   8  -3 194.034 15.7691   1
  -1  -8  -3 183.488 15.5242   1
  -1  -8  -3 190.605 16.1391   1
   1  -8  -3 162.969 15.1946   1
   1  -8  -3 165.739 10.3505   2
   1  -8  -3 161.215 15.3876   1
  -1  -8   3 183.029 11.4344   2
  -1   8  -3 165.206 15.5947   1
  -1  -8   3 184.339 17.0628   1
  -2  -8  -3 53.7208 9.59131   1
  -2  -8  -3 53.4679 8.75755   1
   2  -8   3 66.0884 10.6569   1
   2  -8   3 66.8902 5.80819   2
  -2  -8  -3 56.2863 5.97895   2
  -2   8  -3 50.5225 9.95576   1
   2  -8  -3 29.0245 7.80722   1
  -2  -8   3 41.6956 5.23343   2
  -2  -8   3 44.4798 8.16297   1
  -2   8  -3 42.0517 5.00479   2
  -3  -8  -3 43.7467 5.97828   2
  -3  -8  -3 50.3215 8.73698   1
  -3   8  -3 40.9778 4.86639   2
  -3  -8   3 46.2706 5.68987   2
   3  -8  -3 52.3350 10.0730   1
  -3  -8   3 55.6257 8.84969   1
   4   8  -3 283.207 15.1078   4
   4  -8   3 243.292 14.8163   3
  -4  -8  -3 305.780 18.5798   2
   4   8   3 258.365 14.4750   5
  -4  -8   3 286.737 17.6913   2
   4   8   3 268.406 15.0569   4
   4  -8  -3 228.575 14.8898   3
   5  -8   3 45.2786 4.97973   3
  -5  -8  -3 54.4704 8.60066   2
   5   8  -3 43.2555 4.72328   4
  -5  -8   3 51.2419 7.70656   2
   5  -8  -3 51.9664 5.15522   3
   5   8   3 52.1291 5.03552   4
   5   8   3 57.6865 4.13960   5
   6   8  -3 42.2440 4.88903   4
   6  -8   3 45.0472 5.13648   3
   6  -8  -3 38.5327 5.09213   3
   6   8   3 43.3173 4.91946   4
   8   8  -3 0.04581 2.06773   4
   8  -8   3 1.26646 2.21653   3
   8  -8  -3 -0.6294 2.12447   3
   8   8   3 -0.2048 2.02034   4
   9   8  -3 8.66270 2.29608   4
   9   8   3 11.6440 2.48671   4
   9  -8  -3 10.6996 2.56501   3
  10   8   3 -0.6396 1.36119   4
   0  -9   3 534.302 30.1442   2
   0  -9  -3 570.516 36.8886   1
   0   9  -3 549.573 36.1943   1
   0  -9  -3 551.513 36.1894   1
   0  -9   3 546.320 35.9599   1
   0  -9  -3 559.311 30.1368   2
  -1  -9  -3 51.0524 10.2114   1
   1  -9   3 44.1151 4.53817   2
  -1  -9  -3 38.0736 5.07705   2
   1  -9   3 49.7731 9.87460   1
   1   9  -3 47.2023 9.72833   1
  -1  -9  -3 39.6946 8.52332   1
  -1   9  -3 51.9740 10.1794   1
   1  -9  -3 37.1548 8.59340   1
   1  -9  -3 50.7845 10.0345   1
  -1  -9   3 36.9428 4.79753   2
   1  -9  -3 41.9880 4.07212   2
  -1  -9   3 44.2960 8.96586   1
  -2  -9  -3 523.432 35.4433   1
  -2  -9  -3 516.899 30.1704   2
   2  -9   3 462.911 35.2423   1
   2  -9   3 517.905 29.1826   2
   2  -9  -3 518.678 35.7913   1
   2  -9  -3 540.906 36.2062   1
  -2   9  -3 524.813 36.4724   1
   2  -9  -3 518.414 27.8734   2
  -2  -9   3 582.643 30.1981   2
  -2  -9   3 564.409 35.0252   1
   3   9  -3 49.7278 4.91401   4
   3  -9   3 65.1520 5.06551   3
   3   9   3 50.7091 4.25314   5
  -3  -9   3 60.6076 11.2259   1
   4  -9   3 19.6979 3.70623   3
   4   9  -3 11.1913 2.40622   4
  -4  -9  -3 16.5839 4.97331   2
   4  -9  -3 19.6844 3.86861   3
   4   9   3 13.5112 2.64423   4
  -4  -9   3 12.5421 4.02972   2
   4   9   3 11.2560 1.99036   5
   5   9  -3 -0.5337 1.81497   5
   5  -9   3 -0.2055 2.13461   3
  -5  -9  -3 0.16034 4.40178   2
   5   9  -3 0.96666 1.85842   4
   5   9   3 1.59804 1.99402   4
   5  -9  -3 -1.3533 2.26855   3
  -5  -9   3 0.19583 3.88803   2
   5   9   3 1.43033 1.39023   5
   6  -9   3 48.2797 5.42621   3
   6   9  -3 51.1560 5.45013   4
   6  -9  -3 64.9666 6.03586   3
   6   9   3 52.6423 5.38474   4
   7  -9   3 49.0124 5.41397   3
   7   9  -3 44.1528 5.19569   4
   7   9   3 47.6230 5.26445   4
   7  -9  -3 49.0665 5.57840   3
   8   9  -3 54.5177 5.46676   4
   8   9   3 58.9072 5.66634   4
   8  -9  -3 62.5658 5.79032   3
   9   9  -3 22.3222 3.44438   4
   9   9   3 19.0590 2.83812   4
  10   9   3 2.20217 1.36646   4
   0  10  -3 104.579 13.8453   1
   0 -10  -3 105.560 14.0822   1
   0 -10  -3 101.637 13.3182   1
   0 -10  -3 103.351 7.82089   2
   0 -10   3 125.084 15.9644   1
   0 -10   3 107.460 7.98145   2
  -1 -10  -3 67.2305 6.76472   2
  -1 -10  -3 79.3347 13.8905   1
   1  10  -3 68.8623 12.2797   1
  -1 -10  -3 75.4859 12.7472   1
   1 -10   3 63.3458 12.3977   1
   1 -10   3 76.2937 6.31077   2
  -1  10  -3 83.0716 14.1089   1
  -1 -10   3 72.8057 12.7624   1
   1 -10  -3 73.5705 5.70912   2
   1 -10  -3 63.0623 12.2114   1
  -1 -10   3 69.7988 6.50182   2
   1 -10  -3 67.3920 12.3366   1
  -2 -10  -3 62.8273 6.68718   2
   2  10  -3 66.5060 5.19065   5
   2 -10   3 62.6315 6.44469   2
  -2 -10  -3 55.4906 11.2641   1
   2 -10  -3 38.7153 4.73856   2
  -2 -10   3 58.1646 11.4230   1
   2 -10  -3 40.8419 10.4571   1
   2  10   3 47.8370 4.25423   5
  -2 -10   3 53.1057 6.01055   2
   3 -10   3 48.4601 4.94474   3
  -3 -10  -3 57.1118 7.21263   2
   3 -10  -3 59.4743 5.34238   3
   3  10   3 50.3721 4.04358   5
   3  10   3 45.0009 4.79985   4
  -3 -10   3 46.4996 6.26043   2
   4 -10   3 38.1995 4.76458   3
  -4 -10  -3 50.4867 8.00074   2
   4  10  -3 51.2543 4.66439   4
   4  10  -3 42.8802 3.97112   5
   4 -10  -3 47.3835 5.14338   3
   4  10   3 53.7762 4.04903   5
   4  10   3 50.6341 4.80584   4
  -4 -10   3 50.9351 7.05968   2
   5 -10   3 26.4216 4.22118   3
   5  10  -3 22.0789 3.11860   5
   5  10  -3 21.2192 3.28102   4
   5  10   3 18.7163 3.22060   4
   5 -10  -3 21.2886 4.35386   3
   5  10   3 23.7068 2.97527   5
   6 -10   3 192.528 11.8409   3
   6  10  -3 180.034 11.6520   4
   6  10   3 191.959 11.9475   4
   6 -10  -3 178.429 11.9196   3
   7 -10   3 9.99966 2.82388   3
   7  10  -3 9.67383 2.79820   4
   7 -10  -3 13.2284 3.00051   3
   7  10   3 10.3536 2.78932   4
   8  10  -3 4.67920 2.30952   4
   8  10   3 4.76791 2.32773   4
   8 -10  -3 10.3381 2.70666   3
   9  10  -3 3.66040 1.84286   4
   9  10   3 6.57291 2.01726   4
   0 -11   3 1.58240 1.92615   2
   0 -11  -3 1.09179 1.96314   2
   0 -11   3 1.64102 5.50322   1
   0  11  -3 2.04687 6.90351   1
   0 -11  -3 -0.7677 5.71204   1
   0 -11  -3 2.58039 6.88411   1
   1 -11   3 28.4244 4.40117   2
  -1 -11  -3 23.4231 4.43048   2
   1  11  -3 18.7475 2.96318   5
  -1 -11  -3 8.88984 7.39781   1
   1 -11   3 19.7271 8.85434   1
  -1 -11   3 36.2383 5.53049   2
   1 -11  -3 29.4794 10.1944   1
   1  11   3 20.5784 2.93502   5
   1 -11  -3 20.6549 8.54974   1
  -1 -11   3 30.7911 10.0588   1
   1 -11  -3 29.1427 3.85179   2
   2 -11   3 114.777 9.36990   2
  -2 -11  -3 110.186 9.65695   2
   2  11  -3 104.709 7.05065   5
  -2 -11   3 108.814 9.34554   2
   2 -11  -3 111.285 7.85715   2
   2  11   3 107.550 7.06492   5
   3 -11   3 29.6785 4.03536   3
  -3 -11  -3 37.5744 6.56377   2
   3  11  -3 24.8965 2.88992   5
   3  11  -3 25.0966 3.65012   4
  -3 -11   3 15.9707 4.49733   2
   3  11   3 14.9953 2.65913   5
   3  11   3 16.3511 2.84928   4
   3 -11  -3 16.8352 3.12976   3
   4 -11   3 15.7465 3.05918   3
   4  11  -3 11.4752 2.52255   4
  -4 -11  -3 8.92099 6.14009   2
   4  11  -3 16.2672 2.78286   5
   4 -11  -3 18.5883 3.24500   3
  -4 -11   3 13.1717 4.81973   2
   4  11   3 14.5360 2.29046   5
   4  11   3 11.5090 2.65257   4
   5  11  -3 16.5545 2.26197   5
   5  11  -3 14.0919 2.86072   4
   5 -11   3 18.9843 3.30801   3
   5  11   3 16.9940 2.84243   5
   5 -11  -3 16.7161 3.28557   3
   5  11   3 14.8487 3.02084   4
   6  11  -3 21.2087 3.52250   4
   6 -11   3 29.3721 4.45937   3
   6 -11  -3 24.8443 4.69201   3
   6  11   3 20.2965 3.36792   4
   7  11  -3 57.5207 5.66071   4
   7  11   3 62.0333 5.71783   4
   7 -11  -3 58.0355 5.80851   3
   8  11  -3 3.64811 2.37671   4
   8 -11  -3 5.30790 2.62963   3
   8  11   3 5.69193 2.31531   4
   9  11  -3 4.64631 1.76551   4
   9  11   3 1.92750 1.64074   4
   0  12   3 4.04599 1.76381   5
   0 -12  -3 9.26738 2.96387   2
   0 -12   3 5.74580 2.61557   2
   0 -12  -3 3.13720 11.9278   1
   0 -12  -3 0.30522 10.9214   1
   1  12  -3 20.6243 3.03639   5
  -1  12   3 28.6934 4.02371   5
   1 -12   3 29.3851 4.71542   2
   1 -12  -3 30.6105 4.49870   2
   1  12   3 21.7114 3.09247   5
  -1  12  -3 27.2075 4.19116   5
  -1 -12   3 26.3849 4.87544   2
  -2  12   3 137.256 10.1788   5
   2  12  -3 150.373 9.43053   4
   2  12  -3 134.579 8.71228   5
   2 -12   3 132.118 11.1716   2
  -2 -12  -3 152.311 11.8727   2
  -2  12  -3 144.019 10.2943   5
   2 -12  -3 136.355 9.78384   2
  -2 -12   3 139.456 11.1924   2
   2  12   3 138.148 8.79843   5
   3  12  -3 66.5404 5.08128   5
  -3 -12  -3 72.1295 9.04708   2
   3  12  -3 63.8983 5.48289   4
   3  12   3 70.0332 5.16680   5
   3  12   3 60.1564 5.53339   4
  -3 -12   3 63.9359 8.23862   2
   3 -12  -3 66.0294 6.17732   3
   4  12  -3 31.6085 4.31554   4
   4  12  -3 33.4419 3.64832   5
   4  12   3 39.9848 3.68200   5
   4 -12  -3 38.6777 5.08130   3
   4  12   3 36.2094 4.36103   4
   5  12  -3 13.7523 2.21597   5
   5  12  -3 15.0541 2.93660   4
   5 -12  -3 16.4289 3.36131   3
   5  12   3 15.0393 2.97430   4
   5  12   3 14.7805 2.34833   5
   6  12  -3 66.6478 5.93758   4
   6 -12  -3 59.4829 6.13627   3
   6  12   3 63.0089 5.88848   4
   7  12  -3 24.6883 4.11952   4
   7 -12  -3 21.5628 4.33382   3
   7  12   3 19.9092 3.35327   4
   8  12  -3 31.7701 3.81246   4
   8  12   3 25.7367 3.77380   4
   9  12  -3 8.45362 1.75980   4
   9  12   3 9.19070 1.73729   4
   0 -13  -3 7.21244 3.10282   2
   0  13  -3 5.76341 2.04593   5
   0  13   3 4.99603 1.93377   5
   0 -13   3 7.55859 3.21272   2
  -1  13   3 58.4915 5.34118   5
  -1 -13  -3 41.6598 6.28391   2
   1  13  -3 40.8996 4.30133   5
   1 -13   3 59.6842 6.86402   2
  -1 -13   3 44.9456 6.24060   2
  -1  13  -3 62.4386 5.52526   5
   1  13   3 41.8507 4.34663   5
   1 -13  -3 57.0087 6.35520   2
  -2 -13  -3 59.7395 7.87565   2
   2 -13   3 55.6666 9.08324   2
   2  13  -3 49.3854 4.96432   4
  -2  13   3 66.9344 6.46986   5
   2  13  -3 60.7858 4.87922   5
   2  13   3 69.7597 6.31404   4
  -2 -13   3 52.3555 7.47701   2
   2  13   3 61.5030 4.93312   5
  -2  13  -3 47.6631 6.26988   5
   3  13  -3 113.876 7.90482   5
  -3 -13  -3 111.420 12.2331   2
   3  13  -3 117.547 8.02377   4
  -3 -13   3 123.414 11.7269   2
  -3  13  -3 130.460 10.2292   5
   3  13   3 128.094 8.11819   4
   3  13   3 116.812 7.91848   5
   4  13  -3 1.71772 1.95094   4
   4  13  -3 -0.8095 1.32928   5
   4  13   3 0.22804 1.93745   4
   4  13   3 -0.8525 1.24307   5
   4 -13  -3 1.79344 2.69494   3
   5  13  -3 1.99855 1.44066   5
   5  13  -3 0.12467 1.88806   4
   5  13   3 2.31428 1.98643   4
   5  13   3 3.18595 1.57604   5
   5 -13  -3 3.58837 2.66308   3
   6  13  -3 10.5972 2.72170   4
   6 -13  -3 12.7229 3.09942   3
   6  13   3 10.2209 2.69973   4
   7  13  -3 38.4791 4.62798   4
   7  13   3 40.7844 4.61103   4
   8  13  -3 8.00972 2.07824   4
   8  13   3 7.46130 2.18391   4
   9  13  -3 2.64009 1.23655   4
   9  13   3 0.28810 1.20477   4
   0 -14   3 203.476 14.6978   2
   0  14  -3 204.883 12.6706   5
   0  14   3 206.317 12.6789   5
   0 -14  -3 212.308 14.6933   2
   1 -14   3 51.9684 8.22996   2
  -1  14   3 41.4159 4.94434   5
   1  14  -3 40.5178 4.39638   5
  -1 -14  -3 46.5928 7.32614   2
  -1  14  -3 63.5688 5.43328   5
   1 -14  -3 46.0777 6.81703   2
   1  14   3 40.7060 4.24019   5
  -1 -14   3 40.4969 6.66380   2
   2  14  -3 103.702 7.14883   5
  -2  14   3 93.4677 8.00620   5
  -2 -14  -3 100.192 11.3025   2
   2  14  -3 100.478 7.09911   4
  -2 -14   3 103.936 10.5512   2
   2  14   3 98.4780 7.06215   5
  -2  14  -3 92.9366 7.94972   5
  -3  14   3 4.18311 3.98078   5
   3  14  -3 8.44154 2.41727   4
   3  14  -3 9.47125 2.22521   5
   3  14   3 7.74356 1.98116   5
  -3  14  -3 -1.5453 3.81733   5
   3  14   3 7.27537 2.53404   4
   4  14  -3 32.3544 3.59804   5
   4  14  -3 34.2721 4.37434   4
   4  14   3 30.6444 3.57699   5
   4  14   3 32.8038 4.29696   4
   5  14  -3 14.5617 2.22129   5
   5  14  -3 18.4835 3.12129   4
   5  14   3 18.7258 3.20057   4
   5  14   3 17.7449 2.78612   5
   6  14  -3 6.61703 2.42343   4
   6  14   3 9.61534 2.52083   4
   7  14  -3 6.38035 2.75288   4
   7  14   3 4.13124 2.15581   4
   8  14  -3 3.38217 1.68571   4
   8  14   3 4.54383 1.59981   4
   0 -15  -3 4.31604 4.73770   2
   0  15  -3 6.67826 2.07765   5
   0  15   3 4.77868 2.00718   5
   0 -15   3 3.99429 4.69809   2
   1  15  -3 19.8774 3.31504   5
  -1  15   3 32.6061 4.28316   5
   1 -15   3 7.75908 7.11470   2
  -1 -15  -3 17.3873 5.86610   2
  -1  15  -3 29.9705 4.44711   5
  -1 -15   3 20.6848 6.21311   2
   1  15   3 24.6697 3.51200   5
   2  15  -3 4.38890 2.44330   4
   2  15  -3 6.39356 2.10306   5
  -2  15   3 0.53510 2.42708   5
   2  15   3 3.93109 1.79126   5
  -2  15  -3 3.66167 2.54716   5
  -3  15   3 28.0438 5.04759   5
   3  15  -3 29.8290 3.72003   5
   3  15  -3 29.1483 4.02559   4
   3  15   3 25.3405 3.53671   5
   3  15   3 33.5237 4.49313   4
  -3  15  -3 31.6172 4.93958   5
   4  15  -3 91.1971 7.09433   4
   4  15  -3 98.8257 6.87310   5
   4  15   3 102.625 7.14006   4
   4  15   3 108.016 7.07811   5
   5  15  -3 8.92902 1.81544   5
   5  15  -3 6.19495 2.27130   4
   5  15   3 9.26954 2.57575   4
   5  15   3 6.56511 1.72629   5
   6  15  -3 11.1622 2.51716   4
   6  15   3 14.4527 2.69777   4
   7  15  -3 11.3205 2.20876   4
   7  15   3 7.51261 2.03704   4
   8  15  -3 7.90881 1.62057   4
   8  15   3 10.8868 1.72399   4
   0  16  -3 243.001 14.8056   5
   0  16   3 243.284 14.7688   5
  -1  16   3 20.9381 3.54768   5
   1  16  -3 13.4954 2.70038   5
   1  16   3 15.2636 2.74463   5
  -1  16  -3 19.7713 3.16572   5
   2  16  -3 250.376 14.3655   5
  -2  16   3 234.043 14.9271   5
  -2  16  -3 227.711 14.8215   5
   2  16   3 239.926 14.3264   5
  -3  16   3 52.9557 6.85232   5
   3  16  -3 35.1502 4.30853   4
   3  16  -3 39.0136 4.16069   5
   3  16   3 29.2395 4.60896   4
   3  16   3 34.4224 3.99578   5
  -3  16  -3 38.4857 6.21334   5
   4  16  -3 8.74507 2.36096   4
   4  16  -3 6.45704 1.87068   5
   4  16   3 2.02197 2.19365   4
   4  16   3 3.92574 1.72025   5
   5  16  -3 34.3861 3.17604   5
   5  16  -3 30.0298 3.96018   4
   5  16   3 29.1527 3.14623   5
   5  16   3 30.3999 3.98658   4
   6  16  -3 6.02072 2.53056   4
   6  16   3 7.22637 2.16175   4
   7  16  -3 8.43270 1.80661   4
   7  16   3 9.78454 1.95291   4
   0  17   3 629.203 34.8673   5
   0  17  -3 648.801 34.9496   5
  -1  17   3 42.0680 4.91371   5
   1  17  -3 37.1051 4.45717   5
   1  17   3 40.0287 4.37940   5
  -1  17  -3 37.2144 4.79081   5
   2  17  -3 49.9858 4.89108   5
  -2  17   3 44.3943 5.57748   5
  -2  17  -3 39.0704 5.13582   5
   2  17   3 50.2195 4.75518   5
  -3  17   3 3.90919 3.24216   5
   3  17  -3 1.92905 1.60408   5
   3  17   3 0.94345 1.51382   5
  -3  17  -3 1.55325 3.02927   5
   4  17  -3 2.47333 1.50147   5
   4  17  -3 2.56101 2.00788   4
   4  17   3 1.05708 1.42933   5
   4  17   3 1.60362 2.20264   4
   5  17  -3 14.4924 2.27847   5
   5  17  -3 12.6660 2.35877   4
   5  17   3 14.2287 2.56284   4
   6  17  -3 57.2757 4.64470   4
   6  17   3 63.5043 4.69239   4
   0  18   3 5.34449 2.01266   5
   0  18  -3 2.03213 1.79202   5
  -1  18   3 48.9899 5.30068   5
   1  18  -3 51.5717 5.07404   5
  -1  18  -3 45.4210 5.14430   5
   1  18   3 54.3959 5.14639   5
  -2  18   3 39.2562 5.30000   5
   2  18  -3 40.1501 4.43737   5
  -2  18  -3 41.2950 5.14862   5
   2  18   3 40.9801 4.40851   5
   3  18  -3 41.7471 4.30838   5
  -3  18   3 45.5113 6.43725   5
   3  18   3 39.9819 4.20660   5
  -3  18  -3 40.3230 6.22338   5
   4  18  -3 9.86943 2.03247   5
   4  18   3 11.6620 2.13834   5
   5  18   3 25.2229 2.51821   5
   0  19   3 52.6143 5.26251   5
   0  19  -3 53.1507 5.24644   5
  -1  19   3 7.93491 2.32309   5
   1  19  -3 4.72952 1.94006   5
   1  19   3 4.03469 1.81886   5
  -1  19  -3 6.02730 2.19167   5
   2  19  -3 26.9540 3.75609   5
  -2  19   3 18.9059 3.46781   5
  -2  19  -3 19.1993 3.44684   5
   2  19   3 28.3037 3.66689   5
   3  19  -3 49.9945 4.47183   5
  -3  19   3 40.0277 6.33134   5
   3  19   3 48.5654 4.45718   5
  -3  19  -3 52.2238 6.42456   5
   4  19   3 6.31256 2.04819   5
   0  20   3 109.868 7.91385   5
   0  20  -3 107.100 7.95175   5
  -1  20   3 21.4964 3.66764   5
   1  20  -3 21.9470 3.34678   5
  -1  20  -3 13.8422 3.01357   5
   1  20   3 15.8131 2.77304   5
   2  20  -3 2.14854 1.56366   5
  -2  20  -3 5.19065 2.48654   5
   2  20   3 2.78100 1.71304   5
   3  20  -3 32.5629 3.43620   5
  -3  20   3 28.6345 4.46956   5
  -3  20  -3 33.0360 4.44966   5
   3  20   3 34.3648 3.52928   5
   4  20  -3 24.5489 2.55270   5
   4  20   3 22.1888 2.57109   5
   0  21   3 1.72847 1.68229   5
   0  21  -3 0.24764 1.57727   5
  -1  21   3 2.88757 1.67308   5
   1  21  -3 3.03049 1.84609   5
  -1  21  -3 2.96241 1.80119   5
   1  21   3 4.92768 1.79285   5
   2  21  -3 18.4599 3.06722   5
  -2  21   3 17.6586 3.08904   5
   2  21   3 20.9201 4.44568   5
  -2  21  -3 20.7398 3.17254   5
  -3  21   3 6.63366 3.23051   5
   3  21  -3 0.31639 1.11791   5
   3  21   3 0.18363 1.10864   5
  -3  21  -3 2.07377 2.67007   5
   4  21   3 10.2680 1.73272   5
   0  22   3 0.94443 1.43694   5
   0  22  -3 2.00728 1.52904   5
   1  22  -3 5.64977 1.70858   5
  -1  22   3 5.45802 1.82462   5
   1  22   3 4.93772 1.64735   5
  -1  22  -3 4.74745 1.80031   5
   2  22  -3 2.99444 1.38371   5
  -2  22   3 -0.0337 2.77352   5
  -2  22  -3 3.21904 1.89407   5
   2  22   3 4.69942 1.48227   5
   3  22  -3 13.6175 2.03308   5
   3  22   3 12.4711 1.93197   5
  -3  22  -3 12.2924 4.38896   5
   0  23   3 -0.1608 1.02664   5
   0  23  -3 -1.0975 1.11953   5
   1  23  -3 1.93324 1.19685   5
  -1  23   3 2.18846 1.37738   5
  -1  23  -3 3.17604 2.42476   5
   1  23   3 3.79936 1.38080   5
  -2  23   3 9.52777 2.69216   5
   2  23  -3 13.1274 2.19238   5
  -2  23  -3 7.81668 2.17022   5
   2  23   3 12.4685 2.07895   5
   0  24  -3 1.77153 1.16294   5
   0  24   3 3.04319 1.10888   5
   1  24  -3 7.72937 1.35955   5
  -1  24   3 7.52962 1.68369   5
  -1  24  -3 7.78638 1.98788   5
   1  24   3 9.48515 1.63242   5
   2  24  -3 6.53436 2.03744   5
   2  24   3 2.91099 1.08923   5
   0   0  -4 181.066 10.5659   2
   0   0   4 203.697 11.8300   1
   0   0   4 199.744 10.5591   2
   0   0  -4 207.791 11.9569   1
   1   0   4 656.284 32.7543   1
  -1   0   4 598.225 31.9104   1
  -1   0   4 555.575 30.8480   2
   1   0  -4 574.722 30.9322   2
   1   0  -4 626.528 32.0991   1
  -1   0  -4 597.660 32.5790   1
  -2   0   4 238.012 13.6905   2
   2   0   4 262.904 15.5557   1
   2   0  -4 266.840 14.0859   1
  -2   0  -4 258.121 15.3830   1
  -3   0   4 903.021 47.1603   2
   3   0   4 942.517 48.6235   1
  -3   0  -4 878.968 48.3187   1
  -4   0   4 193.419 11.5077   2
   5   0  -4 133.641 9.06264   3
  -5   0   4 168.421 9.98606   2
   5   0   4 135.960 9.53726   4
   6   0  -4 55.2124 5.61704   4
   6   0   4 62.6161 6.03939   3
   6   0   4 71.3910 6.08091   4
   6   0  -4 70.8304 5.96778   3
   7   0   4 29.4482 4.65741   4
   7   0  -4 24.9064 3.94171   4
   7   0   4 33.5910 4.89484   3
   7   0  -4 34.3258 4.94663   3
   8   0  -4 233.052 13.3947   3
   8   0  -4 207.060 13.0799   4
   8   0   4 210.076 13.2492   4
   8   0   4 218.812 13.3392   3
   9   0  -4 2.52290 2.64053   4
   9   0  -4 0.67484 2.16262   3
   0  -1   4 480.287 25.3625   2
   0  -1  -4 448.661 25.2354   2
   0  -1   4 504.451 26.6918   1
   0   1  -4 484.735 26.6114   1
   0   1  -4 499.395 25.3972   2
   0  -1  -4 475.460 26.6189   1
   0   1   4 532.123 26.8530   1
   1  -1   4 1689.54 85.8499   1
   1   1  -4 1597.50 84.2294   2
  -1   1   4 1499.82 83.9280   2
  -1  -1  -4 1749.32 85.9777   1
  -1   1   4 1631.38 85.2262   1
   1   1  -4 1703.66 85.1023   1
  -1  -1   4 1646.51 84.1780   2
   1  -1  -4 1536.69 83.8090   2
  -1   1  -4 1673.21 84.3757   2
  -1  -1   4 1708.36 85.1948   1
   1  -1  -4 1625.22 85.2302   1
  -1   1  -4 1645.65 85.7186   1
   1   1   4 1715.01 85.7246   1
  -2   1   4 401.609 22.0720   2
   2  -1   4 426.427 24.3945   1
  -2  -1  -4 409.793 24.2145   1
   2   1  -4 413.439 22.5363   1
   2   1   4 463.651 24.1927   1
  -2  -1   4 388.173 22.5007   2
  -2   1  -4 425.330 22.8275   2
   2  -1  -4 459.427 23.3557   1
  -2   1  -4 437.083 24.1934   1
  -2  -1   4 440.672 22.6498   1
   2  -1  -4 430.001 23.1002   1
  -3  -1  -4 955.590 48.6772   1
  -3   1   4 865.088 46.9822   2
   3  -1   4 904.766 49.2388   1
  -3  -1   4 912.678 47.5449   2
   3   1   4 921.012 48.5067   1
  -3   1  -4 889.484 47.8859   2
  -3   1  -4 932.445 48.9534   1
  -4   1   4 593.480 31.3546   2
  -4  -1   4 589.300 32.5803   2
  -4   1  -4 620.722 33.2317   2
  -4   1  -4 569.139 32.6414   1
  -5   1   4 1.68421 2.17679   2
   5   1  -4 -3.1971 2.46415   3
  -5  -1   4 0.14091 2.36802   2
   5  -1  -4 -1.1348 2.06220   3
   5   1   4 3.15690 2.34798   4
   6   1  -4 7.81459 2.62556   4
   6   1  -4 9.04691 2.68051   3
   6  -1   4 11.2404 2.71324   3
   6  -1   4 10.5824 2.89756   4
  -6  -1   4 0.96711 4.61734   2
   6   1   4 7.06326 2.63021   4
   6  -1  -4 9.78220 2.63903   3
   6   1   4 10.5333 2.88949   3
   6  -1  -4 8.55394 2.76045   4
   7   1  -4 18.1466 3.36688   4
   7  -1   4 17.7325 3.43317   4
   7  -1   4 21.0765 4.53317   3
   7   1  -4 26.2439 4.64448   3
   7   1   4 31.5356 5.00163   3
   7   1   4 20.4110 3.51136   4
   7  -1  -4 23.0338 4.70748   3
   8  -1   4 55.1596 5.23799   3
   8  -1   4 55.4091 5.61520   4
   8   1  -4 48.1682 5.40732   3
   8   1  -4 46.3683 5.27231   4
   8  -1  -4 48.7328 5.35175   4
   8  -1  -4 55.9873 5.54985   3
   8   1   4 44.5192 5.42836   4
   8   1   4 54.3885 5.26697   3
   9  -1   4 23.9386 3.53799   4
   9   1  -4 21.9212 3.38846   4
   9   1   4 28.8958 4.21505   4
   9  -1  -4 27.7612 4.14507   3
   0   2  -4 157.249 10.3417   1
   0  -2  -4 155.804 10.2908   1
   0   2   4 157.515 10.3056   1
   0  -2   4 166.669 10.2944   1
   0   2  -4 157.624 8.84708   2
   0  -2   4 153.427 8.76345   2
   1   2  -4 905.520 49.3291   1
   1  -2   4 873.486 48.2074   2
   1  -2   4 927.521 49.9852   1
  -1   2   4 878.409 49.6916   1
  -1  -2  -4 973.477 50.0608   1
  -1   2  -4 931.065 48.3295   2
   1   2   4 959.848 49.8780   1
  -1  -2   4 971.253 49.4038   1
  -1   2  -4 972.492 50.1229   1
   1  -2  -4 947.623 49.6175   1
  -1  -2   4 904.954 48.2424   2
   1  -2  -4 972.285 47.5875   2
   2  -2   4 1955.95 98.5414   1
  -2  -2  -4 1985.76 98.4943   1
   2   2  -4 1927.43 96.8039   1
   2   2   4 1895.20 97.9083   1
   2  -2  -4 1892.73 97.5541   1
  -2   2  -4 1770.25 96.5161   2
  -2   2  -4 1778.10 98.1757   1
   2  -2  -4 1915.76 97.5391   1
  -2  -2   4 1774.00 96.4316   2
  -2  -2   4 1905.98 96.9251   1
  -3  -2  -4 3.18445 2.48679   1
   3  -2   4 4.50015 2.74459   1
  -3  -2   4 4.31217 1.72828   2
  -3   2  -4 2.86055 2.37733   2
   3  -2  -4 3.27269 2.04409   1
   3   2   4 3.99944 2.14940   1
   3  -2  -4 0.78745 1.72345   1
  -3   2  -4 0.31682 2.32344   1
  -4   2   4 108.370 6.82925   2
  -4   2   4 107.747 7.15618   2
   4  -2   4 115.415 9.59684   1
  -4   2  -4 130.742 9.93278   2
  -4  -2   4 121.431 8.24239   2
  -4   2  -4 126.895 9.48447   1
   5  -2   4 62.0822 5.52598   3
   5   2  -4 60.0061 5.42210   4
   5  -2  -4 64.7523 5.49605   3
   5   2   4 70.7946 5.86113   4
  -5  -2   4 72.1746 6.56719   2
   6  -2   4 25.7262 4.34459   3
   6   2  -4 30.2854 4.39818   3
  -6  -2  -4 18.9494 5.95296   2
   6  -2   4 28.7413 3.91653   4
   6   2  -4 27.2567 4.22918   4
   6   2   4 29.6835 4.13735   4
   6  -2  -4 22.9017 4.21522   3
   6   2   4 34.5867 5.78421   3
   6  -2  -4 20.7589 3.73567   4
   7   2  -4 59.4597 5.60474   4
   7  -2   4 67.5940 5.68027   3
   7  -2   4 49.0797 5.73581   4
   7   2  -4 65.7956 5.91179   3
   7   2   4 52.0115 5.67087   4
   7  -2  -4 50.6434 5.71738   4
   7  -2  -4 45.5348 5.44824   3
   7   2   4 49.6152 6.20801   3
   8  -2   4 16.2532 3.14675   3
   8   2  -4 12.9603 2.94904   4
   8  -2   4 18.3132 3.24494   4
   8   2  -4 15.1353 3.09394   3
   8   2   4 11.7489 3.04915   3
   8  -2  -4 13.3652 3.19997   4
   8   2   4 15.6028 3.22569   4
   8  -2  -4 20.3344 4.21468   3
   9  -2   4 0.99314 2.86693   4
   9   2  -4 6.01575 3.12871   4
   9   2  -4 15.5660 2.96289   3
   9   2   4 8.94615 2.65374   4
   9  -2  -4 12.2329 2.98280   3
  10   2   4 4.35710 2.06655   4
   0   3  -4 479.674 24.2393   2
   0   3  -4 441.631 25.6517   1
   0  -3  -4 434.372 25.5695   1
   0   3   4 450.861 25.9080   1
   0  -3   4 431.353 25.4325   1
   0  -3   4 449.415 23.6810   2
  -1  -3  -4 177.612 11.4123   1
   1  -3   4 167.187 9.49037   2
   1   3  -4 178.520 10.9975   1
   1  -3   4 168.211 11.3284   1
   1   3  -4 162.954 9.52541   2
  -1   3  -4 145.555 11.2054   1
   1   3   4 144.370 10.9409   1
   1  -3  -4 155.117 11.0173   1
  -1  -3   4 152.922 10.5484   1
  -1  -3   4 150.976 9.27710   2
   2   3  -4 38.8028 4.70626   1
  -2  -3  -4 38.3909 5.43865   1
  -2   3  -4 48.9158 4.32781   2
  -2   3  -4 55.2773 6.16971   1
   2  -3  -4 45.4794 5.85787   1
  -2  -3   4 52.5822 4.27649   2
  -2  -3   4 52.2576 4.72950   1
   2   3   4 50.6157 6.21833   1
   3  -3   4 816.052 47.0136   1
  -3  -3  -4 848.296 46.6670   1
  -3  -3  -4 846.602 45.7777   1
   3  -3  -4 846.890 45.8400   1
   3  -3  -4 855.260 45.8853   1
  -3   3  -4 847.752 44.6602   2
  -3   3  -4 853.563 46.7903   1
  -4   3  -4 -3.3852 7.77294   2
  -4  -3   4 5.96303 2.49612   2
  -4   3  -4 5.19892 3.99717   1
   5   3  -4 61.3618 5.16187   4
   5  -3   4 53.9606 5.28392   3
   5   3   4 59.3792 6.67912   4
  -5  -3   4 68.5288 6.59758   2
   5  -3  -4 57.0766 6.30667   3
   6   3  -4 11.9359 2.77921   4
   6   3  -4 13.5757 2.84233   3
  -6  -3  -4 14.2531 5.82291   2
   6  -3   4 22.5773 4.18776   3
   6  -3   4 16.9646 3.29160   4
   6  -3  -4 21.2234 4.12495   4
   6  -3  -4 10.6881 2.82103   3
   6   3   4 35.8353 6.88585   3
   6   3   4 9.19634 2.71726   4
  -6  -3   4 7.51963 4.90686   2
   7  -3   4 -1.9088 2.23667   3
   7   3  -4 5.72309 2.70709   3
   7  -3   4 0.81534 2.56400   4
   7   3  -4 1.53168 2.26624   4
   7  -3  -4 5.52300 3.36425   4
   7   3   4 2.59503 2.32216   4
   7   3   4 10.9592 3.27485   3
   7  -3  -4 -1.2651 2.34342   3
   8  -3   4 0.65515 2.58541   4
   8  -3   4 1.47961 2.32114   3
   8   3  -4 2.32372 2.56036   3
   8   3  -4 6.11547 2.47004   4
   8  -3  -4 3.42041 2.26776   3
   8   3   4 -0.3025 2.08723   4
   9   3  -4 2.57350 2.80324   3
   9  -3   4 -0.1851 3.41085   4
   9  -3  -4 6.68125 2.57736   3
   9   3   4 4.57706 2.37451   4
  10   3   4 22.8313 3.59577   4
   0  -4  -4 362.717 22.0110   1
   0  -4  -4 365.625 22.0694   1
   0  -4   4 368.270 19.5611   2
   0   4  -4 373.652 22.1185   1
   0   4  -4 349.273 19.6918   2
   0  -4   4 363.592 21.8562   1
  -1  -4  -4 1273.43 69.2944   1
   1   4  -4 1223.10 67.1264   2
   1  -4   4 1291.42 66.7238   2
   1  -4   4 1246.85 69.3410   1
  -1  -4   4 1279.41 66.9155   2
  -1   4  -4 1309.77 69.6165   1
   1  -4  -4 1350.78 69.4711   1
   1  -4  -4 1314.39 66.0445   2
  -1   4  -4 1250.12 66.6964   2
   1  -4  -4 1333.11 69.3666   1
  -1  -4   4 1371.39 69.0868   1
   2  -4   4 756.796 41.5487   1
  -2  -4  -4 738.984 40.8895   1
   2   4  -4 781.188 40.4078   1
  -2  -4  -4 750.784 41.1985   1
   2  -4   4 705.514 38.3716   2
   2  -4  -4 722.048 40.9604   1
  -2  -4   4 714.151 38.7965   2
  -2   4  -4 769.947 43.2517   1
  -2   4  -4 720.780 38.3912   2
  -2  -4   4 728.216 40.1395   1
   2  -4  -4 690.177 40.6809   1
  -3  -4  -4 263.172 18.2031   1
   3  -4   4 271.084 18.5387   1
  -3  -4  -4 253.434 17.2018   1
  -3  -4   4 278.314 16.1620   1
   3  -4  -4 292.510 17.9417   1
  -3  -4   4 263.517 15.9513   2
  -3   4  -4 274.855 15.5672   2
  -3  -4   4 259.014 16.0007   1
   3  -4  -4 288.450 17.8488   1
  -3   4  -4 280.357 18.5852   1
  -4  -4  -4 123.892 9.54115   1
  -4  -4   4 139.058 9.59507   2
   4  -4  -4 128.871 10.7771   1
  -4   4  -4 135.925 9.78287   2
   5  -4   4 42.4927 4.68431   3
   5   4  -4 43.0380 4.58748   4
   5  -4  -4 52.6870 5.13551   3
  -5  -4   4 71.0085 6.81586   2
   5   4   4 57.0570 5.08967   4
  -6  -4  -4 19.7169 6.17036   2
   6  -4   4 34.2865 4.43961   3
   6  -4   4 29.9471 4.07631   4
   6   4  -4 28.2436 4.39599   3
   6   4  -4 24.6470 3.98247   4
  -6  -4   4 27.0738 6.50687   2
   7  -4   4 43.2506 5.06509   3
   7  -4   4 55.8170 5.60179   4
   7   4  -4 36.9326 5.33798   3
   7   4  -4 44.8802 4.81225   4
   7   4   4 31.4884 4.89437   4
   7  -4  -4 41.3505 5.06062   3
   8   4  -4 6.95776 2.56542   4
   8   4  -4 7.09858 2.95993   3
   8  -4   4 14.0384 3.31946   4
   8  -4   4 16.0699 2.81899   3
   8  -4  -4 14.7740 3.02277   3
   8   4   4 14.0160 2.98746   4
   9   4  -4 7.11840 3.28750   4
   9   4   4 9.69838 2.57606   4
   9  -4  -4 11.7821 2.57088   3
  10   4   4 1.35557 1.63275   4
   0  -5  -4 21.4465 4.81038   1
   0  -5   4 19.5666 2.74059   2
   0  -5  -4 21.7538 4.90367   1
   0   5  -4 23.6041 4.93211   1
   0  -5   4 25.8959 4.95079   1
   0   5  -4 17.4894 2.95033   2
   1  -5   4 490.505 24.9677   2
   1   5  -4 464.205 27.6623   1
  -1  -5  -4 450.929 27.9005   1
   1  -5   4 483.573 28.3255   1
  -1  -5  -4 467.540 28.1776   1
  -1   5  -4 465.155 25.0186   2
   1  -5  -4 473.827 28.1947   1
   1  -5  -4 478.299 24.2805   2
  -1  -5   4 442.860 27.4059   1
   1  -5  -4 448.738 27.9252   1
  -1   5  -4 488.112 28.4452   1
  -1  -5   4 435.995 25.1293   2
   2  -5   4 478.970 25.2086   2
   2  -5   4 452.791 28.6099   1
   2   5  -4 515.305 27.9637   1
  -2  -5  -4 508.562 28.8521   1
  -2  -5  -4 494.952 28.3851   1
  -2   5  -4 433.953 25.0906   2
   2  -5  -4 476.951 28.5868   1
  -2  -5   4 439.145 25.6579   2
   2  -5  -4 473.224 28.3693   1
  -2  -5   4 455.265 27.4812   1
  -2   5  -4 455.531 28.8209   1
  -3  -5  -4 428.561 25.9373   1
  -3  -5  -4 400.585 24.7013   1
  -3   5  -4 404.967 21.9374   2
  -3  -5   4 410.984 23.9664   1
   3  -5  -4 381.526 28.1381   1
  -3   5  -4 411.047 26.1937   1
  -3  -5   4 395.002 23.5602   1
   3  -5  -4 402.402 25.2627   1
  -3  -5   4 374.724 22.5917   2
  -4  -5  -4 5.28191 3.72755   1
  -4   5  -4 19.2096 3.71352   2
  -4  -5   4 11.6332 3.18449   2
   4  -5  -4 10.2759 5.07477   1
   5   5  -4 274.833 15.1695   4
   5   5  -4 245.371 16.0226   3
   5  -5   4 268.194 15.0233   3
   5   5   4 265.921 15.4344   4
   5  -5  -4 260.155 15.2650   3
  -5  -5   4 290.320 17.5919   2
   6   5  -4 72.8425 6.05189   3
   6  -5   4 82.6101 6.24577   3
   6  -5   4 59.4547 6.81566   4
   6   5  -4 71.6592 6.02474   4
  -6  -5   4 55.5196 9.00525   2
   6  -5  -4 69.1166 6.14216   3
   6   5   4 63.9823 5.99826   4
   7  -5   4 6.95195 2.59495   3
   7   5  -4 6.40511 2.53923   4
   7  -5   4 -1.8504 3.07756   4
   7   5  -4 4.92676 2.67337   3
   7   5   4 8.82419 2.87135   4
   7  -5  -4 8.31509 2.79046   3
   8  -5   4 44.4119 5.08260   3
   8   5  -4 59.4672 6.46218   3
   8   5  -4 37.0543 4.95359   4
   8  -5  -4 46.6498 5.35172   3
   8   5   4 45.7268 5.31746   4
   9   5  -4 7.06473 2.29422   4
   9   5   4 9.09408 3.17711   4
  10   5  -4 8.18066 2.00645   4
  10   5   4 6.62307 1.95741   4
   0  -6  -4 239.629 17.0730   1
   0  -6   4 240.077 13.5167   2
   0   6  -4 246.868 17.1304   1
   0  -6  -4 226.880 16.8147   1
   0   6  -4 224.620 13.7566   2
   0  -6   4 238.137 16.7149   1
   1  -6   4 56.1445 4.61491   2
  -1  -6  -4 61.4651 7.62227   1
   1  -6   4 56.1050 7.14022   1
  -1  -6  -4 54.4065 7.44917   1
   1   6  -4 61.4114 7.53587   1
   1  -6  -4 65.1704 7.87840   1
   1  -6  -4 61.5865 4.03738   2
  -1   6  -4 58.0618 8.51827   1
  -1   6  -4 61.3382 4.95971   2
  -1  -6   4 52.0331 4.75206   2
   1  -6  -4 60.3678 7.68985   1
  -1  -6   4 49.2796 6.58036   1
   2   6  -4 119.933 10.8343   1
   2  -6   4 94.5556 10.2923   1
  -2  -6  -4 105.265 10.3401   1
   2  -6   4 105.187 7.33076   2
  -2  -6  -4 106.321 10.5771   1
  -2  -6   4 123.850 10.1014   1
  -2   6  -4 103.869 7.30268   2
   2  -6  -4 108.497 10.5200   1
  -2   6  -4 120.868 11.4880   1
  -2  -6   4 110.043 7.83439   2
  -3  -6  -4 202.753 15.7868   1
  -3  -6  -4 177.875 14.7464   1
   3  -6   4 199.714 16.3827   1
  -3   6  -4 192.818 11.8029   2
  -3  -6   4 209.759 14.9338   1
   3  -6  -4 174.473 15.4331   1
  -3  -6   4 197.371 14.1478   1
   3  -6  -4 186.949 15.5733   1
  -3   6  -4 211.394 16.9402   1
  -3  -6   4 204.303 12.7978   2
  -4  -6  -4 84.2243 9.82161   1
   4  -6   4 66.7371 5.63920   3
   4   6  -4 79.4477 5.69286   4
   4  -6  -4 70.9719 10.3246   1
   4   6   4 70.9223 6.76125   4
   4  -6  -4 71.8325 6.81552   3
  -4  -6   4 84.7334 7.25884   2
  -4   6  -4 71.8594 6.76491   2
   5   6  -4 20.5131 3.56175   3
   5  -6   4 23.2613 3.90785   3
  -5  -6  -4 26.5437 5.73731   2
   5   6  -4 22.6932 3.17509   4
  -5  -6   4 22.7384 4.91546   2
   5  -6  -4 20.8968 4.03320   3
   5   6   4 23.7375 3.25354   4
   6   6  -4 229.133 13.1909   4
   6  -6   4 226.632 13.2003   3
   6   6  -4 205.209 12.8023   3
  -6  -6  -4 239.149 18.7076   2
   6  -6   4 172.734 15.5770   4
   6   6   4 233.205 13.3812   4
  -6  -6   4 205.977 17.2101   2
   6  -6  -4 226.980 13.3734   3
   7   6  -4 32.4752 4.82844   3
   7   6  -4 23.1922 3.64035   4
   7  -6   4 30.2211 4.41878   3
   7  -6  -4 21.0137 4.31243   3
   7   6   4 26.6376 4.40584   4
   8  -6   4 6.75418 2.44597   3
   8   6  -4 7.00764 2.50116   4
   8   6   4 3.81261 2.59563   4
   8  -6  -4 7.64975 2.82010   3
   9   6  -4 22.5641 3.73786   4
   9   6   4 28.2906 3.96460   4
   9  -6  -4 18.9780 3.13285   3
  10   6  -4 11.5644 2.12896   4
  10   6   4 6.44763 1.88216   4
   0   7  -4 28.5496 4.37919   2
   0  -7  -4 35.0010 7.04642   1
   0  -7  -4 28.7124 3.51604   2
   0   7  -4 40.1598 7.67952   1
   0  -7   4 30.8389 6.41715   1
   0  -7  -4 37.5080 7.17789   1
   0  -7   4 29.7725 3.49403   2
   1   7  -4 258.380 17.9511   1
  -1  -7  -4 256.591 18.1674   1
  -1  -7  -4 263.501 18.5627   1
   1  -7   4 252.536 22.0925   1
   1  -7   4 245.022 13.6474   2
   1  -7  -4 215.841 17.4998   1
  -1   7  -4 235.056 18.2516   1
   1  -7  -4 221.059 17.5058   1
  -1   7  -4 215.035 13.8068   2
  -1  -7   4 237.205 13.9681   2
  -1  -7   4 231.594 17.2024   1
   1  -7  -4 215.064 12.9141   2
   2   7  -4 1127.45 61.1729   1
   2  -7   4 1114.95 56.9527   2
   2  -7   4 1118.37 62.5147   1
  -2  -7  -4 1119.02 61.6941   1
  -2  -7  -4 1113.54 62.0260   1
   2  -7  -4 997.663 61.3349   1
  -2  -7   4 1087.19 57.5817   2
   2  -7  -4 1029.36 61.7121   1
  -2  -7   4 1099.30 60.9269   1
  -2   7  -4 1043.07 56.8193   2
  -2   7  -4 1100.74 62.4216   1
  -3  -7  -4 445.495 28.7992   1
   3  -7  -4 434.498 36.7648   1
  -3  -7   4 427.359 25.2733   2
  -3  -7   4 454.489 27.9270   1
  -3   7  -4 440.353 24.2513   2
   4   7  -4 157.547 9.60061   4
  -4  -7  -4 157.524 14.5204   1
  -4  -7  -4 189.284 12.7864   2
   4  -7   4 148.262 9.76203   3
  -4  -7   4 188.491 13.3951   1
   4   7   4 163.864 9.76538   4
   4  -7  -4 144.834 9.73643   3
  -4   7  -4 129.289 10.0922   2
   5   7  -4 17.5304 3.69570   3
   5   7  -4 21.4582 3.21812   4
  -5  -7  -4 21.6634 5.57145   2
   5  -7   4 21.6604 3.81856   3
   5   7   4 24.1934 4.03379   4
   5   7   4 22.4296 3.19027   5
   5  -7  -4 30.5634 4.17614   3
  -5  -7   4 20.4220 5.11136   2
   6   7  -4 56.2385 5.23144   4
   6   7  -4 49.8906 5.55099   3
   6  -7   4 61.5926 5.45621   3
   6   7   4 44.5388 5.18363   4
   6  -7  -4 42.7992 5.34345   3
   7  -7   4 54.5856 5.62150   3
   7   7  -4 53.6711 5.64247   4
   7   7  -4 65.7591 7.75581   3
   7  -7  -4 56.5115 5.86147   3
   7   7   4 55.8616 5.76730   4
   8  -7   4 17.6620 3.07896   3
   8   7  -4 16.7751 3.12339   4
   8  -7  -4 20.7293 4.17157   3
   8   7   4 12.3150 2.99490   4
   9   7  -4 22.9006 3.61165   4
   9  -7  -4 23.4814 3.97478   3
   9   7   4 24.4480 3.73451   4
  10   7   4 43.2827 3.78208   4
   0  -8   4 71.1649 11.0050   1
   0  -8  -4 67.7930 5.53931   2
   0  -8  -4 68.3196 10.4972   1
   0   8  -4 71.1624 10.9473   1
   0  -8   4 60.0194 5.38095   2
   0  -8  -4 68.6831 9.35357   1
  -1  -8  -4 180.453 12.0239   2
  -1  -8  -4 159.883 15.6248   1
   1  -8   4 192.135 16.4230   1
  -1  -8  -4 183.840 16.4342   1
   1   8  -4 205.011 16.3961   1
   1  -8  -4 179.641 16.2731   1
  -1   8  -4 183.975 12.0749   2
   1  -8  -4 195.451 16.5692   1
  -1  -8   4 204.796 18.2858   1
  -1   8  -4 185.235 16.8353   1
  -1  -8   4 201.471 12.1448   2
   1  -8  -4 186.623 10.9345   2
  -2  -8  -4 792.482 44.0714   2
   2   8  -4 862.323 48.3207   1
   2  -8   4 807.221 49.3441   1
  -2  -8  -4 729.036 47.8125   1
  -2  -8  -4 823.002 49.1112   1
   2  -8   4 824.049 43.1735   2
   2  -8  -4 815.953 48.9266   1
  -2  -8   4 826.913 43.7974   2
   2  -8  -4 893.208 52.2077   1
  -2  -8   4 834.976 48.0071   1
  -2   8  -4 798.285 49.3019   1
  -2   8  -4 721.752 43.7723   2
  -3  -8  -4 4.97611 3.12977   2
  -3  -8  -4 7.13295 5.28180   1
   3  -8  -4 10.5580 6.44764   1
  -3  -8   4 10.8141 3.22576   2
  -3  -8   4 9.37962 5.19903   1
  -3   8  -4 13.4398 3.48204   2
  -4  -8  -4 140.463 11.4501   2
   4   8  -4 146.296 8.53279   4
   4  -8   4 135.399 8.47321   3
   4   8   4 112.980 8.50811   4
   4  -8  -4 133.228 8.68371   3
   4   8   4 124.271 7.87374   5
  -4  -8   4 133.430 10.5807   2
   5  -8   4 70.9756 5.71481   3
  -5  -8  -4 56.6044 9.29994   2
   5   8  -4 69.7043 5.55399   4
  -5  -8   4 61.6537 8.43536   2
   5   8   4 60.9586 5.55861   4
   5  -8  -4 64.3980 5.82540   3
   6  -8   4 132.212 9.22294   3
   6   8  -4 140.506 9.41050   4
   6  -8  -4 132.337 9.45850   3
   6   8   4 144.922 9.51645   4
   8  -8   4 8.38471 2.51502   3
   8   8  -4 9.16064 2.65975   4
   8  -8  -4 6.75143 2.58190   3
   8   8   4 9.69982 2.72763   4
   9   8  -4 6.03766 2.02426   4
   9  -8  -4 4.46763 2.14965   3
   9   8   4 7.26342 2.18912   4
  10   8  -4 6.06437 1.93851   4
  10   8   4 9.78367 1.69398   4
   0  -9   4 179.848 11.6207   2
   0  -9  -4 184.252 11.5851   2
   0   9  -4 202.061 17.7923   1
   0  -9   4 191.636 16.7645   1
   0  -9  -4 182.353 17.2631   1
   0  -9  -4 153.795 21.4981   1
  -1  -9  -4 378.549 21.6503   2
   1  -9   4 372.833 20.9926   2
   1   9  -4 385.132 26.9977   1
  -1  -9  -4 368.659 27.6005   1
  -1  -9  -4 367.887 27.0692   1
   1  -9   4 346.976 26.7012   1
  -1  -9   4 360.324 21.4078   2
   1  -9  -4 347.145 26.8456   1
   1  -9  -4 378.876 20.3904   2
  -1   9  -4 388.500 27.8039   1
   1  -9  -4 377.041 27.3520   1
  -1  -9   4 349.381 26.0814   1
   2  -9   4 228.188 20.6593   1
  -2  -9  -4 251.373 20.8744   1
   2  -9   4 252.675 15.1849   2
  -2  -9  -4 258.481 15.7737   2
  -2  -9   4 230.743 19.5622   1
  -2   9  -4 253.753 21.7856   1
   2  -9  -4 222.560 20.5127   1
   2  -9  -4 197.535 19.9968   1
  -2  -9   4 221.777 15.0196   2
   3  -9   4 147.610 9.13973   3
   3   9  -4 151.649 9.21094   4
   3   9  -4 149.798 9.79988   5
   3   9   4 145.349 8.84889   5
  -3  -9   4 157.114 13.0180   2
   4  -9   4 24.2631 3.96097   3
  -4  -9  -4 26.4634 5.87242   2
   4   9  -4 29.6728 3.77791   4
   4   9  -4 28.9540 3.15519   5
  -4  -9   4 26.3435 5.27329   2
   4   9   4 26.9417 3.89977   4
   4  -9  -4 31.4784 4.32118   3
   4   9   4 25.2370 2.93498   5
   5   9  -4 1.59183 1.91658   4
   5  -9   4 2.73462 2.28401   3
  -5  -9  -4 -0.3849 4.84401   2
   5   9   4 -0.6473 1.87698   4
   5   9   4 0.42328 1.36785   5
   5  -9  -4 1.35963 2.22860   3
  -5  -9   4 3.27381 4.01314   2
   6   9  -4 75.7466 6.26794   4
   6  -9   4 58.6586 6.02805   3
   6   9   4 69.5317 6.15559   4
   6  -9  -4 76.7155 6.66808   3
   7  -9   4 111.727 7.98053   3
   7   9  -4 96.0370 7.71602   4
   7  -9  -4 97.8559 7.79277   3
   7   9   4 98.6439 7.81301   4
   8   9  -4 34.9126 4.50467   4
   8   9   4 34.6642 4.74836   4
   8  -9  -4 39.1222 4.92409   3
   9   9  -4 23.9768 3.52778   4
   9   9   4 22.0133 3.53795   4
   0 -10   4 100.807 17.8699   1
   0 -10   4 73.3815 6.40067   2
   0 -10  -4 76.9713 6.47595   2
   0 -10  -4 77.2983 13.2940   1
   0  10  -4 71.9776 12.5775   1
   0 -10  -4 63.9323 11.3583   1
   1 -10   4 3.24937 4.92091   1
   1 -10   4 3.50302 2.22435   2
  -1 -10  -4 6.83408 6.02004   1
   1  10  -4 6.79801 6.45704   1
  -1 -10  -4 4.92907 2.83867   2
  -1 -10  -4 3.04103 5.50850   1
   1 -10  -4 1.45915 5.64895   1
  -1  10  -4 7.05211 6.91627   1
   1 -10  -4 0.64961 4.69418   1
  -1 -10   4 10.6024 6.14503   1
   1 -10  -4 0.87759 1.70035   2
  -1 -10   4 5.78872 2.57870   2
   2  10  -4 14.9111 2.32107   5
   2 -10   4 26.4570 4.64321   2
  -2 -10  -4 23.4025 4.91985   2
  -2 -10  -4 12.7393 7.94455   1
  -2 -10   4 15.7807 6.81538   1
  -2 -10   4 15.9827 3.93462   2
   2 -10  -4 13.3461 8.39968   1
   2  10   4 14.6616 2.39011   5
   3 -10   4 37.6544 4.33045   3
   3  10  -4 48.1937 3.83062   5
  -3 -10  -4 47.4177 6.80863   2
   3 -10  -4 35.7552 4.75624   3
   3  10   4 36.6563 3.50278   5
  -3 -10   4 33.8382 5.42133   2
   3  10   4 32.0786 4.29005   4
   4 -10   4 91.2395 6.57157   3
  -4 -10  -4 91.7831 10.2557   2
   4  10  -4 77.5987 6.27948   4
   4  10  -4 76.4794 5.76046   5
  -4 -10   4 82.7314 8.91865   2
   4 -10  -4 91.5054 7.04383   3
   4  10   4 96.1386 6.59965   4
   4  10   4 84.9094 5.86677   5
   5  10  -4 36.7509 4.47364   4
   5 -10   4 32.6075 4.72907   3
   5  10  -4 41.2637 3.68702   5
   5 -10  -4 42.2238 5.20435   3
   5  10   4 41.8201 4.64217   4
   6 -10   4 74.8594 6.53573   3
   6  10  -4 61.5919 6.04677   4
   6 -10  -4 73.2971 6.76698   3
   6  10   4 72.9533 6.30949   4
   7  10  -4 3.38763 2.34717   4
   7 -10   4 7.21739 2.63380   3
   7  10   4 2.94121 2.27275   4
   7 -10  -4 3.39042 2.61982   3
   8  10  -4 10.0226 2.55128   4
   8  10   4 11.3594 2.56500   4
   8 -10  -4 3.81909 2.54490   3
   9  10  -4 2.85021 1.71380   4
   9  10   4 2.36571 1.77118   4
   0 -11   4 19.8430 8.07765   1
   0 -11   4 23.0127 4.33608   2
   0 -11  -4 16.5166 9.34189   1
   0  11  -4 22.4622 9.53274   1
   0 -11  -4 13.0860 7.55534   1
   0 -11  -4 16.7481 3.66901   2
  -1 -11  -4 403.453 33.3948   1
   1  11  -4 404.979 23.2673   5
  -1 -11  -4 447.098 25.3851   2
   1 -11   4 442.295 24.7110   2
   1 -11   4 422.028 33.9574   1
   1 -11  -4 392.597 33.2345   1
   1 -11  -4 429.006 34.5909   1
   1 -11  -4 437.535 23.9790   2
  -1 -11   4 442.509 25.2705   2
   1  11   4 414.710 23.3527   5
  -1 -11   4 449.100 34.4038   1
  -1  11  -4 479.758 42.3519   1
   2  11  -4 104.246 7.46702   4
  -2 -11  -4 130.982 10.3580   2
   2 -11   4 117.471 9.78759   2
   2  11  -4 108.878 7.38761   5
  -2 -11   4 118.687 9.62081   2
   2  11   4 122.448 7.55326   5
   3  11  -4 40.1461 4.12169   4
   3  11  -4 43.4315 3.70338   5
  -3 -11  -4 46.2769 7.18463   2
   3  11   4 32.6702 4.19197   4
   3 -11  -4 24.7386 4.77946   3
   3  11   4 34.6036 3.44185   5
  -3 -11   4 39.9601 6.36060   2
  -4 -11  -4 93.4653 10.8161   2
   4  11  -4 78.9063 6.21502   4
   4  11  -4 85.7419 5.65549   5
   4  11   4 71.7785 6.17116   4
  -4 -11   4 72.1700 9.30245   2
   4 -11  -4 81.9109 6.76791   3
   4  11   4 76.2773 5.61153   5
   5  11  -4 13.3249 2.05411   5
   5 -11   4 16.2729 3.10322   3
   5  11  -4 15.5813 3.07608   4
   5  11   4 9.27359 1.93886   5
   5 -11  -4 14.9663 3.25584   3
   5  11   4 12.7294 2.82086   4
   6  11  -4 61.2092 5.72526   4
   6 -11   4 58.6075 5.72441   3
   6 -11  -4 50.4964 6.10426   3
   6  11   4 60.5105 5.62581   4
   7  11  -4 2.54688 2.24155   4
   7 -11  -4 10.0503 2.91795   3
   7  11   4 7.54388 2.50605   4
   8  11  -4 40.2456 5.74323   4
   9  11  -4 -1.9547 1.41440   4
   9  11   4 0.65453 1.53309   4
   0 -12   4 60.4609 6.24317   2
   0  12  -4 52.0441 5.51409   5
   0 -12  -4 56.7850 6.08457   2
   1  12  -4 70.9114 5.30645   5
   1 -12   4 68.7345 6.90563   2
  -1  12   4 64.6291 5.85781   5
   1 -12  -4 65.1210 6.22942   2
  -1  12  -4 68.1724 6.02022   5
  -1 -12   4 72.9245 7.03475   2
   1  12   4 59.6115 5.06839   5
   2  12  -4 21.8607 3.12785   5
  -2 -12  -4 24.1434 5.44095   2
   2 -12   4 36.8403 5.97513   2
  -2  12   4 28.6268 4.43989   5
  -2  12  -4 31.5518 4.24226   5
  -2 -12   4 29.6445 5.60153   2
   2  12   4 22.6255 3.00356   5
   2 -12  -4 26.5615 3.93280   3
   3  12  -4 34.8348 4.12831   4
  -3 -12  -4 36.5562 7.28682   2
   3  12  -4 34.2235 3.65759   5
   3  12   4 40.9192 4.49359   4
  -3 -12   4 46.2427 6.69380   2
   3  12   4 38.0745 3.68984   5
   3 -12  -4 41.4447 5.26131   3
   4  12  -4 164.482 10.2309   4
   4  12  -4 160.302 9.75364   5
   4  12   4 165.922 9.87490   5
   4 -12  -4 154.770 10.5324   3
   4  12   4 161.575 10.1729   4
   5  12  -4 5.56869 2.40609   4
   5  12  -4 4.89853 1.65212   5
   5  12   4 9.87854 2.53067   4
   5 -12  -4 10.3707 2.95801   3
   5  12   4 7.42421 1.80461   5
   6  12  -4 26.2204 4.36921   4
   6 -12  -4 28.7176 4.99811   3
   6  12   4 22.0221 3.72841   4
   7  12  -4 26.4071 4.22053   4
   7 -12  -4 24.7374 3.77544   3
   7  12   4 24.0159 3.52656   4
   8  12  -4 2.69744 1.87309   4
   8  12   4 1.70325 1.85853   4
   9  12  -4 6.25462 1.63455   4
   9  12   4 5.93341 1.66496   4
   0  13  -4 106.274 7.55421   5
   0 -13  -4 104.490 9.02567   2
   0 -13   4 103.583 9.03111   2
   0  13   4 111.351 7.61675   5
   1  13  -4 463.178 27.1181   4
  -1 -13  -4 557.574 30.3828   2
  -1  13   4 480.901 27.6483   5
   1  13  -4 522.318 27.5084   5
  -1  13  -4 516.908 27.8877   5
   1  13   4 532.544 27.5524   5
   1 -13  -4 468.112 28.2988   2
  -1 -13   4 497.163 29.7928   2
   2 -13   4 40.5622 6.80611   2
   2  13  -4 33.4785 3.80565   5
   2  13  -4 36.7307 4.19756   4
  -2 -13  -4 39.4578 7.49164   2
  -2  13   4 41.3624 5.59500   5
   2  13   4 34.4334 3.71507   5
  -2  13  -4 40.6159 5.55805   5
  -2 -13   4 48.1322 7.75423   2
   2  13   4 33.0536 4.38523   4
   3  13  -4 215.183 12.9090   4
   3  13  -4 215.510 12.5429   5
  -3 -13  -4 223.493 17.3066   2
   3 -13  -4 196.008 12.8140   3
  -3 -13   4 220.483 16.9823   2
   3  13   4 199.934 12.4143   4
   3  13   4 223.326 12.6373   5
  -3  13  -4 210.959 14.2216   5
   4  13  -4 37.5518 3.93168   5
   4  13  -4 41.9719 4.64037   4
   4 -13  -4 48.9948 5.52690   3
   4  13   4 37.1942 4.59300   4
   4  13   4 34.1577 3.76690   5
   5  13  -4 9.75310 1.87041   5
   5  13  -4 13.9057 2.93821   4
   5  13   4 11.7511 2.73882   4
   5 -13  -4 11.6420 3.20943   3
   5  13   4 13.1082 2.23198   5
   6  13  -4 49.4832 5.14598   4
   6  13   4 45.8786 4.90644   4
   6 -13  -4 47.8941 5.53878   3
   7  13  -4 9.53646 2.43359   4
   7  13   4 9.62653 2.59488   4
   8  13  -4 4.76910 1.85489   4
   8  13   4 5.54531 1.98421   4
   9  13  -4 7.25845 1.49848   4
   0 -14   4 79.7482 8.49672   2
   0  14   4 80.4439 6.30695   5
   0 -14  -4 69.7266 8.40523   2
   0  14  -4 88.0554 6.54772   5
  -1  14   4 61.6591 5.68555   5
   1 -14   4 62.1426 8.77576   2
   1  14  -4 61.4302 5.17878   5
  -1 -14  -4 54.9916 7.86089   2
   1 -14  -4 61.6529 9.04728   2
  -1 -14   4 53.3147 7.49149   2
   1  14   4 41.8164 4.64759   5
  -1  14  -4 58.4159 5.58992   5
   2  14  -4 166.397 11.0139   4
  -2 -14  -4 197.246 15.7733   2
  -2  14   4 201.354 12.1999   5
   2  14  -4 183.858 11.3209   5
  -2  14  -4 186.240 12.1814   5
   2  14   4 180.031 11.2203   5
  -2 -14   4 166.788 14.5646   2
  -3  14   4 0.71491 3.76913   5
   3  14  -4 6.44975 2.19763   4
   3  14  -4 6.61503 1.87817   5
   3  14   4 5.49632 2.41204   4
   3  14   4 4.51545 1.78879   5
   4  14  -4 140.717 9.25002   4
   4  14  -4 145.061 8.98640   5
   4  14   4 143.121 9.00700   5
   4  14   4 138.048 9.22965   4
   5  14  -4 66.4714 5.94506   4
   5  14  -4 68.8162 4.99826   5
   5  14   4 71.3387 6.06513   4
   5  14   4 75.9230 5.26058   5
   6  14  -4 80.2415 6.48635   4
   6  14   4 89.1790 6.61528   4
   7  14   4 7.71512 2.20901   4
   8  14  -4 7.26180 1.80938   4
   8  14   4 8.57863 1.86075   4
   0  15  -4 20.2930 3.38105   5
   0  15   4 20.7947 3.36863   5
   0 -15  -4 19.1806 5.94610   2
  -1 -15  -4 72.3896 10.3706   2
   1 -15   4 81.0647 13.3521   2
  -1  15   4 92.2777 7.05404   5
   1  15  -4 86.2741 6.65029   5
   1  15   4 78.0437 6.47978   5
  -1  15  -4 89.3366 7.08517   5
  -1 -15   4 89.0634 10.2620   2
   2  15  -4 6.45654 2.06322   5
   2  15  -4 4.17482 2.48634   4
  -2  15   4 4.35470 2.86396   5
  -2  15  -4 4.86738 2.46103   5
   2  15   4 5.70930 1.97281   5
   3  15  -4 12.5561 2.48538   5
  -3  15   4 21.7545 4.70293   5
   3  15  -4 11.4458 2.68114   4
   3  15   4 14.5900 2.64898   5
   3  15   4 20.6138 3.18225   4
  -3  15  -4 10.4308 3.57648   5
   4  15  -4 10.2085 2.15371   5
   4  15  -4 7.48270 2.31515   4
   4  15   4 9.20877 2.48965   4
   4  15   4 9.24480 2.06201   5
   5  15  -4 9.80426 2.53356   4
   5  15  -4 11.1394 1.94301   5
   5  15   4 7.25209 2.40417   4
   5  15   4 9.76942 1.84094   5
   6  15  -4 35.1142 4.04901   4
   6  15   4 33.4170 4.12246   4
   7  15   4 8.21862 1.99759   4
   8  15  -4 9.78323 1.68291   4
   8  15   4 9.02655 1.65373   4
   0  16  -4 32.0568 4.32029   5
   0  16   4 33.4245 4.20486   5
   1  16  -4 38.4394 4.61686   5
  -1  16   4 48.0687 5.17139   5
  -1  16  -4 47.7299 5.27353   5
   1  16   4 50.7629 4.78769   5
   2  16  -4 2.44490 1.75329   5
  -2  16   4 8.77106 2.80747   5
   2  16   4 5.60225 1.89824   5
  -2  16  -4 4.60214 2.66201   5
  -3  16   4 22.4281 4.30968   5
   3  16  -4 13.4992 2.68992   4
   3  16  -4 14.7679 2.63663   5
   3  16   4 16.6275 3.10079   4
  -3  16  -4 10.1941 3.45950   5
   3  16   4 18.2813 3.09216   5
   4  16  -4 131.196 8.45801   4
   4  16  -4 132.834 8.26548   5
   4  16   4 126.461 8.31386   5
   4  16   4 116.445 8.33326   4
   5  16  -4 19.2466 2.66943   5
   5  16  -4 21.3450 3.53549   4
   5  16   4 20.3415 3.04275   4
   5  16   4 19.3684 2.74279   5
   6  16  -4 46.2269 4.83551   4
   6  16   4 41.2176 4.07327   4
   7  16  -4 21.2397 2.78888   4
   7  16   4 26.0198 3.49758   4
   0  17  -4 1.13152 1.66561   5
   0  17   4 1.68381 1.91058   5
   1  17  -4 33.7954 4.28253   5
  -1  17   4 35.9454 4.56392   5
   1  17   4 39.7931 4.32137   5
  -1  17  -4 27.9252 4.29638   5
   2  17  -4 223.831 13.7668   5
  -2  17   4 228.616 14.4901   5
  -2  17  -4 238.636 14.4824   5
   2  17   4 221.361 13.7641   5
  -3  17   4 7.44553 3.76228   5
   3  17  -4 15.6881 2.74226   5
   3  17   4 9.03506 2.19583   5
  -3  17  -4 6.89094 3.17403   5
   4  17  -4 9.25260 2.29657   4
   4  17  -4 7.80028 2.03550   5
   4  17   4 14.9861 2.39631   5
   4  17   4 12.6908 2.77411   4
   5  17  -4 2.02577 1.72234   4
   5  17  -4 2.10551 1.46408   5
   5  17   4 0.91731 1.92637   4
   6  17  -4 3.93310 1.69801   4
   6  17   4 8.98091 2.03183   4
   7  17   4 4.81410 1.92601   4
   0  18  -4 -0.5024 1.43855   5
   0  18   4 1.91061 1.79892   5
  -1  18   4 12.5614 2.85792   5
   1  18  -4 11.4536 2.78568   5
  -1  18  -4 6.20519 2.16742   5
   1  18   4 10.4770 2.32080   5
  -2  18   4 12.7695 3.10847   5
   2  18  -4 10.9919 2.37281   5
  -2  18  -4 10.1251 2.87566   5
   2  18   4 13.4433 2.80052   5
  -3  18   4 0.57836 3.13194   5
   3  18  -4 1.52335 1.57555   5
  -3  18  -4 3.99126 3.21971   5
   3  18   4 2.47998 1.63218   5
   4  18  -4 5.81634 1.73952   5
   4  18   4 7.84115 1.82967   5
   5  18   4 25.0507 2.47887   5
   0  19  -4 22.4729 3.68018   5
   0  19   4 21.8481 3.72579   5
   1  19  -4 4.53950 2.10984   5
  -1  19   4 6.49166 2.25564   5
   1  19   4 6.64762 2.13909   5
  -1  19  -4 3.30590 2.40019   5
   2  19  -4 30.4071 3.99895   5
  -2  19   4 31.8005 4.70954   5
  -2  19  -4 24.7018 3.94430   5
   2  19   4 24.5587 3.72980   5
   3  19  -4 28.3248 3.50385   5
  -3  19   4 27.9461 4.54008   5
  -3  19  -4 33.1568 5.55555   5
   3  19   4 28.9923 3.54977   5
   4  19  -4 1.49134 1.32901   5
   0  20   4 62.0323 5.54434   5
   0  20  -4 59.9063 5.60524   5
   1  20  -4 4.81657 1.95684   5
  -1  20   4 6.73362 2.46426   5
  -1  20  -4 3.04869 1.93972   5
   1  20   4 3.76529 1.74125   5
  -2  20   4 3.70671 2.46475   5
   2  20  -4 3.12960 1.74052   5
  -2  20  -4 2.20018 2.42608   5
   2  20   4 2.12437 1.61394   5
  -3  20   4 7.74966 3.39029   5
   3  20  -4 9.07053 1.95867   5
   3  20   4 5.61039 1.67764   5
  -3  20  -4 11.1605 3.33621   5
   4  20  -4 16.8999 2.28421   5
   4  20   4 17.0297 2.29723   5
   0  21   4 10.0692 2.36638   5
   0  21  -4 9.63299 2.30604   5
  -1  21   4 9.49707 2.29211   5
   1  21  -4 7.22364 2.02588   5
   1  21   4 10.8353 2.21320   5
  -1  21  -4 11.1222 2.33402   5
  -2  21   4 25.0383 4.01818   5
   2  21  -4 14.6913 2.66099   5
  -2  21  -4 21.4440 3.58198   5
   2  21   4 15.7690 2.61020   5
  -3  21   4 41.9018 5.82042   5
   3  21  -4 45.3936 3.65528   5
   3  21   4 39.4932 3.70946   5
  -3  21  -4 40.6193 5.47861   5
   4  21   4 22.6114 2.08704   5
   0  22  -4 1.75634 1.46801   5
   0  22   4 0.14379 1.38853   5
   1  22  -4 17.2897 2.76837   5
  -1  22   4 13.4155 2.45717   5
  -1  22  -4 19.4721 3.11227   5
   1  22   4 16.2835 2.73786   5
   2  22  -4 7.17363 1.65753   5
  -2  22   4 0.43665 1.91039   5
   2  22   4 8.15377 1.77042   5
  -2  22  -4 3.45620 1.90471   5
   3  22  -4 0.92518 1.08302   5
   3  22   4 1.88903 0.99967   5
   0  23   4 49.0253 3.96005   5
   0  23  -4 46.8898 3.94466   5
   1  23  -4 8.97221 1.72968   5
  -1  23   4 9.74950 1.86844   5
  -1  23  -4 10.3349 2.26913   5
   1  23   4 12.4979 1.93236   5
  -2  23   4 43.9171 5.53828   5
   2  23  -4 56.1890 4.38830   5
   2  23   4 55.4605 4.16593   5
  -2  23  -4 49.2222 4.54747   5
   0  24  -4 8.51673 1.51091   5
   0  24   4 11.8096 1.85051   5
   1  24  -4 31.0638 2.65383   5
  -1  24   4 24.7239 2.77031   5
   1  24   4 30.8937 2.51821   5
   2  24   4 30.6502 2.33002   5
   0   0  -5 0.66455 1.61248   1
   0   0  -5 0.73853 1.11215   2
   0   0   5 0.44696 1.48921   1
   0   0   5 1.71682 1.09478   2
  -1   0  -5 193.352 12.2685   1
  -1   0   5 187.911 10.1736   2
   1   0  -5 201.810 11.8698   1
   1   0   5 184.965 12.1587   1
  -1   0   5 190.742 11.5847   1
   1   0  -5 175.933 10.2110   2
   2   0   5 1082.33 57.9591   1
   2   0  -5 1113.33 56.6150   1
  -2   0  -5 1080.25 57.9162   1
  -2   0   5 1019.08 55.6928   2
  -2   0   5 1127.47 56.5402   1
  -3   0   5 22.4562 2.56798   2
  -3   0  -5 25.4967 4.20446   1
   3   0   5 19.4496 3.93903   1
  -4   0  -5 170.540 11.3468   1
  -4   0   5 179.810 10.5746   2
   5   0   5 26.5777 4.55212   4
  -5   0   5 28.8249 4.35360   2
   5   0  -5 36.8087 4.26122   3
   6   0   5 223.202 13.5810   3
   6   0  -5 233.895 13.5769   3
   6   0  -5 228.987 13.6668   4
   6   0   5 240.789 13.9614   4
   7   0   5 1.19765 2.44292   4
   7   0   5 1.02098 2.49398   3
   7   0  -5 3.78550 2.58602   4
   7   0  -5 3.99524 2.57607   3
   8   0   5 9.56295 2.88072   4
   8   0   5 10.1057 2.79404   3
   9   0  -5 6.71055 2.75165   4
   9   0  -5 2.37531 2.20113   3
   0  -1  -5 19.7824 3.37486   1
   0  -1  -5 17.8410 1.99389   2
   0  -1   5 12.6771 2.75872   1
   0   1  -5 14.4382 2.12626   2
   0   1   5 20.9926 3.41590   1
   0  -1   5 16.0509 2.14233   2
   0   1  -5 15.4780 3.04036   1
   1   1  -5 377.562 20.7817   1
  -1   1   5 381.622 20.9456   1
   1  -1   5 369.047 19.6910   2
  -1   1   5 369.344 19.2441   2
  -1  -1  -5 382.404 21.6377   1
   1   1  -5 342.742 19.5268   2
   1  -1   5 379.723 21.5565   1
   1  -1  -5 382.794 21.0502   1
  -1   1  -5 368.115 21.3928   1
  -1  -1   5 345.038 19.4232   2
   1  -1  -5 356.953 19.1615   2
   1   1   5 376.035 21.3650   1
  -1  -1   5 377.764 20.8525   1
   2   1  -5 41.2736 3.75158   1
   2  -1   5 32.3269 5.10065   1
  -2   1   5 35.0387 2.47018   2
  -2  -1  -5 20.8134 4.22788   1
   2  -1  -5 37.7752 4.17448   1
  -2   1  -5 29.0733 3.60231   2
   2   1   5 33.2187 4.88252   1
  -2   1  -5 20.7852 4.10720   1
  -2  -1   5 33.8247 3.59100   1
  -2  -1   5 33.8953 2.99320   2
  -3   1   5 202.509 11.5775   2
   3  -1   5 216.582 14.4197   1
  -3  -1  -5 237.769 14.1341   1
  -3   1  -5 201.502 12.8109   2
   3   1   5 213.490 13.6859   1
  -3   1  -5 206.518 13.9455   1
  -3  -1   5 214.589 12.1743   2
   4  -1   5 315.375 19.1544   1
  -4   1   5 277.291 16.9674   2
  -4  -1   5 352.688 18.5961   2
   5  -1   5 7.63432 2.82494   4
  -5   1   5 8.53302 2.52983   2
   5   1  -5 6.63137 2.37496   3
   5  -1  -5 9.69953 2.47967   3
  -5  -1   5 9.97897 3.05469   2
   5   1   5 6.95013 2.64077   4
   6   1  -5 49.0930 5.05540   4
   6  -1   5 46.3691 5.41065   4
   6  -1   5 43.1781 5.04652   3
   6   1  -5 52.7107 4.94526   3
   6   1   5 45.9709 5.15067   4
   6  -1  -5 31.7336 5.05512   4
   6  -1  -5 40.7088 4.79644   3
   6   1   5 35.4664 5.79563   3
  -6  -1   5 43.7766 6.72488   2
   7   1  -5 26.6726 4.57537   4
   7  -1   5 33.8121 4.83649   4
   7   1  -5 29.8245 4.76198   3
   7  -1   5 33.3710 4.77028   3
   7  -1  -5 25.3456 3.93755   4
   7   1   5 35.0764 5.13101   3
   7  -1  -5 29.7126 4.77642   3
   7   1   5 24.6417 3.85833   4
   8   1  -5 32.4416 4.44371   4
   8  -1   5 31.2362 4.83126   4
   8  -1   5 34.6215 4.64314   3
   8   1  -5 31.3268 4.63274   3
   8   1   5 36.5937 4.78156   4
   8  -1  -5 27.2613 3.79428   4
   8   1   5 31.9737 5.03334   3
   8  -1  -5 24.7580 4.57786   3
   9  -1   5 30.2742 4.43549   4
   9   1  -5 30.2188 4.39103   4
   9   1   5 40.6490 4.63720   4
   9  -1  -5 28.8491 4.68722   3
  10  -1  -5 5.80468 2.31253   3
  10   1   5 6.03576 2.39718   4
   0   2  -5 552.690 30.4583   1
   0  -2  -5 541.489 30.4370   1
   0  -2   5 560.794 30.3562   1
   0   2  -5 520.505 28.6695   2
   0  -2   5 531.540 28.6201   2
   0   2   5 590.922 30.8094   1
   1  -2   5 2174.32 110.332   1
  -1  -2  -5 2240.29 110.370   1
  -1   2   5 2034.95 109.803   1
   1  -2   5 2136.44 108.256   2
   1   2  -5 2178.49 109.675   1
   1   2  -5 2046.02 108.294   2
  -1  -2   5 2003.65 108.134   2
  -1  -2   5 2161.99 109.641   1
  -1   2  -5 2138.25 108.426   2
  -1   2  -5 2070.66 110.162   1
   1  -2  -5 2009.37 107.576   2
   1   2   5 2197.64 110.223   1
   2  -2   5 885.113 45.2406   1
   2   2  -5 823.890 43.2741   1
  -2  -2  -5 854.248 45.1000   1
   2   2   5 808.982 44.4047   1
  -2   2  -5 833.431 44.8671   1
   2  -2  -5 828.783 43.9639   1
  -2   2  -5 794.378 42.9284   2
  -2  -2   5 738.202 42.5193   2
   2  -2  -5 830.187 43.9327   1
  -2  -2   5 789.401 43.3953   1
   3  -2   5 625.344 36.4323   1
  -3  -2  -5 630.886 36.0058   1
   3  -2  -5 660.432 34.5146   1
   3  -2  -5 650.040 34.6429   1
   3   2   5 624.415 35.3641   1
  -3   2  -5 601.796 34.2425   2
  -3  -2   5 665.473 34.0328   2
  -3   2  -5 639.639 36.1412   1
   4  -2   5 22.7623 5.25701   1
  -4   2   5 31.9963 2.64214   2
  -4  -2  -5 34.4422 4.67012   1
  -4  -2  -5 26.4426 4.04329   1
  -4   2  -5 25.8232 6.06870   2
  -4   2  -5 21.0284 4.91299   1
  -4  -2   5 27.7534 3.93738   2
   5   2  -5 26.0005 4.04333   4
   5   2  -5 37.1094 4.37128   3
   5  -2   5 38.7194 4.50941   3
  -5  -2   5 32.2344 4.85337   2
   5   2   5 28.6299 4.97616   4
   6   2  -5 43.5964 5.13932   4
   6  -2   5 53.6180 5.32758   3
   6  -2   5 50.6875 5.63936   4
   6   2  -5 50.6077 5.15249   3
   6  -2  -5 51.4990 6.05534   4
   6  -2  -5 60.9847 5.40641   3
   6   2   5 66.4628 6.92721   3
   6   2   5 52.8281 5.29409   4
   7   2  -5 16.7275 3.29905   4
   7  -2   5 24.0215 4.53059   3
   7   2  -5 22.4075 3.49210   3
   7  -2   5 21.5328 3.47013   4
   7   2   5 15.6226 3.29066   4
   7   2   5 31.3301 5.36084   3
   7  -2  -5 17.9709 3.42921   3
   7  -2  -5 41.5113 5.25543   4
   8   2  -5 49.4899 5.29884   4
   8  -2   5 50.6184 5.52206   3
   8   2  -5 50.5012 5.39104   3
   8  -2   5 51.5773 5.44270   4
   8  -2  -5 50.1330 5.34615   3
   8   2   5 50.1132 5.56546   4
   8  -2  -5 51.5327 6.20455   4
   8   2   5 63.5042 6.45529   3
   9  -2   5 4.71841 2.73747   4
   9   2  -5 1.89374 2.41730   3
   9   2  -5 2.27115 2.18731   4
   9  -2  -5 5.37687 2.31905   3
   9   2   5 0.90174 2.17520   4
  10  -2  -5 2.96184 2.08640   3
  10   2   5 3.66388 2.00494   4
   0   3  -5 105.242 8.46479   1
   0   3   5 103.104 8.36631   1
   0  -3   5 103.154 6.33335   2
   0  -3  -5 92.0164 8.24084   1
   0   3  -5 96.3054 6.39464   2
   0  -3   5 106.471 8.30312   1
   1  -3   5 31.4967 3.42199   2
  -1  -3  -5 36.7538 4.75345   1
   1   3  -5 35.7872 4.66107   1
   1  -3   5 35.5954 5.02867   1
   1   3   5 23.2247 4.58518   1
   1  -3  -5 5.11914 2.58670   1
  -1   3  -5 14.6136 3.63858   1
   1  -3  -5 11.4051 1.77048   2
  -1  -3   5 16.5501 3.58702   1
  -1   3  -5 15.4013 2.47297   2
  -1  -3   5 12.8701 2.19933   2
   2   3  -5 126.236 8.30245   1
   2  -3   5 109.217 9.12782   1
  -2  -3  -5 119.946 10.5204   1
  -2   3  -5 100.781 7.17513   2
  -2  -3   5 106.536 7.02985   2
   2   3   5 97.0633 8.58212   1
  -2   3  -5 94.7411 9.02344   1
   2  -3  -5 97.9646 10.0210   1
  -2  -3   5 116.746 8.06946   1
   2  -3  -5 107.423 8.65711   1
   3  -3   5 64.5507 7.29041   1
  -3  -3  -5 46.4223 7.28585   1
  -3  -3   5 47.4018 5.69811   2
   3  -3  -5 58.0520 6.29074   1
  -3   3  -5 39.6598 6.50828   1
  -3   3  -5 61.9150 5.90959   2
   3  -3  -5 57.9155 6.24278   1
  -4  -3  -5 152.360 11.5091   1
  -4  -3  -5 165.559 11.9965   1
  -4   3  -5 174.511 12.8251   2
  -4  -3   5 195.974 11.5255   2
   5   3  -5 32.7849 4.56453   3
   5  -3   5 50.7377 4.60428   3
   5   3  -5 39.8185 5.05607   4
   5   3   5 39.6795 4.79699   4
  -5  -3   5 46.1632 5.55216   2
   5  -3  -5 44.9422 4.72805   3
  -6  -3  -5 19.9689 6.07503   2
   6  -3   5 21.3435 3.24894   3
   6  -3   5 31.4127 4.77914   4
   6   3  -5 23.0605 4.21674   3
   6   3  -5 22.0561 3.44928   4
   6  -3  -5 22.9622 4.26859   3
   6  -3  -5 29.3205 4.86122   4
  -6  -3   5 8.50948 5.22993   2
   6   3   5 27.6325 5.73743   3
   6   3   5 19.4590 3.47123   4
   7  -3   5 7.01163 2.71266   3
   7   3  -5 10.5941 2.81988   4
   7  -3   5 13.2623 3.11257   4
   7   3  -5 11.2738 2.92987   3
   7  -3  -5 11.9173 4.10448   4
   7   3   5 15.4676 4.93462   3
   7   3   5 9.47054 2.85723   4
   7  -3  -5 8.80090 2.85936   3
   8   3  -5 2.98920 2.59737   3
   8  -3   5 4.65987 2.58412   4
   8  -3   5 0.42096 2.19142   3
   8   3  -5 1.98595 2.23098   4
   8   3   5 1.35145 2.26501   4
   8  -3  -5 0.59691 2.29350   3
   9   3  -5 6.57877 2.83541   3
   9  -3   5 3.89990 3.18818   4
   9   3  -5 3.59915 2.38794   4
   9  -3  -5 4.27857 2.29908   3
   9   3   5 6.82884 2.45508   4
  10   3   5 0.53210 1.81030   4
  10  -3  -5 5.29488 2.06476   3
   0   4  -5 15.7217 2.56969   2
   0  -4  -5 14.9312 3.83663   1
   0   4  -5 15.1471 4.18707   1
   0  -4   5 13.3317 2.19715   2
   0  -4   5 16.5885 4.03604   1
   1  -4   5 527.923 31.2726   1
   1  -4   5 525.817 28.6135   2
  -1  -4  -5 564.227 31.5391   1
   1   4  -5 555.271 29.0259   2
   1   4   5 533.554 31.4806   1
  -1   4  -5 509.788 31.3361   1
  -1  -4   5 561.582 28.7806   2
  -1   4  -5 490.026 28.4987   2
  -1  -4   5 563.559 30.8838   1
   1  -4  -5 557.640 31.3197   1
   1  -4  -5 543.770 31.2509   1
  -2  -4  -5 134.116 12.1618   1
   2  -4   5 202.216 10.3631   2
   2   4  -5 130.352 11.3766   1
   2  -4   5 187.576 13.2603   1
  -2   4  -5 198.278 10.4579   2
  -2  -4   5 153.459 10.2699   2
   2  -4  -5 183.607 12.8703   1
  -2   4  -5 181.104 13.3716   1
   2  -4  -5 191.908 12.7134   1
  -2  -4   5 138.265 11.3248   1
   3  -4   5 91.7878 9.43824   1
  -3  -4  -5 77.2652 8.23784   1
  -3  -4  -5 80.7067 9.17031   1
  -3  -4   5 82.9495 6.66991   2
   3  -4  -5 88.6455 8.53274   1
  -3  -4   5 89.2595 7.15996   1
  -3   4  -5 89.8482 6.95486   2
   3  -4  -5 95.0548 8.82249   1
  -3   4  -5 86.8380 9.45498   1
  -4  -4  -5 34.0121 5.31144   1
   4  -4  -5 29.3035 5.43140   1
  -4   4  -5 30.2118 5.24852   2
  -4  -4   5 35.7285 4.64936   2
   5   4  -5 25.1367 4.41438   3
   5   4  -5 23.5552 3.71446   4
   5  -4   5 25.6242 4.13100   3
  -5  -4   5 34.1385 5.36071   2
   5  -4  -5 32.9423 4.32018   3
   5   4   5 33.5618 4.43014   4
   6   4  -5 53.5695 5.32697   3
   6   4  -5 56.3661 5.38377   4
   6  -4   5 59.5724 6.07636   4
  -6  -4  -5 59.5543 9.74995   2
   6  -4   5 49.4264 5.19902   3
  -6  -4   5 58.5843 9.17565   2
   7   4  -5 59.7125 5.83604   3
   7  -4   5 47.2889 5.75817   4
   7   4  -5 64.0300 5.74029   4
   7  -4   5 59.7398 5.55746   3
   7   4   5 63.5793 5.90966   4
   7  -4  -5 65.9976 6.01095   3
   8  -4   5 9.98286 2.73744   3
   8  -4   5 10.8277 3.00219   4
   8   4  -5 12.0748 2.92257   4
   8   4  -5 10.0045 2.86868   3
   8  -4  -5 11.8104 2.86439   3
   8   4   5 9.52880 2.87551   4
   9   4  -5 14.2645 3.62493   3
   9   4  -5 11.7609 2.65972   4
   9   4   5 12.8994 2.88921   4
   9  -4  -5 13.5046 2.64657   3
  10   4   5 6.10699 1.92125   4
   0   5  -5 459.899 25.5110   2
   0  -5  -5 471.935 28.5049   1
   0   5  -5 476.999 28.4213   1
   0  -5  -5 464.099 28.4575   1
   0  -5   5 498.492 28.4718   1
   0  -5   5 461.691 25.2397   2
  -1  -5  -5 2944.24 150.517   1
   1   5  -5 2802.04 147.503   2
  -1  -5  -5 2946.12 150.454   1
   1  -5   5 2858.46 150.381   1
   1  -5   5 2911.13 146.952   2
   1   5  -5 2939.58 149.932   1
   1  -5  -5 2890.47 150.407   1
  -1   5  -5 2924.82 150.575   1
   1  -5  -5 2708.48 146.159   2
  -1  -5   5 2898.33 149.867   1
  -1  -5   5 2982.85 147.224   2
   1  -5  -5 2744.25 150.027   1
  -1   5  -5 2770.03 146.965   2
  -2  -5  -5 97.2247 9.46325   1
   2  -5   5 87.3466 9.22280   1
   2   5  -5 105.313 8.94137   1
   2  -5   5 82.8756 6.37023   2
  -2  -5  -5 93.9551 9.18663   1
   2  -5  -5 94.6420 9.33534   1
  -2   5  -5 105.625 10.0988   1
  -2   5  -5 90.7583 6.56829   2
   2  -5  -5 95.9375 9.23647   1
  -2  -5   5 91.7394 6.75296   2
  -2  -5   5 101.942 8.61170   1
  -3  -5  -5 11.1484 4.19576   1
   3  -5   5 8.92477 4.33315   1
   3  -5  -5 13.4282 4.55749   1
  -3   5  -5 10.5472 8.18485   1
  -3   5  -5 17.5907 3.25554   2
   3  -5  -5 10.7834 4.59152   1
  -3  -5   5 13.5919 3.05298   2
  -3  -5   5 10.2403 3.37616   1
  -4  -5  -5 228.654 16.6548   1
   4  -5  -5 212.716 17.2231   1
  -4   5  -5 264.442 18.4504   2
  -4  -5   5 249.009 15.3053   2
   5   5  -5 41.1257 4.48278   4
   5  -5   5 40.7999 4.56729   3
   5   5  -5 44.2264 4.96023   3
  -5  -5   5 43.9267 6.09948   2
   5  -5  -5 48.1100 4.97308   3
   5   5   5 43.7124 4.78334   4
   6  -5   5 192.288 12.8339   4
  -6  -5  -5 214.236 18.2015   2
   6  -5   5 222.897 12.5036   3
   6   5  -5 204.208 12.4246   3
   6   5  -5 204.906 12.5450   4
  -6  -5   5 210.992 16.4016   2
   6   5   5 208.405 12.8366   4
   6  -5  -5 208.430 12.7834   3
   7  -5   5 8.29914 2.59226   3
   7   5  -5 7.94167 2.73614   3
   7   5  -5 5.47361 2.58887   4
   7  -5   5 0.12936 2.81938   4
   7   5   5 5.91457 2.51153   4
   7  -5  -5 7.03666 2.75285   3
   8  -5   5 18.6986 3.24595   3
   8  -5   5 15.8472 3.90576   4
   8   5  -5 18.4054 3.24930   3
   8   5  -5 26.9049 4.32893   4
   8  -5  -5 23.0595 4.39209   3
   8   5   5 14.0676 3.19652   4
   9   5  -5 10.2703 2.69836   4
  10   5   5 13.1580 2.26520   4
   0   6  -5 28.8405 6.06579   1
   0  -6  -5 22.9299 5.36130   1
   0  -6  -5 24.5386 5.63272   1
   0   6  -5 28.0309 3.84928   2
   0  -6   5 32.1325 6.06366   1
   0  -6   5 27.5250 3.28153   2
   1  -6   5 123.552 10.7535   1
   1   6  -5 123.449 10.7098   1
  -1  -6  -5 105.456 10.5560   1
   1  -6   5 114.150 7.28958   2
   1  -6  -5 122.032 15.8034   1
  -1   6  -5 99.4733 10.6070   1
  -1  -6   5 103.504 9.78445   1
   1  -6  -5 106.247 11.7312   1
  -1  -6   5 103.128 8.35168   2
   1  -6  -5 108.183 6.46090   2
  -1   6  -5 98.1017 7.38266   2
   2  -6   5 381.195 25.4141   1
   2  -6   5 382.853 21.1520   2
   2   6  -5 405.383 26.1900   1
  -2  -6  -5 394.011 25.4848   1
  -2  -6  -5 372.588 24.7818   1
  -2  -6   5 384.914 24.1269   1
  -2   6  -5 403.557 25.9066   1
  -2  -6   5 387.532 21.5906   2
   2  -6  -5 342.173 24.5873   1
  -2   6  -5 370.340 21.1288   2
  -3  -6  -5 195.505 14.7584   1
  -3  -6  -5 200.560 15.4583   1
   3  -6   5 178.349 15.5048   1
  -3   6  -5 167.453 15.5908   1
  -3  -6   5 176.178 13.2735   1
   3  -6  -5 161.485 14.4925   1
  -3   6  -5 158.113 10.8901   2
  -3  -6   5 176.969 11.5824   2
   3  -6  -5 157.727 14.6520   1
   4  -6   5 18.8123 3.60758   3
  -4  -6  -5 16.8397 5.90911   1
   4   6  -5 26.1846 3.60714   4
   4  -6  -5 20.3022 3.06686   3
   4   6   5 24.3040 3.95759   4
   4  -6  -5 11.6746 6.55001   1
  -4  -6   5 24.3567 4.32152   2
   5   6  -5 139.668 9.05519   3
  -5  -6  -5 158.876 12.4113   2
   5  -6   5 135.537 8.83197   3
   5   6  -5 132.581 8.83893   4
   5  -6  -5 130.934 9.07136   3
  -5  -6   5 148.073 11.3882   2
   5   6   5 135.636 9.10929   4
  -6  -6  -5 27.2864 8.17799   2
   6   6  -5 31.2477 4.80225   3
   6  -6   5 24.1587 4.32073   3
   6  -6   5 28.9000 4.42664   4
   6   6  -5 30.3525 4.29164   4
   6  -6  -5 34.6091 4.75645   3
   6   6   5 40.3903 4.87762   4
  -6  -6   5 30.8109 7.78804   2
   7   6  -5 59.0486 5.79870   3
   7   6  -5 62.6948 5.73134   4
   7  -6   5 50.1807 6.97818   4
   7  -6   5 61.0845 5.58010   3
   7   6   5 59.2739 5.83687   4
   7  -6  -5 54.1659 5.79272   3
   8   6  -5 43.3072 6.49377   3
   8   6  -5 19.3896 3.34994   4
   8   6   5 19.7991 3.40823   4
   8  -6  -5 17.3972 3.41133   3
   9   6  -5 66.0676 5.57012   4
   9   6   5 70.2694 6.01500   4
   9  -6  -5 73.7701 5.87675   3
  10   6   5 8.40052 1.91886   4
   0  -7  -5 52.2850 8.45985   1
   0   7  -5 47.3240 5.24348   2
   0  -7   5 56.3951 7.68197   1
   0  -7  -5 57.0448 9.30174   1
   0  -7  -5 56.1437 4.70572   2
   0   7  -5 55.4216 9.04262   1
   0  -7   5 50.6456 4.98843   2
   1   7  -5 268.324 19.0291   1
  -1  -7  -5 235.837 18.7240   1
   1  -7   5 270.195 19.3156   1
  -1  -7  -5 246.232 19.0241   1
   1  -7   5 264.069 14.7235   2
   1  -7  -5 249.754 18.9964   1
  -1  -7   5 242.334 18.2401   1
   1  -7  -5 238.539 18.8146   1
  -1  -7   5 254.277 14.9808   2
  -1   7  -5 264.989 19.5672   1
   1  -7  -5 242.273 13.8791   2
   2  -7   5 209.526 12.7003   2
   2  -7   5 200.343 17.0563   1
  -2  -7  -5 196.213 16.9430   1
   2   7  -5 214.797 16.3157   1
  -2  -7  -5 192.583 16.3827   1
   2  -7  -5 212.835 17.0468   1
  -2  -7   5 205.349 13.0764   2
  -2  -7   5 201.128 15.8129   1
  -2   7  -5 208.632 12.8321   2
  -2   7  -5 231.767 18.1169   1
   2  -7  -5 195.212 16.7006   1
  -3  -7  -5 10.9768 4.90639   1
   3  -7  -5 23.9767 6.97810   1
  -3  -7   5 31.7203 4.47488   2
  -3  -7   5 21.4455 5.42843   1
  -3   7  -5 18.3978 3.64625   2
  -4  -7  -5 278.932 21.5387   1
  -4  -7   5 289.828 19.1227   1
   4  -7  -5 288.384 15.9780   3
   4   7   5 264.007 15.8600   4
   5   7  -5 88.7097 6.45085   4
   5  -7   5 79.3272 6.39380   3
  -5  -7  -5 89.2449 9.91739   2
   5   7   5 81.0824 5.98823   5
  -5  -7   5 92.1812 9.02802   2
   5   7   5 84.4742 6.59674   4
   5  -7  -5 89.0080 6.80765   3
   6   7  -5 227.968 13.0098   4
   6  -7   5 229.274 12.9575   3
   6   7   5 205.737 13.0087   4
   6  -7  -5 187.943 12.9618   3
   7  -7   5 24.9905 4.56297   3
   7   7  -5 24.6681 3.68813   3
   7   7  -5 26.6843 4.21239   4
   7  -7  -5 25.2191 4.48738   3
   7   7   5 25.2630 3.79132   4
   8   7  -5 24.3508 4.18792   4
   8  -7   5 29.7720 4.46524   3
   8  -7  -5 25.2508 4.50473   3
   8   7   5 25.5797 3.91076   4
   9   7  -5 10.8077 2.33176   4
   9  -7  -5 9.17928 2.64423   3
   9   7   5 8.75569 2.44090   4
  10   7  -5 77.5455 5.92312   4
  10   7   5 74.5658 5.26318   4
   0  -8  -5 35.1725 7.63010   1
   0  -8  -5 41.0443 4.43419   2
   0  -8   5 37.9275 4.21021   2
   0  -8   5 45.8654 8.76493   1
   0  -8  -5 37.1253 8.12146   1
   0   8  -5 46.9887 9.19652   1
   1   8  -5 19.2836 6.40992   1
  -1  -8  -5 16.3419 3.50427   2
   1  -8   5 23.0049 3.76787   2
  -1  -8  -5 19.4267 6.33138   1
   1  -8   5 26.0239 6.94810   1
  -1  -8  -5 19.1894 6.28750   1
   1  -8  -5 23.4364 6.66018   1
  -1  -8   5 20.3781 3.63939   2
   1  -8  -5 18.8747 5.88690   1
   1  -8  -5 23.6652 2.96125   2
  -1   8  -5 31.7947 8.09676   1
  -1  -8   5 19.3594 7.00169   1
  -1   8  -5 26.8747 4.35711   2
   2  -8   5 105.806 13.4205   1
  -2  -8  -5 110.031 12.8140   1
   2   8  -5 113.410 12.0632   1
  -2  -8  -5 123.761 13.6294   1
   2  -8  -5 83.2597 11.7677   1
   2  -8  -5 123.661 13.4117   1
  -2  -8   5 104.509 11.4897   1
  -2   8  -5 94.4350 13.2475   1
  -2  -8   5 117.957 8.54433   2
  -3  -8  -5 125.239 14.0709   1
  -3  -8   5 113.645 11.8631   1
  -3  -8   5 117.012 9.15025   2
  -3   8  -5 98.2549 9.80364   2
   3  -8  -5 130.847 15.0693   1
   4   8  -5 21.3563 3.59829   5
  -4  -8  -5 21.8481 5.24471   2
   4   8  -5 23.1323 3.62397   4
   4  -8   5 21.5580 3.73127   3
   4   8   5 29.0429 3.94661   4
   4   8   5 27.0004 2.91945   5
  -4  -8   5 24.3439 4.77848   2
   4  -8  -5 14.5932 3.07265   3
  -5  -8  -5 30.4415 6.89553   2
   5   8  -5 35.9764 5.78245   3
   5   8  -5 24.7208 3.71710   4
   5  -8   5 22.0596 3.94856   3
   5   8   5 26.6681 3.08461   5
   5  -8  -5 20.1667 3.38463   3
   5   8   5 19.3485 3.09767   4
  -5  -8   5 23.0649 5.67890   2
   6  -8   5 164.118 9.71253   3
   6   8  -5 129.214 9.33458   3
   6   8  -5 135.463 9.57149   4
   6   8   5 134.101 9.62451   4
   6  -8  -5 150.610 9.84439   3
   7   8  -5 64.8050 6.30653   4
   7  -8   5 66.9340 6.54607   3
   7   8   5 66.7235 6.62351   4
   7  -8  -5 64.3803 7.01736   3
   8   8  -5 11.6626 2.67909   4
   8   8   5 17.8727 3.05751   4
   8  -8  -5 11.1254 2.86584   3
   9   8  -5 25.4594 3.49411   4
   9   8   5 24.4049 3.77392   4
   9  -8  -5 25.5573 3.85463   3
  10   8   5 24.9203 2.71404   4
   0  -9   5 49.4517 5.08257   2
   0  -9   5 60.0669 10.6932   1
   0  -9  -5 49.4811 10.0178   1
   0  -9  -5 50.3714 5.17071   2
   0  -9  -5 52.9921 9.79084   1
   0   9  -5 72.6138 12.0620   1
  -1  -9  -5 100.989 12.4547   1
  -1  -9  -5 101.714 7.90304   2
   1   9  -5 90.3975 12.2141   1
   1  -9   5 100.141 7.38229   2
  -1  -9  -5 123.226 13.8368   1
   1  -9   5 97.5041 12.2950   1
  -1  -9   5 81.8716 7.27947   2
   1  -9  -5 89.1186 13.1313   1
  -1   9  -5 100.079 14.4483   1
   1  -9  -5 80.1055 12.7927   1
  -1  -9   5 85.7673 12.7615   1
   1  -9  -5 84.2186 6.41774   2
   2  -9   5 118.708 14.2398   1
   2  -9   5 123.286 8.85344   2
   2   9  -5 104.574 12.6977   1
  -2  -9  -5 75.8009 12.9285   1
  -2  -9  -5 88.3844 8.67037   2
   2  -9  -5 133.900 15.4266   1
  -2   9  -5 123.042 15.6692   1
  -2  -9   5 97.8847 12.3719   1
  -2  -9   5 111.042 8.71021   2
   3  -9   5 16.7192 3.51220   3
   3   9  -5 17.5383 2.89357   5
   3   9  -5 16.6947 2.69429   4
  -3  -9  -5 25.8372 5.25997   2
   3   9   5 15.9305 2.61420   5
  -3  -9   5 16.7439 3.91564   2
  -4  -9  -5 75.2468 8.96750   2
   4  -9   5 67.1898 5.90778   3
   4   9  -5 77.5161 5.90844   4
   4   9  -5 82.2122 5.42218   5
   4  -9  -5 74.3438 6.39172   3
   4   9   5 84.0119 6.15132   4
   4   9   5 82.3323 5.41976   5
  -4  -9   5 74.6912 7.93226   2
  -5  -9  -5 48.4817 8.89076   2
   5  -9   5 52.3362 5.39375   3
   5   9  -5 58.5216 5.35906   4
   5   9   5 70.8678 5.70726   4
   5   9   5 60.8975 4.55613   5
   5  -9  -5 65.4560 5.75492   3
  -5  -9   5 57.8200 8.81223   2
   6  -9   5 51.5193 5.20080   3
   6   9  -5 27.4343 4.50158   4
   6   9   5 32.7098 4.68620   4
   6  -9  -5 43.4345 5.41793   3
   7   9  -5 70.6994 6.35027   4
   7  -9   5 73.0003 6.37248   3
   7   9   5 71.7051 6.50482   4
   7  -9  -5 83.1131 7.04419   3
   8   9  -5 14.5343 2.81842   4
   8   9   5 13.6143 2.93081   4
   8  -9  -5 27.5237 4.32754   3
   9   9  -5 3.12546 1.80029   4
   9   9   5 -0.3073 1.65937   4
   9  -9  -5 4.82707 2.04543   3
   0 -10   5 102.013 13.9295   1
   0 -10  -5 97.6370 7.67711   2
   0 -10   5 97.0438 7.69196   2
   0 -10  -5 77.5331 13.4240   1
   0 -10  -5 101.516 15.2388   1
   0  10  -5 113.460 16.6249   1
  -1 -10  -5 314.962 26.1114   1
  -1 -10  -5 296.159 18.4388   2
   1 -10   5 304.785 17.9240   2
  -1 -10  -5 274.923 24.9324   1
   1 -10   5 279.299 24.6784   1
   1  10  -5 293.533 24.6244   1
   1 -10  -5 312.224 17.1392   2
  -1  10  -5 301.667 25.8080   1
  -1 -10   5 294.034 24.8640   1
   1 -10  -5 305.965 25.3338   1
  -1 -10   5 296.863 18.2579   2
   2 -10   5 170.894 11.7309   2
  -2 -10  -5 172.208 12.4177   2
  -2 -10  -5 145.867 26.2251   1
   2  10  -5 151.685 9.62748   5
   2  10   5 148.069 9.58649   5
  -2 -10   5 178.131 11.9241   2
   2 -10  -5 168.446 19.2518   1
   3  10  -5 121.764 8.38035   4
   3 -10   5 136.809 8.57707   3
  -3 -10  -5 139.500 11.6818   2
   3  10  -5 116.325 8.10887   5
   3  10   5 135.448 8.27461   5
   3  10   5 129.010 8.66236   4
  -3 -10   5 153.791 11.1721   2
   3 -10  -5 148.546 9.10334   3
   4  10  -5 40.8032 4.17068   4
  -4 -10  -5 32.4344 7.02199   2
   4 -10   5 35.2652 4.38630   3
   4  10  -5 33.9415 3.47726   5
  -4 -10   5 29.8800 5.99946   2
   4 -10  -5 43.4618 4.89482   3
   4  10   5 36.7614 4.40213   4
   4  10   5 29.1696 3.38250   5
   5  10  -5 7.22957 1.89055   5
   5 -10   5 10.4489 2.73114   3
   5  10  -5 11.1923 2.66701   4
   5  10   5 5.91998 2.38156   4
   5  10   5 6.24103 1.69141   5
   5 -10  -5 9.13240 2.90053   3
   6 -10   5 312.684 17.8107   3
   6  10  -5 321.404 17.9096   4
   6 -10  -5 297.123 17.9138   3
   6  10   5 301.324 17.9109   4
   7  10  -5 25.8506 4.44027   4
   7  10   5 31.7243 4.43794   4
   7 -10  -5 32.0321 4.96169   3
   8  10  -5 86.5425 7.02999   4
   8 -10  -5 96.9406 7.34117   3
   8  10   5 99.5256 7.16030   4
   9  10  -5 1.65494 1.63136   4
   9  10   5 -0.6265 1.53240   4
   0 -11  -5 3.11539 7.50495   1
   0 -11   5 -5.6410 5.70411   1
   0 -11  -5 1.68324 2.10583   2
   0  11  -5 6.75718 7.90948   1
   0 -11   5 1.52449 2.19540   2
   0 -11  -5 -4.6160 5.82533   1
   0  11  -5 -1.1041 1.57607   5
   1 -11   5 60.1929 13.6976   1
  -1 -11  -5 68.9262 6.92151   2
   1 -11   5 61.3434 6.17054   2
   1  11  -5 60.9050 4.80058   5
  -1 -11  -5 47.0608 11.4884   1
  -1  11  -5 69.9081 15.3648   1
   1 -11  -5 49.8884 5.14013   2
   1 -11  -5 31.4192 10.4148   1
   1  11   5 53.7453 4.57750   5
  -1 -11   5 58.2744 6.03326   2
   1 -11  -5 68.4486 14.1179   1
  -2 -11  -5 17.0650 4.67935   2
   2 -11   5 12.9094 4.25258   2
   2  11  -5 7.36913 2.00903   4
   2  11  -5 8.36156 1.85616   5
   2  11   5 10.2729 1.97203   5
  -2 -11   5 10.8062 3.61042   2
   3  11  -5 38.8027 3.77051   5
   3  11  -5 43.9406 4.28124   4
  -3 -11  -5 48.4444 7.62681   2
  -3 -11   5 49.8293 6.51874   2
   3 -11  -5 40.7798 5.36422   3
   3  11   5 40.3923 4.65258   4
   3  11   5 42.5718 3.84234   5
   4  11  -5 17.3727 2.76092   5
  -4 -11  -5 8.79172 5.53096   2
   4  11   5 13.4187 2.68205   4
   4  11   5 9.80264 2.06028   5
   4 -11  -5 17.1634 3.34295   3
  -4 -11   5 11.9231 4.63780   2
   5  11  -5 67.2623 6.09651   4
   5 -11   5 72.5071 6.34060   3
   5  11  -5 71.6494 5.18875   5
   5  11   5 81.4587 6.38543   4
   5 -11  -5 87.5069 6.99680   3
   5  11   5 72.2143 5.32530   5
   6  11  -5 107.585 7.80291   4
   6  11   5 102.966 7.71253   4
   6 -11  -5 97.0239 7.82673   3
   7  11  -5 71.8116 6.34118   4
   7 -11  -5 79.0879 6.70517   3
   7  11   5 70.6207 6.28420   4
   9  11  -5 2.16544 1.56397   4
   9  11   5 0.58752 1.57190   4
   0  12   5 -1.1783 1.45717   5
   0 -12   5 0.64342 2.24530   2
   0  12  -5 -0.8550 1.41303   5
   0 -12  -5 0.56972 2.26229   2
   1  12  -5 12.5941 2.23305   5
  -1  12   5 10.8311 2.48275   5
   1 -12   5 11.7059 3.56513   2
   1  12   5 14.6141 2.58351   5
  -1 -12   5 12.1123 3.61545   2
   1 -12  -5 10.2820 2.92495   2
  -1  12  -5 11.5229 3.50185   5
  -2 -12  -5 17.2986 5.21877   2
  -2  12   5 15.9592 3.69342   5
   2  12  -5 17.2753 2.77256   5
   2  12  -5 11.8262 2.41039   4
   2 -12   5 23.8600 5.36124   2
  -2 -12   5 18.1310 4.71260   2
   2 -12  -5 20.3269 3.70017   3
  -2  12  -5 12.3607 3.26900   5
   2  12   5 19.4221 2.84987   5
   3  12  -5 28.1081 4.16511   4
   3  12  -5 38.1884 3.75613   5
  -3 -12  -5 40.1296 8.10033   2
   3 -12  -5 49.8462 5.43093   3
  -3 -12   5 42.7210 7.46195   2
   3  12   5 35.8683 3.65938   5
   3  12   5 43.2114 4.48573   4
   4  12  -5 3.83681 2.15882   4
   4  12  -5 5.23317 1.71519   5
   4  12   5 1.97149 2.15853   4
   4  12   5 2.82503 1.54309   5
   4 -12  -5 7.22725 2.89392   3
   5  12  -5 51.7641 4.00443   5
   5  12  -5 47.6261 4.96738   4
   5  12   5 46.1818 3.99640   5
   5 -12  -5 39.8948 5.26670   3
   5  12   5 46.9657 4.88831   4
   6  12  -5 72.9668 6.12228   4
   6 -12  -5 55.8449 6.38881   3
   6  12   5 73.6865 6.03312   4
   7  12  -5 16.5280 3.15187   4
   7  12   5 15.9437 3.06421   4
   7 -12  -5 20.5110 3.48421   3
   8  12  -5 40.8889 4.27275   4
   8  12   5 43.0182 4.40125   4
   9  12  -5 11.0137 1.79686   4
   9  12   5 11.8580 1.81382   4
   0  13  -5 53.2774 5.13244   5
   0  13   5 55.9653 5.09386   5
   0 -13  -5 67.9779 6.96044   2
   0 -13   5 63.0801 6.90713   2
   1  13  -5 47.6512 5.20352   4
   1 -13   5 57.6624 7.33530   2
  -1  13   5 46.0158 5.14336   5
   1  13  -5 48.7306 4.68159   5
  -1 -13  -5 64.1691 7.34086   2
  -1  13  -5 52.3113 5.40819   5
   1 -13  -5 52.8858 6.52461   2
  -1 -13   5 60.0086 6.85808   2
   1  13   5 54.4874 4.66827   5
   2 -13   5 54.5595 8.85195   2
   2  13  -5 64.6069 5.22199   5
  -2  13   5 73.1305 6.87964   5
  -2 -13  -5 65.1129 8.66416   2
   2  13  -5 54.1844 5.27191   4
  -2 -13   5 59.9693 7.69508   2
  -2  13  -5 74.5444 6.63709   5
   2  13   5 64.2481 5.16297   5
  -3 -13  -5 30.6703 7.52293   2
   3  13  -5 31.4669 3.59399   5
  -3 -13   5 30.9866 7.21412   2
   3  13   5 27.3652 3.49605   5
   3  13   5 27.3693 3.51547   4
  -3  13  -5 40.4659 6.59041   5
   3 -13  -5 25.9665 4.08343   3
   4  13  -5 17.6566 3.08325   5
   4  13  -5 26.3426 4.04650   4
   4  13   5 22.5081 3.12650   5
   4  13   5 19.6570 3.23034   4
   4 -13  -5 17.7332 3.62837   3
   5  13  -5 22.0180 2.89938   5
   5  13  -5 19.4634 3.26758   4
   5  13   5 20.8504 3.37474   4
   5 -13  -5 23.6450 4.58074   3
   5  13   5 18.0175 2.90027   5
   6  13  -5 8.68273 2.68496   4
   6  13   5 14.7222 2.85173   4
   6 -13  -5 10.8857 3.10940   3
   7  13  -5 56.4673 5.16623   4
   7  13   5 54.4395 5.17133   4
   8  13  -5 16.7005 2.53784   4
   8  13   5 19.4032 3.21812   4
   0 -14  -5 4.61360 3.77950   2
   0  14  -5 7.51142 2.25782   5
   0  14   5 6.57712 2.14795   5
   0 -14   5 10.4700 4.00881   2
  -1 -14  -5 203.139 15.7385   2
  -1  14   5 221.712 13.2384   5
   1 -14   5 219.750 16.1649   2
   1  14  -5 216.852 14.3406   5
  -1 -14   5 207.246 15.7076   2
  -1  14  -5 207.661 13.1615   5
   1  14   5 206.441 13.3177   5
  -2  14   5 50.9389 5.87988   5
   2  14  -5 57.4597 4.95254   5
   2  14  -5 50.7027 5.03023   4
  -2 -14  -5 47.8504 8.70656   2
  -2  14  -5 40.3234 5.55825   5
   2  14   5 64.7045 5.05232   5
  -2 -14   5 62.9337 8.59809   2
   3  14  -5 17.8949 3.09887   5
  -3  14   5 6.51890 4.22510   5
   3  14  -5 22.7607 3.71308   4
   3  14   5 20.8322 3.18479   4
  -3  14  -5 12.6722 3.97027   5
   3  14   5 16.5133 2.75725   5
   4  14  -5 26.3818 4.21616   4
   4  14  -5 34.2938 3.75034   5
   4  14   5 37.1037 4.34937   4
   4  14   5 35.5543 3.73088   5
   5  14  -5 31.3400 3.35217   5
   5  14  -5 35.9975 4.42689   4
   5  14   5 39.7475 4.59259   4
   5  14   5 37.0681 3.59791   5
   5 -14  -5 29.7294 5.04803   3
   6  14  -5 19.2383 3.15119   4
   6  14   5 20.5078 3.31621   4
   7  14   5 25.0648 3.59875   4
   8  14  -5 24.6792 3.06311   4
   8  14   5 28.6627 3.05940   4
   0 -15  -5 -0.8381 4.90060   2
   0  15   5 9.04448 2.23665   5
   0 -15   5 8.27770 4.95742   2
   0  15  -5 8.07127 2.30703   5
   1 -15   5 85.1826 11.6259   2
  -1 -15  -5 67.0887 10.3170   2
   1  15  -5 68.8515 5.87118   5
  -1  15   5 63.2509 6.26127   5
  -1 -15   5 74.0361 11.7597   2
   1  15   5 79.5203 6.06401   5
  -1  15  -5 74.7107 6.51365   5
   2  15  -5 51.2383 5.36597   4
   2  15  -5 57.9111 5.27981   5
  -2  15   5 60.1591 6.40762   5
  -2  15  -5 63.9884 6.29154   5
   2  15   5 60.7932 5.20992   5
  -3  15   5 81.5122 8.21555   5
   3  15  -5 57.7147 5.15993   5
   3  15  -5 56.1780 5.37049   4
   3  15   5 60.1259 5.14931   5
   3  15   5 56.7857 5.70663   4
  -3  15  -5 72.1521 7.48558   5
   4  15  -5 45.2030 4.18870   5
   4  15  -5 45.1854 4.69865   4
   4  15   5 42.1693 5.32645   4
   4  15   5 43.6246 4.13429   5
   5  15  -5 16.5067 2.58900   5
   5  15  -5 13.1035 2.65983   4
   5  15   5 10.9759 2.06803   5
   5  15   5 10.4364 2.55279   4
   6  15  -5 2.07599 1.91657   4
   6  15   5 5.83566 2.17695   4
   7  15  -5 2.62585 1.78380   4
   7  15   5 1.66259 1.63597   4
   8  15  -5 5.39126 1.44465   4
   8  15   5 4.39462 1.44268   4
   0  16   5 194.251 12.3952   5
   0  16  -5 200.795 12.5839   5
   1  16  -5 7.58828 2.06797   5
  -1  16   5 7.15121 2.41534   5
   1  16   5 4.74191 2.05850   5
  -1  16  -5 3.23877 2.08384   5
   2  16  -5 30.7535 3.97411   5
  -2  16   5 28.6528 4.51063   5
  -2  16  -5 32.2915 4.97661   5
   2  16   5 39.1181 4.08915   5
   3  16  -5 37.2879 4.68249   4
   3  16  -5 44.2964 4.43059   5
  -3  16   5 46.2055 7.06070   5
  -3  16  -5 55.9800 6.50957   5
   3  16   5 44.3226 4.43845   5
   4  16  -5 12.5321 2.69662   4
   4  16  -5 14.1483 2.43877   5
   4  16   5 21.0180 3.03665   5
   4  16   5 17.6060 3.04175   4
   5  16  -5 111.546 6.55440   5
   5  16  -5 100.720 7.38909   4
   5  16   5 106.972 7.51604   4
   5  16   5 108.256 6.76179   5
   6  16  -5 14.4224 2.52223   4
   6  16   5 10.5691 2.32452   4
   7  16  -5 10.2420 1.91852   4
   0  17   5 94.6373 7.16064   5
   0  17  -5 84.8949 7.00498   5
  -1  17   5 26.5341 4.17549   5
   1  17  -5 20.3276 3.38092   5
  -1  17  -5 23.9423 4.02253   5
   1  17   5 22.6740 3.58242   5
   2  17  -5 4.43294 1.98057   5
  -2  17   5 4.34425 2.76392   5
   2  17   5 3.04038 1.73973   5
  -2  17  -5 1.49867 2.31581   5
  -3  17   5 43.1494 6.62872   5
   3  17  -5 51.2347 4.74094   5
   3  17   5 45.3716 4.47882   5
  -3  17  -5 39.8454 6.23989   5
   4  17  -5 3.37015 1.62431   5
   4  17  -5 -0.3148 1.79892   4
   4  17   5 1.10143 2.30436   4
   4  17   5 1.12541 1.35660   5
   5  17  -5 79.6558 6.24376   4
   5  17   5 97.6409 6.31997   4
   6  17  -5 10.2693 2.04066   4
   6  17   5 9.49035 2.13395   4
   0  18   5 1.92505 1.72868   5
   0  18  -5 3.45607 1.95039   5
   1  18  -5 23.0277 3.69993   5
  -1  18   5 23.8047 4.05334   5
   1  18   5 27.8265 3.79513   5
  -1  18  -5 22.4797 3.82084   5
   2  18  -5 27.2695 3.88993   5
  -2  18   5 31.3041 4.80996   5
  -2  18  -5 26.1350 4.51511   5
   2  18   5 27.0507 3.69184   5
   3  18  -5 26.6107 3.54619   5
  -3  18   5 23.8590 4.50182   5
  -3  18  -5 16.6604 3.90059   5
   3  18   5 24.1449 3.44907   5
   4  18  -5 2.81884 1.53926   5
   4  18   5 3.67732 1.48450   5
   5  18   5 12.6762 1.91372   5
   0  19  -5 172.587 11.2023   5
   0  19   5 166.306 11.0312   5
   1  19  -5 13.3304 2.67744   5
  -1  19   5 12.6766 2.96496   5
   1  19   5 12.4279 2.56336   5
  -1  19  -5 7.59517 2.45712   5
   2  19  -5 8.99074 2.27805   5
  -2  19   5 9.13078 2.83757   5
  -2  19  -5 7.55737 2.67159   5
   2  19   5 7.92566 2.10798   5
   3  19  -5 15.6433 2.62160   5
  -3  19   5 18.4191 3.93053   5
  -3  19  -5 15.5974 3.63884   5
   3  19   5 15.1697 2.55010   5
   4  19  -5 7.21368 1.65968   5
   4  19   5 8.84328 2.90577   5
   0  20   5 57.7561 5.37782   5
   0  20  -5 62.7795 5.61453   5
   1  20  -5 6.83088 2.21030   5
  -1  20   5 7.79592 2.43703   5
  -1  20  -5 5.57269 2.17511   5
   1  20   5 9.68347 2.32179   5
   2  20  -5 5.43857 1.84494   5
  -2  20   5 2.56910 2.17564   5
   2  20   5 7.71678 2.05987   5
  -3  20   5 13.1305 3.72966   5
   3  20  -5 11.1039 2.25848   5
   3  20   5 14.5030 2.34966   5
  -3  20  -5 11.5034 3.38114   5
   4  20  -5 2.01412 1.21520   5
   4  20   5 3.99675 1.26769   5
   0  21  -5 23.9390 3.55517   5
   0  21   5 22.9378 3.51273   5
   1  21  -5 20.2577 3.19008   5
  -1  21   5 17.8185 3.03324   5
   1  21   5 19.2071 2.92013   5
  -1  21  -5 16.2063 2.77950   5
   2  21  -5 10.6557 2.07340   5
  -2  21   5 9.18902 2.51807   5
   2  21   5 10.7798 2.15581   5
  -2  21  -5 10.0375 2.50046   5
   3  21  -5 0.79770 1.18395   5
  -3  21   5 0.74885 3.17605   5
  -3  21  -5 4.65097 2.86232   5
   3  21   5 -0.3282 1.09864   5
   4  21   5 9.50101 1.31649   5
   0  22  -5 3.23930 1.61202   5
   0  22   5 0.28035 1.35558   5
   1  22  -5 7.55575 1.86062   5
  -1  22   5 6.93323 2.03964   5
   1  22   5 9.54826 1.91639   5
  -1  22  -5 7.26758 1.98742   5
  -2  22   5 51.9260 4.67045   5
   2  22  -5 51.2815 4.10057   5
   2  22   5 52.3586 4.19854   5
  -2  22  -5 41.8341 5.52440   5
   3  22  -5 19.8140 2.43365   5
   3  22   5 19.0635 2.22829   5
  -3  22  -5 18.5885 5.08783   5
   0  23   5 5.03911 1.51185   5
   0  23  -5 6.23015 1.60070   5
  -1  23   5 4.74187 1.50999   5
   1  23  -5 4.03230 1.34550   5
  -1  23  -5 3.89113 1.59389   5
   1  23   5 4.58732 1.41311   5
   2  23  -5 3.10303 1.46330   5
  -2  23   5 -0.0084 1.99336   5
  -2  23  -5 1.57491 1.85297   5
   2  23   5 5.89590 1.79099   5
   0  24  -5 -0.7328 1.01490   5
   0  24   5 0.86087 0.96791   5
   1  24  -5 14.2893 1.98918   5
  -1  24   5 11.0878 1.81851   5
  -1  24  -5 13.0177 2.15424   5
   1  24   5 10.1165 1.72198   5
   2  24   5 19.5521 2.34333   5
   0   0  -6 593.701 31.9930   1
   0   0  -6 552.037 29.9188   2
   0   0   6 581.878 31.7972   1
   0   0   6 566.269 29.8369   2
   1   0   6 823.402 41.9674   1
   1   0  -6 727.726 39.3724   2
  -1   0   6 783.332 41.2038   1
  -1   0  -6 720.292 39.6958   2
  -1   0  -6 772.387 41.8354   1
   1   0  -6 782.443 41.2999   1
  -1   0   6 740.696 39.3199   2
  -2   0   6 1428.67 74.3944   2
   2   0  -6 1501.84 75.8413   1
  -2   0  -6 1434.85 77.1641   1
  -2   0  -6 1355.75 75.0397   2
   2   0   6 1485.04 77.1833   1
  -2   0   6 1508.94 75.6920   1
  -3   0  -6 45.4582 5.35908   2
  -3   0   6 49.6432 3.76162   2
  -3   0  -6 44.5815 6.03590   1
   3   0   6 41.4460 5.75055   1
   4   0   6 78.2392 7.99071   1
  -4   0   6 88.3386 6.18352   2
  -4   0  -6 94.6345 8.43919   1
   5   0  -6 21.5243 4.02634   3
  -5   0   6 37.1805 5.20004   2
   5   0   6 32.3098 4.02788   4
   6   0  -6 88.1060 6.87405   3
   6   0   6 85.6037 7.05555   3
   6   0  -6 96.7556 7.01077   4
   6   0   6 93.2882 7.37230   4
   7   0   6 18.0707 3.34289   3
   7   0   6 16.1842 3.42058   4
   7   0  -6 14.3994 3.24298   3
   7   0  -6 16.9924 3.49503   4
   8   0   6 22.1797 3.44903   3
   8   0   6 19.3612 3.44148   4
   8   0  -6 22.6599 3.51892   4
   8   0  -6 24.0837 4.56492   3
   9   0  -6 5.77452 2.96805   4
   9   0  -6 9.39702 3.19762   3
   0   1  -6 152.677 8.86986   2
   0   1   6 147.713 10.5463   1
   0  -1   6 153.879 10.6058   1
   0  -1   6 158.655 8.93795   2
   0   1  -6 163.461 10.8122   1
   0  -1  -6 145.153 8.73046   2
   0  -1  -6 159.569 10.8947   1
   1  -1   6 210.701 13.6422   1
   1  -1   6 224.151 11.6783   2
  -1   1   6 196.466 11.1498   2
  -1  -1  -6 225.844 13.9705   1
   1   1  -6 216.261 11.7129   2
  -1   1   6 192.685 12.9299   1
   1   1  -6 225.148 13.1499   1
  -1   1  -6 220.600 13.7512   1
  -1  -1   6 192.269 11.2738   2
   1  -1  -6 188.972 11.0023   2
  -1  -1   6 214.194 13.0809   1
   1   1   6 219.596 13.6622   1
   1  -1  -6 172.989 12.8104   1
  -1   1  -6 187.715 11.7975   2
   2   1  -6 53.3484 5.11078   1
  -2   1   6 49.8599 3.62034   2
   2  -1   6 57.4185 6.39778   1
  -2  -1  -6 45.4910 6.12928   1
  -2   1   6 52.0089 5.21360   1
  -2   1  -6 62.6295 6.48766   1
   2   1   6 60.7519 6.28807   1
  -2   1  -6 60.9197 5.01233   2
  -2  -1   6 63.8542 5.32972   1
   2  -1  -6 69.4624 5.95075   1
  -2  -1   6 59.4405 4.17413   2
  -3  -1  -6 622.392 33.8929   1
  -3   1   6 592.029 30.8287   2
   3  -1   6 560.261 34.0107   1
   3   1   6 577.014 33.5017   1
  -3  -1   6 607.204 31.4143   2
  -3   1  -6 583.775 33.7625   1
   3  -1  -6 628.151 31.5431   1
   3  -1  -6 558.140 32.3892   1
   4  -1   6 375.899 23.8884   1
  -4   1   6 391.808 21.1390   2
  -4  -1  -6 393.717 23.0925   1
  -4  -1   6 423.990 22.7262   2
  -4   1  -6 383.645 23.6891   1
  -5   1   6 121.654 7.85534   2
   5  -1   6 116.501 8.46675   4
   5   1  -6 111.610 7.97305   3
  -5  -1   6 132.315 8.98982   2
   5   1   6 112.643 8.25203   4
   5  -1  -6 125.799 9.08243   3
   6   1  -6 7.42542 2.65581   4
   6   1  -6 5.81872 2.46895   3
   6  -1   6 0.37820 2.41263   3
   6  -1   6 4.18415 2.73813   4
   6   1   6 8.81356 2.80667   4
   6  -1  -6 5.47311 2.49466   3
   6   1   6 25.1816 4.82832   3
  -6  -1   6 13.8646 5.40556   2
   6  -1  -6 2.04616 2.76788   4
   7  -1   6 9.09748 2.88099   4
   7   1  -6 6.86370 2.79512   3
   7   1  -6 7.50486 2.74467   4
   7  -1   6 8.84285 2.81733   3
   7   1   6 8.87965 2.83347   4
   7  -1  -6 5.42279 2.72615   3
   7  -1  -6 6.22313 2.99185   4
   7   1   6 7.83684 3.02963   3
   8   1  -6 39.1330 5.04825   3
   8  -1   6 33.0179 5.06539   3
   8  -1   6 30.1648 4.71887   4
   8   1  -6 38.9170 4.66804   4
   8   1   6 28.0657 4.61872   4
   8  -1  -6 28.4750 4.62583   3
   8   1   6 27.3583 5.31709   3
   8  -1  -6 37.0754 5.31186   4
   9   1  -6 15.4962 2.83567   4
   9  -1   6 13.8189 2.83641   4
   9  -1  -6 8.80412 2.56270   3
   9   1   6 6.73757 2.68295   4
  10   1   6 19.0983 2.81745   4
  10  -1  -6 16.3048 2.65149   3
   0  -2  -6 3714.09 193.835   1
   0   2   6 3770.26 194.022   1
   0   2  -6 3818.42 193.887   1
   0   2  -6 3743.23 191.783   2
   1   2  -6 1488.10 73.9895   1
   1  -2   6 1341.41 74.3654   1
  -1   2   6 1443.18 74.2038   1
  -1  -2  -6 1480.94 74.8185   1
   1   2  -6 1378.05 72.2902   2
   1  -2   6 1356.24 72.2158   2
  -1  -2   6 1444.49 73.9201   1
  -1   2  -6 1347.07 74.4278   1
   1  -2  -6 1381.80 71.5984   2
  -1  -2   6 1410.24 72.1137   2
  -1   2  -6 1360.86 72.3154   2
   1   2   6 1401.96 74.4327   1
   2   2  -6 1177.27 57.8837   1
  -2  -2  -6 1097.87 59.4926   1
   2  -2  -6 1116.07 58.3612   1
  -2   2  -6 1013.81 57.0413   2
   2   2   6 1029.85 59.0496   1
  -2  -2   6 1054.15 56.6329   2
  -2  -2   6 1193.60 58.1432   1
  -2   2  -6 1064.63 59.1912   1
  -3  -2  -6 338.579 21.0739   1
   3  -2   6 305.773 20.8896   1
   3  -2  -6 334.049 19.1076   1
   3   2   6 309.085 20.0662   1
  -3  -2   6 334.550 18.2578   2
   3  -2  -6 338.603 19.4212   1
  -3   2  -6 319.521 20.7683   1
  -3   2  -6 327.753 19.0834   2
  -4  -2  -6 131.793 10.7750   1
  -4  -2   6 144.227 9.43270   2
   5  -2   6 54.6839 6.06414   4
   5  -2   6 62.9162 5.30375   3
   5   2  -6 56.2773 5.23352   3
   5   2  -6 56.0206 5.20746   4
  -5  -2   6 62.1050 6.16111   2
   5  -2  -6 53.3518 5.56742   3
   6  -2   6 42.9022 4.78382   3
   6   2  -6 29.4118 4.68948   3
   6   2  -6 33.6593 4.55858   4
   6  -2   6 38.9373 5.24546   4
   6  -2  -6 29.2531 4.53366   3
   6   2   6 30.7198 5.72628   3
   6   2   6 44.0107 4.82861   4
   6  -2  -6 35.6775 5.43572   4
   7   2  -6 4.47839 2.54379   4
   7  -2   6 7.99832 2.77245   4
   7   2  -6 0.50995 2.41266   3
   7  -2  -6 3.31026 3.16923   4
   7  -2  -6 2.63919 2.53213   3
   7   2   6 5.79244 2.52727   4
   7   2   6 1.77332 3.04924   3
   8   2  -6 38.2743 4.93349   4
   8  -2   6 49.5488 5.31730   3
   8  -2   6 34.0138 5.05288   4
   8   2  -6 42.0571 5.17437   3
   8   2   6 42.9647 5.15255   4
   8  -2  -6 38.2765 4.89161   3
   8  -2  -6 43.4453 6.01609   4
   9   2  -6 0.24297 2.21618   3
   9  -2   6 -1.4386 2.43495   4
   9   2  -6 2.93390 2.40305   4
   9   2   6 5.40501 2.46996   4
   9  -2  -6 2.56536 2.19133   3
  10   2   6 3.84565 2.04732   4
  10  -2  -6 5.19684 2.11530   3
   0   3  -6 39.0352 5.71031   1
   0   3   6 38.7384 5.33019   1
   0  -3  -6 31.2005 6.66098   1
   0   3  -6 32.8380 3.49613   2
   0  -3   6 36.1917 3.43265   2
   1   3  -6 665.818 38.1026   1
  -1   3   6 718.737 38.4274   1
  -1  -3  -6 693.497 38.4208   1
   1   3  -6 646.358 35.9663   2
   1  -3   6 694.477 38.3762   1
   1  -3   6 703.562 36.0076   2
  -1   3  -6 674.181 35.8616   2
  -1   3  -6 674.006 38.4125   1
  -1  -3   6 671.263 35.7873   2
   1   3   6 659.729 38.1757   1
   1  -3  -6 684.499 35.1528   2
   1  -3  -6 712.425 38.2070   1
  -1  -3   6 669.491 37.6127   1
   2   3  -6 138.996 9.11152   1
   2  -3   6 110.493 9.69940   1
  -2  -3  -6 134.027 10.5966   1
  -2  -3   6 112.202 7.32868   2
   2  -3  -6 116.237 9.21531   1
  -2  -3   6 123.300 8.76238   1
  -2   3  -6 95.1261 7.52669   2
   2  -3  -6 104.556 9.04656   1
   2   3   6 105.780 9.42911   1
  -2   3  -6 102.991 13.9583   1
  -3  -3  -6 187.552 14.9040   1
   3  -3   6 179.178 14.7133   1
   3  -3  -6 189.822 13.5420   1
   3  -3  -6 197.361 13.4722   1
  -3   3  -6 204.055 12.8103   2
   3   3   6 211.126 14.2532   1
  -3  -3   6 203.310 12.0206   2
  -3   3  -6 207.474 14.9526   1
  -4  -3  -6 311.170 18.5080   1
  -4  -3   6 270.762 16.9173   2
   5   3  -6 241.019 13.8924   3
   5  -3   6 225.788 14.4200   3
   5  -3   6 225.018 14.5799   4
   5  -3  -6 231.067 14.0490   3
  -5  -3   6 296.036 15.9112   2
   5   3   6 253.141 14.3694   4
   6   3  -6 24.0633 4.31751   3
   6  -3   6 20.2467 3.22602   3
   6  -3   6 19.9325 3.78410   4
   6   3  -6 29.2283 4.14569   4
   6  -3  -6 32.7272 5.87259   3
   6   3   6 27.0735 4.46949   4
  -6  -3   6 35.2951 6.82132   2
   7  -3   6 35.9138 4.89754   3
   7  -3   6 27.4204 4.09066   4
   7   3  -6 31.5470 4.95342   3
   7   3  -6 34.4008 4.70307   4
   7  -3  -6 36.0885 5.00103   3
   7   3   6 36.7663 4.89811   4
   8  -3   6 4.51781 2.80900   4
   8   3  -6 8.32005 2.63930   4
   8  -3   6 10.6698 2.68905   3
   8   3  -6 6.64515 2.82468   3
   8   3   6 5.16781 2.51676   4
   8  -3  -6 4.05020 2.51521   3
   9   3  -6 25.7764 3.75825   4
   9  -3   6 22.1585 3.65446   4
   9   3  -6 15.8396 3.28136   3
   9   3   6 22.2187 3.35206   4
   9  -3  -6 21.9015 4.00062   3
  10   3   6 7.88132 2.09779   4
  10  -3  -6 6.22499 2.05348   3
   0   4  -6 255.113 17.9689   1
   0  -4   6 273.172 14.9402   2
   0   4   6 275.509 18.0528   1
   0  -4   6 279.597 17.5471   1
   0  -4  -6 262.406 17.6117   1
   0   4  -6 261.291 15.1360   2
  -1  -4  -6 133.959 11.0363   1
   1   4  -6 116.969 8.60196   2
   1  -4   6 144.968 11.0583   1
   1  -4   6 148.436 8.66958   2
   1   4   6 145.714 11.1144   1
   1  -4  -6 134.004 7.50783   2
  -1  -4   6 126.069 8.35322   2
  -1  -4   6 124.988 10.1531   1
   1  -4  -6 137.753 10.7555   1
  -1   4  -6 146.965 8.57618   2
  -1   4  -6 142.649 11.4600   1
   2   4  -6 563.926 30.6735   1
   2  -4   6 527.669 28.5588   2
  -2  -4  -6 524.919 31.6283   1
   2  -4   6 547.871 31.9440   1
  -2  -4   6 570.154 31.7410   1
   2  -4  -6 537.771 31.3281   1
  -2   4  -6 490.833 28.5605   2
   2  -4  -6 523.548 31.1309   1
  -2   4  -6 532.996 31.9914   1
   2   4   6 514.788 31.5616   1
  -2  -4   6 536.793 28.7622   2
   3   4  -6 260.794 16.6940   1
   3  -4   6 230.564 17.5908   1
  -3  -4  -6 248.123 17.9152   1
  -3   4  -6 224.638 14.5846   2
   3  -4  -6 250.290 16.7146   1
  -3  -4   6 248.067 14.5357   2
  -3   4  -6 241.076 17.6594   1
  -3  -4   6 252.695 15.4889   1
   3  -4  -6 237.070 16.6555   1
  -4  -4  -6 202.713 14.6472   1
  -4  -4   6 214.624 13.0197   2
   4  -4  -6 191.347 14.4413   1
  -4   4  -6 182.685 18.6311   2
   5   4  -6 106.138 7.40621   4
   5  -4   6 112.374 8.44375   4
   5  -4   6 104.919 7.37811   3
   5   4  -6 91.0159 7.47347   3
   5   4   6 120.732 7.95773   4
  -5  -4   6 118.154 9.20130   2
   5  -4  -6 127.419 7.83319   3
   6  -4   6 47.2200 6.82574   3
   6   4  -6 40.8147 5.01399   3
  -6  -4  -6 33.5294 7.52946   2
   6  -4   6 55.2327 5.98640   4
   6   4   6 53.3461 5.29256   4
  -6  -4   6 41.8507 7.52332   2
   6  -4  -6 51.2762 5.14358   3
   7   4  -6 16.1822 3.28518   3
   7  -4   6 31.6964 4.54729   3
   7   4  -6 19.5514 3.40012   4
   7  -4   6 17.4159 3.33833   4
   7   4   6 21.3331 3.58529   4
   7  -4  -6 26.4016 4.62494   3
   8   4  -6 4.70755 2.36538   4
   8  -4   6 2.08803 2.70219   4
   8   4  -6 5.04710 2.75672   3
   8  -4   6 7.95206 2.49669   3
   8   4   6 9.77649 2.95677   4
   8  -4  -6 3.78759 2.58814   3
   9   4  -6 19.9220 3.42190   3
   9   4  -6 21.5305 3.18622   4
   9  -4  -6 18.0747 3.79081   3
   9   4   6 14.8706 3.38100   4
  10  -4  -6 9.03586 2.13731   3
  10   4   6 5.10658 1.89766   4
   0  -5   6 26.3158 3.25648   2
   0  -5  -6 25.6947 5.61944   1
   0  -5  -6 28.9172 5.58594   1
   0   5  -6 24.3066 3.52591   2
   0   5  -6 26.6351 5.70512   1
   0  -5   6 34.9524 6.07859   1
  -1  -5  -6 430.679 26.9016   1
   1  -5   6 399.467 26.5295   1
   1   5  -6 452.168 24.5980   2
   1  -5   6 405.698 23.4006   2
   1   5  -6 452.443 26.5414   1
  -1   5  -6 416.080 23.5607   2
  -1  -5   6 455.646 23.6705   2
  -1   5  -6 428.582 27.0693   1
   1  -5  -6 413.561 26.4250   1
  -1  -5   6 468.891 26.5814   1
   1  -5  -6 427.333 26.7878   1
  -2  -5  -6 66.2659 7.82458   1
  -2  -5  -6 67.2718 7.99419   1
   2  -5   6 56.5636 7.57192   1
   2  -5   6 56.5202 4.83017   2
   2   5  -6 73.5757 7.57737   1
  -2  -5   6 55.8824 4.90432   2
  -2   5  -6 44.9348 7.53983   1
  -2  -5   6 55.3074 6.37727   1
  -2   5  -6 44.0597 4.85073   2
   2  -5  -6 47.6039 7.42936   1
   2  -5  -6 51.5364 7.11904   1
  -3  -5  -6 598.110 34.7607   1
   3   5  -6 569.706 32.8126   1
  -3  -5  -6 581.484 35.3223   1
   3  -5   6 579.295 35.8156   1
  -3  -5   6 606.912 33.1928   1
  -3   5  -6 564.418 31.5041   2
   3  -5  -6 538.443 34.3292   1
  -3   5  -6 679.385 38.5836   1
  -3  -5   6 562.372 31.5713   2
   3  -5  -6 515.536 34.0427   1
  -4  -5  -6 97.6143 10.7572   1
  -4  -5   6 103.617 8.30631   2
   4  -5  -6 104.430 11.8494   1
  -4   5  -6 110.426 10.5451   2
   5  -5   6 17.4856 3.72622   3
   5  -5   6 21.1968 4.10394   4
   5   5  -6 19.0190 2.92432   4
   5   5  -6 19.4353 3.13537   3
   5  -5  -6 21.5004 4.14657   3
  -5  -5   6 26.3656 4.92752   2
   5   5   6 22.1328 3.28428   4
   6  -5   6 6.89662 2.51548   3
   6  -5   6 6.97937 3.05418   4
   6   5  -6 5.53995 2.66529   3
   6   5  -6 8.78409 2.50072   4
  -6  -5  -6 -0.2306 5.54581   2
  -6  -5   6 11.3934 5.85132   2
   6  -5  -6 10.2700 2.85820   3
   6   5   6 11.7496 2.87719   4
   7   5  -6 17.5870 3.22374   3
   7   5  -6 15.9578 3.21527   4
   7  -5   6 23.3250 3.57168   4
   7  -5   6 18.1768 3.19750   3
   7  -5  -6 20.3376 4.23019   3
   7   5   6 17.7662 3.40322   4
   8  -5   6 -2.7915 2.99166   4
   8   5  -6 5.12534 2.36167   4
   8  -5   6 5.78987 2.26610   3
   8   5  -6 2.85661 2.72962   3
   8   5   6 3.08976 2.42066   4
   8  -5  -6 3.64124 2.62510   3
   9   5  -6 12.1274 2.59708   4
   9   5   6 14.8247 4.08373   4
  10   5   6 26.2357 3.21992   4
   0  -6  -6 104.762 10.2478   1
   0  -6  -6 96.7394 9.92579   1
   0   6  -6 90.7038 9.97466   1
   0  -6   6 92.9725 6.66255   2
   0  -6   6 97.5805 9.57212   1
   1   6  -6 216.774 14.1730   2
   1  -6   6 243.626 13.5317   2
  -1  -6  -6 208.762 16.8537   1
   1   6  -6 220.983 16.7360   1
   1  -6   6 242.293 17.2441   1
  -1   6  -6 219.878 13.5578   2
  -1  -6   6 232.021 13.5763   2
  -1   6  -6 237.847 17.6417   1
   1  -6  -6 233.712 12.5766   2
  -1  -6   6 220.559 16.3130   1
   1  -6  -6 234.402 17.2742   1
  -2  -6  -6 128.196 12.4437   1
   2  -6   6 120.528 8.72426   2
   2  -6   6 136.582 12.5991   1
   2   6  -6 143.828 13.7036   1
  -2  -6  -6 161.826 13.3347   1
   2  -6  -6 146.891 12.7366   1
  -2  -6   6 142.537 11.5975   1
  -2   6  -6 122.056 12.6454   1
  -2  -6   6 140.814 9.11528   2
  -2   6  -6 114.015 8.76195   2
  -3  -6  -6 40.6414 7.87569   1
   3  -6   6 50.4976 9.43682   1
  -3  -6  -6 51.2429 9.78116   1
  -3  -6   6 72.6998 8.14899   1
  -3   6  -6 60.7053 7.03911   2
  -3   6  -6 72.7613 10.9125   1
  -3  -6   6 67.7319 6.09949   2
   3  -6  -6 64.5007 13.7280   1
   3  -6  -6 81.6582 10.0545   1
  -4  -6  -6 34.7216 7.34280   1
   4  -6   6 23.2816 3.94562   3
   4   6  -6 32.4007 3.77686   4
   4  -6  -6 31.8089 7.74560   1
   4  -6  -6 23.1673 4.23456   3
  -4  -6   6 38.8187 5.00165   2
  -4   6  -6 26.6633 5.44474   2
   4   6   6 29.9923 4.18650   4
   5   6  -6 162.526 9.57363   4
   5  -6   6 147.086 9.43803   3
   5  -6   6 123.908 10.4643   4
   5   6   6 154.008 8.74385   5
  -5  -6   6 165.420 12.0479   2
   5  -6  -6 148.845 9.73846   3
   5   6   6 157.464 9.88867   4
   6  -6   6 98.4235 8.58249   4
   6   6  -6 117.017 8.12346   4
   6   6  -6 118.383 8.90815   3
   6  -6   6 116.523 7.99980   3
   6  -6  -6 118.722 8.49654   3
  -6  -6   6 102.430 12.7271   2
   6   6   6 115.135 8.34388   4
   7   6  -6 55.7527 5.68427   3
   7  -6   6 46.0418 6.15592   4
   7  -6   6 56.4663 5.55564   3
   7   6  -6 55.7176 5.52385   4
   7  -6  -6 62.9079 5.81558   3
   7   6   6 62.3242 5.84127   4
   8   6  -6 90.9355 7.78405   3
   8  -6   6 95.8999 7.00246   3
   8   6  -6 79.9861 6.93589   4
   8  -6  -6 87.6008 7.24942   3
   8   6   6 88.6495 7.15028   4
   9   6  -6 23.2158 3.57646   4
   9  -6  -6 32.2880 4.10053   3
   9   6   6 16.3465 3.16794   4
  10   6   6 8.73147 1.87993   4
   0   7  -6 24.5517 4.20386   2
   0  -7   6 20.2034 3.27343   2
   0   7  -6 19.9984 6.14570   1
   0  -7   6 27.6051 6.57432   1
   0  -7  -6 24.3265 6.52750   1
   0  -7  -6 27.4178 6.83449   1
   1   7  -6 188.789 15.6357   1
   1  -7   6 172.715 15.0804   1
  -1  -7  -6 211.102 16.3808   1
  -1  -7  -6 200.882 16.1622   1
  -1  -7   6 185.099 14.9910   1
   1  -7  -6 168.472 15.2513   1
  -1  -7   6 193.804 11.6843   2
   1  -7  -6 176.623 10.4916   2
  -1   7  -6 207.290 17.1294   1
   1  -7  -6 183.918 15.7679   1
  -1   7  -6 169.763 11.7441   2
   2  -7   6 70.9757 9.87110   1
  -2  -7  -6 92.6230 10.7396   1
   2   7  -6 80.7022 9.74930   1
   2  -7   6 67.8879 6.47054   2
  -2  -7  -6 89.6651 11.1064   1
  -2  -7   6 78.2963 6.52637   2
   2  -7  -6 72.0286 9.79418   1
  -2   7  -6 64.5540 6.42951   2
  -2  -7   6 77.9380 9.30963   1
   2  -7  -6 62.5063 9.96887   1
  -2   7  -6 74.2862 11.6249   1
  -3  -7  -6 5.99737 4.82890   1
   3  -7  -6 11.2293 6.08426   1
  -3  -7   6 8.05043 2.79006   2
  -3   7  -6 3.48686 3.42209   2
  -3  -7   6 9.89617 4.51445   1
   4  -7   6 59.8842 6.01954   3
   4   7  -6 66.7378 6.14416   4
  -4  -7   6 66.5118 6.74165   2
   4   7   6 62.3034 6.25452   4
  -4  -7   6 69.8268 11.9521   1
   4  -7  -6 69.3887 6.66933   3
   5   7  -6 35.5098 4.03312   4
  -5  -7  -6 27.5840 6.22252   2
   5  -7   6 27.1994 4.00956   3
   5   7  -6 31.0940 4.80994   3
   5   7   6 30.0481 3.40656   5
   5   7   6 34.6179 4.24096   4
   5  -7  -6 19.7013 4.32411   3
  -5  -7   6 28.1042 5.84142   2
   6   7  -6 800.317 44.1376   3
   6  -7   6 825.069 44.2745   3
   6   7  -6 863.875 44.5079   4
   6  -7  -6 839.729 44.5145   3
   6   7   6 865.238 44.7430   4
   7   7  -6 1.19305 2.20821   4
   7   7  -6 0.87850 2.63589   3
   7  -7   6 0.97033 2.30652   3
   7  -7  -6 2.52364 2.43270   3
   7   7   6 -0.0592 2.15462   4
   8   7  -6 56.5323 5.36556   4
   8   7   6 56.5526 5.66113   4
   8  -7  -6 49.8609 5.60971   3
   9   7  -6 41.7532 4.47878   4
   9   7   6 52.6945 4.87451   4
   9  -7  -6 47.0389 4.83600   3
  10   7   6 3.24071 1.57723   4
   0  -8   6 10.8369 4.92368   1
   0  -8  -6 17.1824 5.92150   1
   0  -8   6 16.8107 3.33629   2
   0   8  -6 20.9022 7.05929   1
   0  -8  -6 14.6699 2.99683   2
   0  -8  -6 10.8320 5.62938   1
   1  -8   6 74.6675 5.84981   2
  -1  -8  -6 64.7820 10.6798   1
   1  -8   6 70.9216 10.9501   1
   1   8  -6 56.5556 10.1898   1
  -1  -8  -6 58.7737 10.3070   1
   1  -8  -6 55.7457 4.56644   2
   1  -8  -6 53.7635 9.50995   1
  -1  -8   6 48.5773 8.88772   1
  -1   8  -6 75.7347 12.1773   1
   1  -8  -6 53.5496 9.60438   1
  -1  -8   6 49.0051 5.39408   2
  -2  -8  -6 982.655 57.6822   1
   2   8  -6 940.517 55.7695   1
  -2  -8  -6 1007.98 57.7113   1
   2  -8   6 985.859 50.8910   2
  -2  -8   6 968.447 51.3760   2
   2  -8  -6 858.387 56.1361   1
   2  -8  -6 935.201 56.6970   1
  -2  -8   6 929.591 55.5184   1
  -2   8  -6 964.605 57.6510   1
  -3  -8  -6 246.364 21.6723   1
  -3  -8   6 299.069 17.6576   2
  -3  -8   6 277.441 21.1532   1
   3  -8  -6 266.092 23.0543   1
   4   8  -6 11.1691 1.99546   5
   4  -8   6 12.5118 2.47234   3
   4   8  -6 10.0087 2.30713   4
   4  -8  -6 12.1285 2.86516   3
   4   8   6 9.13927 2.96047   5
  -4  -8   6 10.7493 3.45869   2
   4   8   6 14.2681 2.70640   4
   5  -8   6 9.66267 2.91818   3
   5   8  -6 7.23442 2.99468   3
   5   8  -6 6.75148 2.41878   4
   5   8   6 7.36163 2.40171   4
   5  -8  -6 6.33197 2.55962   3
  -5  -8   6 3.86099 4.04990   2
   5   8   6 3.45232 1.57453   5
   6   8  -6 126.313 9.51777   3
   6   8  -6 151.656 9.74680   4
   6  -8   6 157.881 9.81794   3
   6   8   6 161.386 10.0667   4
   6  -8  -6 145.160 10.0659   3
   7   8  -6 12.9746 5.08637   3
   7  -8   6 22.1497 4.11556   3
   7   8  -6 19.3481 3.39957   4
   7   8   6 19.1597 3.44665   4
   7  -8  -6 25.2399 4.64797   3
   8   8  -6 112.914 8.15705   4
   8  -8  -6 115.925 8.39359   3
   8   8   6 119.926 8.43653   4
   9   8  -6 8.44341 2.01385   4
   9  -8  -6 6.43906 2.31152   3
   9   8   6 5.18642 2.07440   4
  10   8   6 25.7518 3.68316   4
   0  -9   6 51.3026 10.1308   1
   0  -9  -6 45.9097 10.0724   1
   0  -9   6 45.9223 5.02988   2
   0  -9  -6 51.0243 5.19357   2
   0  -9  -6 41.7445 9.12132   1
   0   9  -6 49.8769 10.6217   1
  -1  -9  -6 237.542 21.0290   1
  -1  -9  -6 255.179 15.8239   2
   1   9  -6 262.934 21.3383   1
   1  -9   6 255.581 15.3195   2
  -1  -9  -6 268.625 22.1159   1
   1  -9   6 253.020 21.1689   1
  -1  -9   6 247.984 15.5110   2
  -1   9  -6 234.609 21.7688   1
   1  -9  -6 234.079 21.1551   1
  -1  -9   6 246.030 20.9097   1
   1  -9  -6 255.649 21.4171   1
   1  -9  -6 252.129 14.3615   2
  -2  -9  -6 234.629 15.7793   2
  -2  -9  -6 203.945 20.8116   1
   2  -9   6 212.093 20.8093   1
   2   9  -6 228.880 20.2836   1
   2  -9   6 248.747 15.1585   2
  -2   9  -6 234.652 22.3751   1
  -2  -9   6 244.944 20.1070   1
   2  -9  -6 245.055 22.3098   1
  -2  -9   6 251.054 15.3758   2
   3   9  -6 16.5730 2.66022   4
  -3  -9  -6 16.8813 4.56733   2
   3   9  -6 16.0605 2.50539   5
   3  -9   6 18.9002 3.36755   3
   3   9   6 17.6800 2.65038   5
  -3  -9   6 16.4041 4.16480   2
   4  -9   6 44.3206 4.70514   3
   4   9  -6 50.5069 4.52287   4
   4   9  -6 41.8655 4.04207   5
  -4  -9  -6 50.9141 7.68995   2
   4   9   6 48.5812 4.01535   5
   4   9   6 42.8806 4.80881   4
   4  -9  -6 54.6563 5.42116   3
  -4  -9   6 52.6908 6.76849   2
  -5  -9  -6 32.4628 7.71641   2
   5   9  -6 35.1909 4.29622   4
   5   9  -6 45.6789 5.82988   3
   5  -9   6 46.9156 4.73374   3
   5   9   6 32.0171 4.34308   4
   5   9   6 29.6090 3.42334   5
   5  -9  -6 32.3596 4.83851   3
  -5  -9   6 30.3539 6.66785   2
   6   9  -6 166.960 10.7437   4
   6  -9   6 154.048 10.4724   3
   6  -9  -6 163.394 10.9457   3
   6   9   6 174.611 10.9607   4
   7   9  -6 28.3367 4.51155   4
   7   9   6 22.7593 3.77240   4
   7  -9  -6 32.5677 4.90728   3
   8   9  -6 53.4240 5.32214   4
   8  -9  -6 48.1868 5.58918   3
   8   9   6 64.0013 5.57459   4
   9   9  -6 9.15200 2.12586   4
   9   9   6 4.66484 2.04686   4
   9  -9  -6 8.65525 2.21459   3
   0 -10  -6 401.110 31.8207   1
   0 -10  -6 416.914 32.3218   1
   0 -10  -6 485.015 24.8829   2
   0 -10   6 413.379 31.9797   1
   0  10  -6 418.229 32.7410   1
   0 -10   6 423.243 24.7865   2
   1 -10   6 22.1086 8.06810   1
  -1 -10  -6 10.0248 6.71945   1
   1 -10   6 26.4010 4.21323   2
  -1 -10  -6 18.1522 4.15639   2
   1  10  -6 18.6041 8.02254   1
  -1 -10  -6 19.4500 8.50080   1
   1 -10  -6 15.2442 7.64578   1
  -1  10  -6 18.1679 9.06641   1
   1 -10  -6 19.0997 7.83092   1
  -1 -10   6 13.3618 3.45160   2
  -1 -10   6 15.1325 7.34812   1
   1 -10  -6 17.8990 2.99318   2
  -2 -10  -6 245.591 16.2779   2
   2 -10   6 268.012 15.7873   2
   2  10  -6 221.068 13.5725   5
   2  10   6 233.129 13.6377   5
   3  10  -6 86.9416 6.38105   5
  -3 -10  -6 106.293 9.97742   2
   3  10  -6 92.6742 6.67823   4
   3  10   6 93.4544 6.96205   4
   3  10   6 98.1622 6.48952   5
  -3 -10   6 93.3724 8.61600   2
   3 -10  -6 108.670 7.55131   3
   4 -10   6 267.082 15.3596   3
   4  10  -6 280.078 15.4146   4
   4  10  -6 282.611 15.0383   5
  -4 -10  -6 292.345 20.1592   2
   4 -10  -6 258.306 15.5966   3
  -4 -10   6 249.872 18.1876   2
   4  10   6 258.857 15.4455   4
   4  10   6 261.634 15.0124   5
   5 -10   6 3.36894 2.33897   3
   5  10  -6 1.44838 2.17445   4
   5  10  -6 0.60243 1.74115   5
   5 -10  -6 7.84008 2.78380   3
   5  10   6 2.24846 2.14919   4
   5  10   6 2.09966 1.50028   5
   6  10  -6 77.5594 6.41130   4
   6 -10   6 72.7212 6.51776   3
   6 -10  -6 71.0317 6.79450   3
   6  10   6 69.7970 6.29212   4
   7  10  -6 0.76556 2.15081   4
   7 -10  -6 3.83600 2.61994   3
   7  10   6 0.55177 2.04979   4
   8  10  -6 28.0842 4.20682   4
   8  10   6 29.8703 4.24639   4
   8 -10  -6 38.8203 5.00943   3
   9  10  -6 4.12807 1.75250   4
   9  10   6 0.27702 1.55462   4
   0 -11  -6 16.9063 8.35960   1
   0 -11  -6 15.7921 10.2626   1
   0  11  -6 19.0820 3.13695   5
   0  11  -6 14.7039 10.3993   1
   0 -11   6 24.6495 4.46621   2
   0  11   6 17.8492 3.58473   5
   0 -11  -6 17.6250 3.71904   2
   0 -11   6 14.2155 8.47042   1
  -1 -11  -6 212.175 14.3245   2
   1 -11   6 198.303 22.2636   1
   1 -11   6 205.638 13.7572   2
   1  11  -6 189.311 12.1828   5
   1  11   6 212.050 12.3162   5
   1 -11  -6 216.823 12.8650   2
   1 -11  -6 200.914 23.2532   1
  -1  11  -6 202.099 24.2764   1
  -1 -11   6 233.583 15.5194   2
   2  11  -6 117.792 7.97862   4
   2  11  -6 128.402 8.08895   5
   2 -11   6 131.063 10.4171   2
  -2 -11  -6 132.929 11.0746   2
  -2 -11   6 131.470 10.3829   2
   2  11   6 123.919 8.02783   5
  -3 -11  -6 23.2585 5.81519   2
   3  11  -6 20.1395 3.39811   4
   3  11  -6 19.6807 2.94596   5
   3 -11  -6 30.4088 4.85020   3
  -3 -11   6 23.7808 5.21146   2
   3  11   6 24.1503 3.29049   4
   3  11   6 28.4298 3.13625   5
   4  11  -6 93.1966 7.39573   4
   4  11  -6 87.5300 6.28154   5
  -4 -11  -6 77.2157 11.3283   2
   4 -11  -6 101.436 7.57526   3
  -4 -11   6 95.8429 10.3909   2
   4  11   6 90.3640 6.38013   5
   4  11   6 93.2076 6.90391   4
   5  11  -6 65.6802 4.79611   5
   5  11  -6 69.5696 5.82859   4
   5 -11  -6 55.9546 6.16136   3
   5  11   6 65.1080 4.86470   5
   5  11   6 73.6883 5.98033   4
   6  11  -6 5.38664 2.74662   4
   6  11   6 3.65830 3.62011   4
   7  11  -6 38.3780 4.77135   4
   7  11   6 28.4855 4.51541   4
   7 -11  -6 39.1361 5.00339   3
   8  11  -6 21.1367 3.90799   4
   8 -11  -6 22.8317 4.37155   3
   8  11   6 20.2423 3.15782   4
   9  11  -6 -0.1783 1.55689   4
   9  11   6 0.80181 1.62567   4
   0 -12  -6 59.9609 6.31894   2
   0  12   6 57.3081 4.98591   5
   0  12  -6 55.7901 5.06499   5
   0 -12   6 54.0808 6.77179   2
   1  12  -6 14.5684 3.08903   4
   1 -12   6 11.4649 3.69843   2
  -1  12   6 10.0563 2.39835   5
   1  12  -6 10.2232 2.22262   5
  -1  12  -6 10.0319 2.64646   5
   1 -12  -6 11.0463 3.11493   2
   1  12   6 14.1798 2.51350   5
  -1 -12   6 13.6994 3.80004   2
   2  12  -6 45.3854 4.62693   4
  -2 -12  -6 61.0464 7.94486   2
   2  12  -6 51.5503 4.52311   5
   2 -12   6 48.5421 7.51979   2
  -2  12   6 49.7357 6.37893   5
  -2 -12   6 53.7391 6.73988   2
   2 -12  -6 76.1180 6.95751   3
   2  12   6 53.2362 4.61325   5
   3  12  -6 142.465 9.10019   4
   3  12  -6 140.051 8.87686   5
  -3 -12  -6 149.893 13.5901   2
   3 -12  -6 134.975 9.66301   3
   3  12   6 153.701 9.05380   5
  -3  12  -6 140.703 11.5307   5
   3  12   6 140.179 9.23727   4
   4  12  -6 88.8357 6.38618   5
   4  12  -6 89.7828 6.83470   4
   4  12   6 95.3778 6.98153   4
   4  12   6 91.0387 6.47666   5
   4 -12  -6 96.8020 7.39393   3
   5  12  -6 8.86463 1.81650   5
   5  12  -6 7.39303 2.48432   4
   5  12   6 8.18238 2.49573   4
   5 -12  -6 15.3598 3.22118   3
   5  12   6 8.41248 1.85980   5
   6  12  -6 5.81430 2.41059   4
   6  12   6 3.99142 2.33752   4
   6 -12  -6 7.70222 2.85787   3
   7  12  -6 0.36261 1.89111   4
   7 -12  -6 -1.0689 2.43031   3
   7  12   6 1.56264 2.24665   4
   8  12  -6 2.65545 1.84639   4
   8  12   6 -0.7572 1.68992   4
   9  12  -6 6.25091 1.58048   4
   9  12   6 4.12448 1.48662   4
   0 -13   6 60.7835 7.30355   2
   0  13  -6 71.9493 5.83984   5
   0  13   6 76.6300 5.83911   5
   0 -13  -6 71.4556 7.59121   2
   1  13  -6 210.355 11.9943   5
  -1  13   6 194.360 12.2656   5
  -1 -13  -6 195.018 14.4651   2
   1 -13   6 200.711 14.5622   2
   1  13   6 192.832 11.8433   5
   1 -13  -6 180.537 13.1092   2
  -1 -13   6 210.044 14.5707   2
  -1  13  -6 187.213 12.2660   5
  -2 -13  -6 6.29355 4.60708   2
  -2  13   6 5.18628 2.92275   5
   2 -13   6 5.85815 5.57305   2
   2  13  -6 5.39369 1.78686   5
   2  13  -6 7.16463 2.20457   4
  -2 -13   6 6.33464 3.74149   2
  -2  13  -6 12.6964 2.95979   5
   2  13   6 5.44715 1.74599   5
  -3 -13  -6 30.3195 7.40290   2
   3  13  -6 34.4926 4.27705   4
   3  13  -6 40.7333 3.89634   5
   3  13   6 31.3773 4.40338   4
  -3  13  -6 25.5886 5.33441   5
   3 -13  -6 43.2617 5.55579   3
  -3 -13   6 44.0533 9.09321   2
   3  13   6 37.7598 3.80955   5
   4  13  -6 13.1284 2.40302   5
   4  13  -6 14.8040 2.94880   4
   4  13   6 15.8267 2.88508   4
   4 -13  -6 16.9520 3.56238   3
   4  13   6 17.1732 2.90851   5
   5  13  -6 26.3699 3.05736   5
   5  13  -6 25.8412 3.65915   4
   5  13   6 25.2481 3.14012   5
   5 -13  -6 24.4837 3.98796   3
   5  13   6 26.9099 4.04095   4
   6  13  -6 62.1537 5.52381   4
   6 -13  -6 53.0640 5.96687   3
   6  13   6 58.1361 5.47578   4
   7  13  -6 8.49184 2.41920   4
   7 -13  -6 6.87835 2.79679   3
   7  13   6 10.8766 2.60704   4
   8  13  -6 12.6575 2.32192   4
   8  13   6 11.2406 2.15932   4
   9  13   6 13.3493 2.06437   4
   0  14   6 101.032 7.36842   5
   0  14  -6 100.676 7.36560   5
   0 -14   6 100.211 9.87553   2
   0 -14  -6 94.4912 9.76386   2
  -1  14   6 102.024 7.58665   5
   1  14  -6 103.610 7.74986   5
   1 -14   6 94.3476 11.1444   2
  -1 -14  -6 91.7979 10.3789   2
  -1  14  -6 94.1123 7.65460   5
  -1 -14   6 115.839 11.2436   2
   2  14  -6 160.222 10.5254   5
  -2 -14  -6 165.827 15.0031   2
   2  14  -6 158.506 10.3645   4
  -2  14   6 165.312 11.3507   5
  -2  14  -6 181.037 11.5381   5
   2  14   6 175.518 10.6428   5
  -2 -14   6 173.278 14.2113   2
   3  14  -6 26.6535 3.47042   5
   3  14  -6 24.2292 3.49170   4
   3  14   6 25.1474 4.01131   4
   3  14   6 22.3132 3.26084   5
  -3  14  -6 19.5294 4.53706   5
   4  14  -6 5.00999 1.81137   5
   4  14  -6 3.96417 2.10251   4
   4  14   6 3.19608 2.05051   4
   4 -14  -6 2.12134 2.76018   3
   4  14   6 2.88165 1.50641   5
   5  14  -6 12.0013 2.68197   4
   5  14  -6 10.9463 1.99795   5
   5  14   6 12.0982 2.70104   4
   5  14   6 9.51080 1.97536   5
   5 -14  -6 11.6042 3.20565   3
   6  14  -6 6.49544 2.37195   4
   6  14   6 6.82020 2.35374   4
   7  14  -6 3.28555 2.20249   4
   7  14   6 5.36224 2.05304   4
   8  14  -6 20.6815 2.85368   4
   8  14   6 24.5931 4.08984   4
   0  15   6 0.35227 1.48338   5
   0  15  -6 1.90895 2.01534   5
   0 -15   6 -1.6396 4.61518   2
  -1  15   6 105.705 8.00041   5
   1  15  -6 94.6394 7.45832   5
  -1 -15  -6 93.3951 11.6474   2
  -1  15  -6 104.196 7.88674   5
   1  15   6 110.659 7.62573   5
   2  15  -6 17.3711 2.95847   5
   2  15  -6 17.6584 3.08031   4
  -2  15   6 20.6162 3.64365   5
  -2  15  -6 15.1212 3.47255   5
   2  15   6 20.9116 3.17073   5
  -3  15   6 8.09001 3.97280   5
   3  15  -6 2.03049 1.99661   4
   3  15  -6 4.47424 1.84826   5
   3  15   6 4.88922 2.62097   4
   3  15   6 4.50585 1.80482   5
  -3  15  -6 0.63237 3.05261   5
   4  15  -6 12.7139 2.47127   5
   4  15  -6 11.2041 3.05689   4
   4  15   6 10.1348 2.14985   5
   5  15  -6 36.4365 3.40466   5
   5  15  -6 35.0205 4.23712   4
   5  15   6 39.0649 3.59470   5
   5  15   6 37.5731 4.37764   4
   6  15  -6 11.7879 2.46799   4
   6  15   6 14.4767 2.65387   4
   7  15  -6 4.68210 1.86714   4
   7  15   6 3.31260 1.85086   4
   8  15   6 1.22028 1.39082   4
   0  16  -6 2.51589 1.75327   5
   0  16   6 1.24751 1.57659   5
   1  16  -6 73.3164 5.91609   5
  -1  16   6 67.4077 6.16799   5
  -1  16  -6 61.6987 6.06985   5
   1  16   6 67.0708 5.84984   5
   2  16  -6 13.7815 2.62314   5
  -2  16   6 15.3797 3.20021   5
  -2  16  -6 17.4290 3.37061   5
   2  16   6 17.5575 3.18992   5
  -3  16   6 24.5776 5.31052   5
   3  16  -6 37.3228 4.23930   4
   3  16  -6 41.5451 4.28831   5
   3  16   6 36.9301 4.02602   5
  -3  16  -6 31.1982 5.04235   5
   4  16  -6 7.52192 2.04841   5
   4  16  -6 6.71372 2.24682   4
   4  16   6 9.65448 2.55193   4
   4  16   6 10.1806 2.10559   5
   5  16  -6 13.3771 2.62455   4
   5  16  -6 8.55718 1.83374   5
   5  16   6 15.8495 2.49868   5
   5  16   6 13.8330 2.72561   4
   6  16  -6 44.6157 4.18923   4
   6  16   6 50.5657 4.37763   4
   7  16  -6 1.54600 1.38129   4
   7  16   6 0.26774 1.43937   4
   0  17  -6 1.22098 1.70095   5
   0  17   6 1.81932 1.67930   5
  -1  17   6 59.2124 5.59184   5
   1  17  -6 51.9155 5.25200   5
   1  17   6 58.0693 5.25215   5
  -1  17  -6 48.2994 5.37801   5
   2  17  -6 13.8581 2.93960   5
   2  17   6 9.48835 2.52654   5
  -3  17   6 37.5445 6.38399   5
   3  17  -6 32.5145 3.86939   5
  -3  17  -6 28.8056 4.51582   5
   3  17   6 35.6514 3.89048   5
   4  17  -6 34.7252 3.57691   5
   4  17   6 31.3919 3.60733   5
   5  17  -6 -0.1090 1.64645   4
   5  17   6 -0.2398 2.00584   4
   0  18   6 9.46781 2.63065   5
   0  18  -6 10.0429 2.77880   5
  -1  18   6 17.7742 3.05157   5
   1  18  -6 16.9082 3.13310   5
   1  18   6 17.2132 2.98528   5
  -1  18  -6 15.9342 3.29134   5
   2  18  -6 31.2746 4.07265   5
  -2  18   6 31.8639 4.93894   5
   2  18   6 25.6467 3.64516   5
  -2  18  -6 28.0496 4.54922   5
   3  18  -6 6.14112 2.01348   5
  -3  18   6 5.33669 3.44843   5
  -3  18  -6 2.48051 3.08514   5
   3  18   6 4.20821 1.79658   5
   4  18  -6 1.97226 1.48182   5
   4  18   6 1.42395 1.27966   5
   5  18   6 10.8830 1.45873   5
   0  19  -6 0.92820 1.78222   5
   0  19   6 3.17883 1.95819   5
  -1  19   6 33.2468 4.43317   5
   1  19  -6 34.8802 4.18135   5
   1  19   6 32.7750 4.09904   5
  -1  19  -6 34.1171 4.53407   5
   2  19  -6 0.61336 1.62193   5
  -2  19   6 4.11987 2.28208   5
  -2  19  -6 3.14952 2.17045   5
   2  19   6 2.93996 1.71327   5
  -3  19   6 9.57583 3.41615   5
   3  19  -6 4.94376 1.75083   5
   3  19   6 6.53970 1.93644   5
  -3  19  -6 7.04962 3.29004   5
   4  19  -6 18.2415 2.61679   5
   4  19   6 21.6426 2.92982   5
   0  20   6 -1.8141 1.28873   5
   0  20  -6 0.48085 1.65054   5
   1  20  -6 108.399 7.68677   5
  -1  20   6 114.143 7.97761   5
   1  20   6 104.573 7.69095   5
  -1  20  -6 108.868 7.94989   5
  -2  20   6 0.39726 2.08949   5
   2  20  -6 2.72442 1.68801   5
   2  20   6 2.54827 1.54992   5
  -2  20  -6 5.41917 2.87187   5
  -3  20   6 26.1718 4.41244   5
   3  20   6 28.5572 3.92016   5
  -3  20  -6 23.4097 3.82267   5
   4  20  -6 2.49963 1.29051   5
   4  20   6 3.59779 1.27336   5
   0  21  -6 1.61925 1.62651   5
  -1  21   6 6.58605 2.08676   5
   1  21  -6 6.04584 1.89569   5
  -1  21  -6 6.06379 2.12648   5
   1  21   6 6.51331 2.28623   5
  -2  21   6 40.3738 4.63722   5
   2  21  -6 40.3123 3.90087   5
  -2  21  -6 47.8660 4.66362   5
   2  21   6 40.7004 3.90364   5
  -3  21   6 -3.4311 3.24661   5
   3  21  -6 2.81099 1.29959   5
  -3  21  -6 6.24844 2.99442   5
   3  21   6 4.91720 1.45471   5
   4  21   6 57.1764 3.61637   5
   0  22  -6 18.2602 3.05433   5
   0  22   6 15.6400 2.41484   5
   1  22  -6 42.0803 3.92651   5
  -1  22   6 45.3352 4.19553   5
  -1  22  -6 41.4597 4.11257   5
   1  22   6 43.3150 3.93837   5
  -2  22   6 64.8059 5.47657   5
   2  22  -6 73.4348 5.09506   5
   2  22   6 75.8524 5.18802   5
   3  22   6 1.21777 0.97023   5
   0  23  -6 0.43347 1.15368   5
   0  23   6 0.70593 1.15681   5
  -1  23   6 0.39691 1.24591   5
   1  23  -6 0.66924 1.11773   5
  -1  23  -6 -0.4631 1.19448   5
   1  23   6 1.44303 1.21245   5
  -2  23   6 21.3039 3.23275   5
   2  23  -6 18.5060 2.27308   5
  -2  23  -6 13.1596 2.38217   5
   2  23   6 17.0819 2.50936   5
   0  24  -6 14.1812 2.10765   5
   0  24   6 12.7642 1.93596   5
   1  24  -6 3.48123 1.17435   5
  -1  24  -6 4.97996 1.48064   5
   1  24   6 4.87679 1.14004   5
   0   0   7 -0.8038 1.93835   1
   0   0  -7 0.88896 2.26432   1
   0   0   7 0.46168 1.45316   2
   1   0  -7 176.114 11.9835   1
  -1   0   7 176.743 9.76639   2
   1   0  -7 167.505 9.73458   2
   1   0   7 179.983 12.3747   1
  -1   0   7 172.768 11.7234   1
  -1   0  -7 170.912 12.3890   1
  -1   0  -7 164.739 10.1905   2
  -2   0  -7 812.462 45.3246   1
   2   0  -7 822.483 43.9775   1
  -2   0  -7 772.081 42.8161   2
   2   0  -7 787.927 42.3544   2
  -2   0   7 814.948 42.1187   2
  -2   0   7 875.285 44.0160   1
  -3   0  -7 69.3487 6.59299   2
   3   0   7 70.9208 7.58352   1
  -3   0   7 65.6273 4.72031   2
  -3   0  -7 67.4020 7.64818   1
  -4   0  -7 122.597 11.7283   1
  -4   0   7 106.891 7.23441   2
   5   0   7 5.48770 2.70198   4
   6   0  -7 5.00185 2.60896   4
   6   0   7 1.45172 2.54839   3
   6   0  -7 -3.4664 2.08880   3
   6   0   7 -0.4649 2.39555   4
   7   0  -7 42.8075 5.37599   3
   7   0   7 42.3665 5.33187   4
   7   0  -7 35.2520 5.12394   4
   7   0   7 50.1878 5.31330   3
   8   0   7 49.7183 5.53451   3
   8   0  -7 40.8428 5.36294   3
   8   0   7 48.1325 5.31326   4
   8   0  -7 36.4907 5.30190   4
   9   0  -7 29.2313 5.80561   3
   9   0   7 33.2543 5.46906   4
   0   1  -7 56.6749 4.46751   2
   0  -1   7 56.2637 4.71043   2
   0  -1  -7 57.2612 4.53683   2
   0  -1   7 64.6856 6.32331   1
   0   1  -7 54.5480 6.16311   1
   0  -1  -7 55.8779 6.35733   1
   1   1  -7 334.175 19.1425   1
  -1  -1  -7 306.858 19.7276   1
  -1   1   7 309.552 19.0598   1
   1  -1   7 310.683 19.5397   1
  -1   1   7 317.535 16.7662   2
   1   1  -7 320.648 17.1008   2
   1  -1   7 293.112 17.1500   2
  -1  -1  -7 271.210 17.1180   2
  -1   1  -7 304.315 17.5488   2
   1  -1  -7 325.224 16.7458   2
  -1  -1   7 359.406 19.2472   1
   1  -1  -7 286.716 20.9322   1
  -1   1  -7 317.398 19.6524   1
   1   1   7 332.497 19.6148   1
  -1  -1   7 328.086 16.9488   2
   2  -1   7 551.816 33.6228   1
  -2   1   7 555.565 30.6973   1
   2   1  -7 508.300 29.1611   2
   2   1  -7 528.780 30.2327   1
  -2   1   7 513.994 28.4744   2
  -2  -1  -7 543.324 32.1388   1
  -2  -1   7 563.299 30.5397   1
  -2   1  -7 565.540 29.6407   2
  -2  -1   7 543.122 28.8982   2
   2   1   7 594.416 32.1597   1
  -2   1  -7 573.434 32.0266   1
   2  -1  -7 563.773 30.8859   1
   3  -1   7 304.261 20.5998   1
  -3   1   7 322.573 17.0116   2
  -3  -1  -7 339.763 20.8596   1
   3  -1  -7 307.584 18.4245   1
  -3   1  -7 310.473 18.7033   2
   3  -1  -7 312.016 18.1234   1
  -3   1  -7 327.086 20.6193   1
  -3  -1   7 329.428 17.6096   2
   3   1   7 312.088 20.2274   1
  -4  -1  -7 110.603 15.4832   1
  -4   1   7 130.601 7.77650   2
   5   1  -7 25.6051 3.71159   4
  -5   1   7 34.0851 4.18649   2
   5   1  -7 38.7706 4.65387   3
   5  -1   7 33.9413 5.18257   4
  -5  -1   7 39.4523 5.02564   2
   6  -1   7 91.4884 7.55130   4
   6  -1   7 100.144 7.14011   3
   6   1  -7 96.3487 7.15499   4
   6   1  -7 97.8987 7.23284   3
   6   1   7 98.8487 7.53761   3
   6   1   7 89.4917 7.41807   4
   6  -1  -7 101.850 7.21814   3
   6  -1  -7 96.1632 7.51219   4
   7   1  -7 43.8833 5.00836   4
   7   1  -7 42.5916 5.25384   3
   7  -1   7 34.3922 5.17408   4
   7  -1   7 45.3132 5.18437   3
   7  -1  -7 33.8539 5.05950   3
   7   1   7 44.4996 5.18975   4
   7  -1  -7 42.1522 5.45534   4
   7   1   7 45.5955 5.38346   3
   8   1  -7 12.8944 3.09185   3
   8  -1   7 8.48262 2.84277   4
   8   1  -7 11.5239 2.91274   4
   8  -1   7 10.4772 2.91287   3
   8  -1  -7 10.8069 3.16278   4
   8   1   7 9.03441 2.92018   4
   8  -1  -7 14.5706 2.94647   3
   9   1  -7 30.3690 4.63711   4
   9  -1   7 38.1298 4.88374   4
   9  -1  -7 32.1673 4.36488   3
   9   1   7 32.4320 5.56010   4
  10   1   7 15.4294 2.61518   4
  10  -1  -7 21.3040 3.94550   3
   0  -2  -7 1710.23 109.675   2
   0  -2   7 2148.43 112.795   1
   0  -2  -7 2203.16 111.436   1
   0   2  -7 2167.26 108.986   2
   0  -2   7 2137.57 108.896   2
   0   2   7 2239.20 111.545   1
   0   2  -7 2292.28 111.474   1
   1  -2   7 700.447 41.4656   1
   1   2  -7 715.302 39.0838   2
  -1  -2  -7 763.261 41.8863   1
   1   2  -7 789.106 41.2370   1
  -1   2   7 788.001 41.4576   1
   1  -2   7 774.282 39.1660   2
  -1   2  -7 700.803 39.1877   2
  -1  -2   7 751.848 38.9464   2
  -1  -2   7 776.923 41.0649   1
   1  -2  -7 736.486 38.4856   2
   1   2   7 745.599 41.6117   1
  -1   2  -7 714.935 41.5405   1
   2   2  -7 101.082 8.00597   1
   2  -2   7 97.3130 9.10638   1
  -2   2   7 102.178 5.67157   2
  -2   2   7 100.873 8.50809   1
  -2  -2   7 96.0221 6.50868   2
   2   2   7 102.605 8.92398   1
  -2   2  -7 98.8858 9.33799   1
   2  -2  -7 100.466 8.57155   1
  -2  -2   7 106.018 8.14221   1
  -2   2  -7 95.9077 7.54387   2
  -3  -2  -7 319.227 20.0350   1
   3  -2   7 284.672 19.5794   1
   3  -2  -7 287.248 17.4632   1
  -3   2  -7 272.896 17.4244   2
  -3   2  -7 293.928 19.4623   1
   3   2   7 293.849 18.8593   1
  -3  -2   7 292.152 16.3227   2
   3  -2  -7 267.541 17.6283   1
  -4  -2   7 234.628 14.1614   2
   5  -2   7 104.326 8.38893   4
   5  -2   7 112.509 7.71151   3
   5   2  -7 105.058 7.90826   3
   5   2  -7 115.846 7.92549   4
   5  -2  -7 122.085 8.06809   3
  -5  -2   7 145.967 9.45547   2
   5   2   7 129.286 8.30139   4
   6   2  -7 52.0609 5.15950   4
   6  -2   7 52.5339 5.30870   3
   6   2  -7 47.1235 5.20237   3
   6  -2   7 58.8227 5.93851   4
   6   2   7 42.5494 6.48493   3
   6  -2  -7 46.2612 6.23548   4
   6  -2  -7 45.3794 5.16206   3
   6   2   7 45.0233 5.22511   4
   7  -2   7 106.604 7.42663   3
   7   2  -7 93.7436 7.39538   4
   7  -2   7 96.8442 7.81441   4
   7   2  -7 95.9138 7.60199   3
   7  -2  -7 92.9393 7.66398   3
   7   2   7 108.060 7.82881   4
   7  -2  -7 91.8091 8.13666   4
   7   2   7 109.719 7.69563   3
   8  -2   7 54.8178 5.56301   4
   8   2  -7 52.3839 5.49047   4
   8  -2   7 49.0967 5.39977   3
   8   2  -7 55.0367 5.73001   3
   8   2   7 56.8116 5.67607   4
   8  -2  -7 59.3471 5.54925   3
   9   2  -7 25.9794 3.78672   4
   9   2  -7 25.6206 3.40539   3
   9  -2   7 31.3040 4.61940   4
   9  -2  -7 26.1978 4.17024   3
   9   2   7 27.3627 4.50729   4
  10  -2  -7 2.97521 2.08894   3
  10   2   7 1.14317 1.96147   4
   0   3   7 45.7668 6.42257   1
   0  -3   7 49.4460 4.08045   2
   0  -3  -7 38.6000 6.12236   1
   0   3  -7 43.7622 4.13102   2
   0   3  -7 49.1022 6.45772   1
   0  -3   7 49.4317 5.82299   1
   1  -3   7 135.305 10.7165   1
  -1  -3  -7 146.034 10.9727   1
  -1   3   7 142.983 10.7535   1
   1  -3   7 146.434 8.60847   2
   1   3  -7 140.114 8.55366   2
  -1   3  -7 121.651 8.34784   2
  -1  -3   7 134.224 10.1639   1
  -1   3  -7 127.880 10.8519   1
   1   3   7 131.285 10.6787   1
  -1  -3   7 129.785 8.12488   2
   1  -3  -7 127.744 10.3545   1
   1  -3  -7 120.123 7.56852   2
   2   3  -7 159.554 11.3716   1
  -2  -3  -7 153.401 12.5202   1
   2  -3   7 121.581 11.5932   1
  -2  -3   7 166.345 9.62887   2
  -2   3  -7 154.622 12.5216   1
  -2   3  -7 144.131 9.94278   2
   2  -3  -7 160.411 11.8323   1
   2   3   7 166.517 12.3106   1
  -2  -3   7 172.900 11.3174   1
   2  -3  -7 164.043 11.7872   1
  -3  -3  -7 179.749 14.6519   1
   3  -3   7 188.996 14.6500   1
   3   3  -7 196.402 14.0391   1
  -3  -3   7 187.689 11.1453   2
  -3  -3   7 199.480 12.3556   1
  -3   3  -7 163.614 12.0023   2
   3  -3  -7 166.996 12.6876   1
  -3   3  -7 181.218 14.4986   1
   3  -3  -7 167.950 13.0100   1
   3   3   7 159.987 13.2497   1
  -4  -3   7 114.081 8.37184   2
   5   3  -7 104.371 8.79428   3
   5  -3   7 121.074 8.37979   4
   5   3  -7 109.652 7.70466   4
   5  -3  -7 114.923 7.79085   3
  -5  -3   7 122.316 9.18724   2
   6  -3   7 2.26218 2.35784   3
   6   3  -7 5.73425 2.50975   3
   6  -3   7 1.73765 2.71908   4
   6   3  -7 1.16858 2.28440   4
  -6  -3   7 0.96753 5.31381   2
   7  -3   7 19.7617 3.56837   4
   7   3  -7 19.7365 3.40827   4
   7  -3   7 27.1292 4.27487   3
   7   3  -7 15.8232 3.25337   3
   7   3   7 19.5834 3.49575   4
   7  -3  -7 27.9483 4.77784   3
   8  -3   7 26.9886 4.48282   4
   8   3  -7 17.9804 3.37721   3
   8   3  -7 20.4255 3.33927   4
   8  -3   7 22.5922 4.15596   3
   8  -3  -7 22.9989 4.38918   3
   8   3   7 21.2774 3.50469   4
   9  -3   7 20.8935 3.65790   4
   9   3  -7 13.8829 2.74873   4
   9   3  -7 26.4820 4.72343   3
   9  -3  -7 18.0483 3.77932   3
   9   3   7 22.2291 3.51972   4
  10   3   7 5.51097 1.91731   4
  10  -3  -7 5.18191 2.04945   3
   0  -4  -7 151.468 12.0640   1
   0  -4   7 153.239 9.15142   2
   0   4  -7 149.332 9.40368   2
   0  -4   7 151.077 11.6546   1
   0   4  -7 132.684 13.1639   1
   0   4   7 159.469 12.2229   1
   1   4  -7 789.227 42.3704   2
   1  -4   7 776.816 42.1572   2
  -1  -4  -7 800.120 45.2653   1
   1  -4   7 816.857 45.3144   1
  -1   4  -7 786.315 45.3819   1
  -1  -4   7 828.276 44.6837   1
  -1  -4   7 835.287 42.0919   2
  -1   4  -7 735.600 42.0122   2
   1  -4  -7 819.083 41.2399   2
   1  -4  -7 814.136 45.0211   1
   1   4   7 793.677 45.2494   1
   2  -4   7 348.590 21.2590   1
   2   4  -7 311.135 19.4851   1
  -2  -4  -7 290.050 20.5330   1
   2  -4   7 317.710 17.3682   2
  -2  -4   7 269.339 19.3738   2
  -2   4  -7 311.671 20.8959   1
   2  -4  -7 330.135 20.3552   1
  -2   4  -7 297.663 17.4376   2
   2   4   7 273.970 19.9616   1
   2  -4  -7 330.014 20.3754   1
  -3  -4  -7 82.2637 10.5172   1
   3   4  -7 79.3157 7.51544   1
  -3  -4   7 70.1620 5.94761   2
  -3   4  -7 59.0505 6.83940   2
   3  -4  -7 69.5464 8.41373   1
  -3  -4   7 73.2579 7.42396   1
  -3   4  -7 71.9029 9.78697   1
   3  -4  -7 77.5474 9.14505   1
  -4  -4  -7 367.625 25.2367   1
   4  -4  -7 423.538 25.0634   1
  -4  -4   7 413.861 23.2410   2
   5   4  -7 30.9050 4.00143   4
   5  -4   7 28.8320 4.11857   3
   5  -4   7 28.1082 4.24046   4
   5   4   7 41.7366 4.63933   4
  -5  -4   7 36.2397 5.49943   2
   5  -4  -7 32.9009 4.64137   3
   6  -4   7 38.1061 5.62463   4
   6   4  -7 33.7621 5.47759   4
   6   4  -7 42.4593 4.90727   3
   6   4   7 48.0587 5.01426   4
   6  -4  -7 42.6632 5.08787   3
  -6  -4   7 38.8675 7.71784   2
   7  -4   7 4.95300 2.50359   3
   7   4  -7 8.19274 2.69057   3
   7  -4   7 7.57676 2.77393   4
   7   4  -7 3.40943 2.40628   4
   7   4   7 7.15720 2.75628   4
   7  -4  -7 6.96920 2.84828   3
   8  -4   7 33.7181 5.05004   4
   8   4  -7 37.3116 4.71776   4
   8  -4   7 38.9450 4.65814   3
   8   4  -7 41.9362 5.18114   3
   8   4   7 36.8303 5.00129   4
   8  -4  -7 38.2189 5.14097   3
   9   4  -7 26.4710 5.55650   3
   9   4  -7 30.2070 3.78717   4
  10  -4  -7 24.2014 3.68504   3
  10   4   7 24.4956 3.49241   4
   0  -5  -7 51.6161 7.21353   1
   0   5  -7 61.1723 7.98987   1
   0  -5   7 56.9938 4.64900   2
   0  -5   7 51.1046 7.66813   1
   0   5  -7 50.6001 4.94620   2
   1  -5   7 42.6594 4.38483   2
   1  -5   7 41.7703 6.81025   1
  -1  -5  -7 38.1295 6.57065   1
   1   5  -7 33.2162 4.47289   2
   1   5  -7 42.8950 6.84805   1
  -1   5  -7 43.4007 4.43594   2
   1  -5  -7 31.5853 9.28223   1
  -1  -5   7 36.9283 6.01610   1
  -1  -5   7 38.6596 3.94401   2
   1   5   7 48.8623 7.85034   1
  -1   5  -7 48.1685 7.58178   1
   1  -5  -7 37.1839 6.22878   1
   2  -5   7 16.7975 5.01650   1
  -2  -5  -7 13.4054 4.57813   1
   2   5  -7 10.5459 4.08030   1
   2  -5   7 18.2113 3.13242   2
  -2   5  -7 25.6623 6.32425   1
   2  -5  -7 23.9230 5.29990   1
  -2  -5   7 20.9528 4.71064   1
   2  -5  -7 21.1615 5.37973   1
  -2   5  -7 23.2409 3.59435   2
  -2  -5   7 18.8982 3.12732   2
  -3  -5  -7 69.7362 9.36182   1
  -3  -5  -7 73.2035 10.3316   1
   3   5  -7 65.5910 7.76421   1
   3  -5   7 79.7866 10.0033   1
   3  -5  -7 102.314 10.3909   1
   3  -5  -7 90.1229 9.84311   1
  -3  -5   7 77.2096 8.30615   1
  -3   5  -7 90.1561 7.62472   2
  -3  -5   7 82.7273 6.80975   2
  -3   5  -7 95.4484 11.2722   1
  -4  -5  -7 400.624 27.4760   1
  -4  -5   7 452.596 25.0049   2
   5   5  -7 92.8211 6.88285   4
   5  -5   7 97.7633 6.87875   3
   5  -5   7 86.7916 8.12998   4
   5   5  -7 96.1302 7.11300   3
   5   5   7 113.167 7.43298   4
   5  -5  -7 97.1439 7.28471   3
  -5  -5   7 109.478 9.10430   2
   6   5  -7 173.381 11.5521   3
  -6  -5  -7 158.315 15.5888   2
   6  -5   7 165.218 10.5155   3
   6  -5   7 140.351 11.1673   4
   6   5  -7 190.093 10.8889   4
   6   5   7 174.104 11.1907   4
  -6  -5   7 174.847 15.3783   2
   6  -5  -7 186.570 11.0803   3
   7   5  -7 45.7516 5.13513   4
   7   5  -7 45.6785 5.28021   3
   7  -5   7 48.6082 5.10859   3
   7  -5   7 46.8752 5.65887   4
   7   5   7 53.6406 5.57252   4
   7  -5  -7 52.0054 5.69394   3
   8   5  -7 11.9549 2.86037   4
   8   5  -7 13.3743 3.15914   3
   8  -5   7 10.9156 3.33646   4
   8  -5  -7 10.9564 2.91082   3
   8   5   7 9.35518 2.83203   4
   9   5  -7 15.0111 2.63544   4
   9  -5  -7 13.1807 3.21948   3
   9   5   7 12.8243 2.75738   4
  10   5   7 33.8951 3.68089   4
   0   6  -7 569.017 33.7994   1
   0  -6  -7 552.408 33.6860   1
   0   6  -7 520.852 29.8787   2
   0  -6   7 537.339 33.2191   1
   0  -6  -7 558.046 33.9447   1
  -1  -6  -7 583.003 34.2733   1
   1   6  -7 579.298 33.4055   1
   1  -6   7 534.397 29.3453   2
   1  -6   7 535.952 33.4280   1
  -1  -6  -7 554.116 33.8461   1
   1  -6  -7 434.476 34.5764   1
  -1  -6   7 591.519 33.3371   1
  -1   6  -7 514.458 30.3823   2
   1  -6  -7 523.693 33.4468   1
  -1   6  -7 536.357 33.7636   1
  -1  -6   7 562.596 29.5042   2
   2  -6   7 1137.09 63.8624   1
  -2  -6  -7 1073.77 63.1802   1
  -2  -6  -7 1148.77 63.6634   1
   2  -6   7 1149.00 58.8739   2
   2   6  -7 1160.53 64.0437   1
  -2  -6   7 1046.74 58.9487   2
  -2  -6   7 1166.62 62.4112   1
   2  -6  -7 1113.23 63.3172   1
  -2   6  -7 1061.68 58.8875   2
  -2   6  -7 1160.92 64.0839   1
   3   6  -7 57.7379 8.01813   1
  -3  -6  -7 55.4435 9.04975   1
   3  -6   7 53.6287 11.3166   1
  -3   6  -7 59.4855 6.55348   2
  -3  -6   7 62.2701 8.04796   1
  -3   6  -7 54.8791 10.0229   1
   3  -6  -7 54.1754 8.98514   1
  -3  -6   7 52.4216 5.62812   2
  -4  -6  -7 119.592 13.4041   1
   4  -6   7 101.751 7.21906   3
   4   6  -7 106.651 7.37245   4
  -4  -6   7 123.865 9.19657   2
   4  -6  -7 109.386 14.6593   1
   4  -6  -7 113.043 7.75873   3
   4   6   7 117.427 7.83121   4
   5   6  -7 300.488 17.6916   3
   5  -6   7 308.617 17.6677   3
   5   6  -7 327.682 17.8573   4
   5  -6   7 291.464 18.3304   4
   5  -6  -7 320.412 18.0724   3
   5   6   7 330.760 17.1342   5
  -5  -6   7 338.186 20.5908   2
   5   6   7 334.448 18.2598   4
   6  -6   7 488.276 26.3195   3
   6   6  -7 499.722 27.3289   3
   6   6  -7 516.027 26.6077   4
   6  -6   7 415.556 26.5058   4
   6  -6  -7 482.372 26.8043   3
  -6  -6   7 514.425 31.7646   2
   6   6   7 491.427 26.8797   4
   7  -6   7 29.5466 4.63802   3
   7   6  -7 26.1292 4.60361   3
   7  -6   7 19.4896 3.77040   4
   7   6  -7 34.0879 4.66968   4
   7   6   7 31.1369 4.63064   4
   7  -6  -7 33.1869 4.82735   3
   8   6  -7 55.6428 6.43869   3
   8   6  -7 54.1792 5.51434   4
   8   6   7 62.0454 5.82527   4
   8  -6  -7 67.3356 6.04086   3
   9   6  -7 8.01793 2.23305   4
   9  -6  -7 9.84616 2.73678   3
   9   6   7 11.3790 2.64792   4
  10   6   7 17.4264 2.84349   4
   0   7  -7 98.2345 11.1276   1
   0  -7   7 94.1517 6.91723   2
   0  -7   7 89.9127 10.0864   1
   0  -7  -7 97.8461 10.9809   1
   0  -7  -7 76.8492 10.3674   1
   1  -7   7 607.635 32.0729   2
   1  -7   7 553.086 36.4951   1
   1   7  -7 653.071 37.0748   1
  -1  -7  -7 592.222 37.2416   1
  -1  -7  -7 564.919 36.9085   1
  -1  -7   7 616.618 36.5207   1
   1  -7  -7 580.119 37.0305   1
  -1  -7   7 622.791 32.2372   2
   1  -7  -7 584.212 31.0072   2
   1  -7  -7 542.631 36.1889   1
  -1   7  -7 554.238 32.3621   2
   2   7  -7 157.633 13.9483   1
  -2  -7  -7 156.957 14.7828   1
   2  -7   7 151.793 14.4135   1
   2  -7   7 157.444 10.1500   2
  -2  -7  -7 138.392 14.0899   1
  -2  -7   7 148.494 13.0326   1
   2  -7  -7 130.013 13.5980   1
   2  -7  -7 107.586 21.1106   1
  -2   7  -7 146.625 15.2535   1
  -2   7  -7 128.080 10.1765   2
  -2  -7   7 146.155 9.94929   2
  -3  -7  -7 246.685 20.1545   1
   3   7  -7 242.468 18.0365   1
   3  -7  -7 224.639 19.6769   1
  -3  -7   7 246.828 15.3164   2
  -3  -7   7 224.717 17.9668   1
   4   7  -7 129.352 8.37062   4
   4  -7   7 117.504 8.17986   3
  -4  -7   7 142.092 10.4330   2
   4   7   7 138.045 7.96106   5
   5   7  -7 30.4374 4.08933   4
   5   7  -7 26.0416 4.66069   3
   5  -7   7 32.4147 4.37336   3
   5  -7   7 36.6102 6.11441   4
   5   7   7 34.5287 3.40790   5
   5  -7  -7 34.0116 4.71432   3
   5   7   7 30.5692 4.25392   4
  -5  -7   7 35.3829 6.33459   2
   6   7  -7 335.946 19.6426   3
   6  -7   7 380.569 19.9920   3
   6   7  -7 346.235 19.9033   4
   6   7   7 330.299 20.1895   4
   6  -7  -7 370.972 20.1986   3
   7   7  -7 5.32874 2.56104   4
   7   7  -7 5.33928 3.65899   3
   7  -7   7 6.92696 3.24837   3
   7   7   7 6.07582 2.85354   4
   7  -7  -7 7.16581 2.91441   3
   8   7  -7 32.1957 4.53158   4
   8  -7  -7 45.6038 5.31269   3
   8   7   7 34.9487 4.82606   4
   9   7  -7 41.3046 4.14918   4
   9   7   7 36.7516 4.48045   4
   9  -7  -7 45.5336 4.70260   3
  10   7   7 9.26792 1.89648   4
   0  -8  -7 529.128 36.1157   1
   0  -8   7 530.370 34.7788   1
   0  -8  -7 551.716 29.6642   2
   0  -8   7 544.127 29.7815   2
   0  -8  -7 515.156 35.5601   1
   0   8  -7 566.748 35.7615   1
   1  -8   7 114.350 13.0205   1
  -1  -8  -7 119.193 14.0155   1
  -1  -8  -7 113.347 13.3870   1
   1  -8   7 118.698 8.91636   2
   1   8  -7 119.501 13.5481   1
  -1  -8   7 129.989 9.01842   2
   1  -8  -7 135.679 7.98638   2
  -1   8  -7 139.886 14.9889   1
   1  -8  -7 112.251 13.1655   1
   1  -8  -7 126.317 13.8596   1
  -1  -8   7 128.749 12.9416   1
  -2  -8  -7 63.9391 11.7303   1
  -2  -8  -7 56.3255 11.0459   1
   2   8  -7 62.8114 10.7412   1
   2  -8   7 101.114 7.47456   2
  -2   8  -7 69.8910 17.8997   1
   2  -8  -7 64.5225 11.4361   1
  -2  -8   7 62.0140 10.0782   1
  -2  -8   7 76.6846 6.76811   2
   2  -8  -7 88.7879 11.9758   1
   3   8  -7 20.7766 3.42414   4
   3  -8   7 20.6690 3.48715   3
   3  -8  -7 16.3747 8.20443   1
  -3  -8   7 20.1440 4.04151   2
  -3  -8   7 18.0045 6.19425   1
   4  -8   7 112.763 8.25170   3
   4   8  -7 133.644 7.89241   5
   4   8  -7 141.633 8.41493   4
   4  -8  -7 125.704 8.76846   3
   4   8   7 129.964 8.70822   4
   4   8   7 127.454 7.89486   5
  -4  -8   7 146.648 10.7650   2
  -5  -8  -7 157.401 16.4779   2
   5   8  -7 129.979 9.24907   3
   5   8   7 160.690 10.6792   4
   5   8   7 143.355 8.35562   5
  -5  -8   7 112.186 11.9375   2
   6   8  -7 70.3600 6.10412   3
   6   8  -7 66.5017 5.98101   4
   6  -8   7 74.7202 6.22497   3
   6  -8  -7 57.2105 6.29029   3
   6   8   7 63.5211 6.10380   4
   7  -8   7 24.8693 4.28764   3
   7   8  -7 17.5174 3.27504   3
   7   8  -7 15.6699 3.22582   4
   7   8   7 15.4324 3.27486   4
   7  -8  -7 19.0181 3.65148   3
   8   8  -7 36.6593 4.66672   4
   8  -8  -7 45.8311 5.20761   3
   8   8   7 34.9764 4.84607   4
   9   8  -7 0.44042 1.69167   4
   9   8   7 3.32834 1.96974   4
   9  -8  -7 1.50376 2.06956   3
  10   8   7 6.12363 2.11880   4
   0  -9   7 78.7962 6.70292   2
   0  -9  -7 81.2535 6.70176   2
   0   9  -7 86.8695 13.8862   1
   0  -9   7 79.2640 11.0744   1
   0  -9  -7 71.7318 12.2164   1
   0  -9  -7 68.1950 12.0517   1
   1  -9   7 47.5249 10.1751   1
  -1  -9  -7 52.7514 10.8371   1
   1  -9   7 55.8886 5.90651   2
  -1  -9  -7 56.6439 6.28659   2
  -1  -9  -7 61.9663 11.4698   1
   1   9  -7 69.7187 12.5896   1
   1  -9  -7 58.9722 4.80551   2
  -1  -9   7 59.8130 10.8050   1
   1  -9  -7 63.7655 11.0769   1
   1  -9  -7 52.8652 10.6637   1
  -1  -9   7 59.3978 5.85798   2
  -1   9  -7 72.1652 13.5017   1
   2  -9   7 26.8788 8.45950   1
   2  -9   7 28.7304 4.73086   2
   2   9  -7 24.9075 7.97728   1
  -2  -9  -7 24.7798 8.46521   1
  -2   9  -7 23.0591 9.43627   1
   2  -9  -7 17.0334 7.70528   1
  -2  -9   7 22.0145 4.27506   2
  -2  -9   7 22.6427 7.40094   1
   3   9  -7 3.23078 1.50572   5
   3   9  -7 1.89047 1.86463   4
  -3  -9   7 2.77067 2.31341   2
   3   9   7 1.36288 1.28189   5
   4   9  -7 3.01570 1.48447   5
  -4  -9  -7 1.00733 3.57415   2
   4   9  -7 -0.4185 1.75252   4
   4  -9   7 2.89084 2.01445   3
   4   9  -7 0.90080 2.85020   3
   4  -9  -7 1.57630 2.38888   3
   4   9   7 2.28363 1.38529   5
  -4  -9   7 1.28158 2.51746   2
   4   9   7 2.84713 2.13823   4
   5   9  -7 56.9928 5.27965   4
   5  -9   7 60.3907 5.53323   3
  -5  -9  -7 50.0270 10.4277   2
   5   9  -7 45.9639 5.89231   3
   5   9   7 56.0939 4.48927   5
   5   9   7 53.3043 5.39370   4
   5  -9  -7 66.4112 5.99231   3
  -5  -9   7 57.1720 8.99920   2
   6   9  -7 85.9810 7.19906   4
   6   9  -7 96.0911 7.18975   3
   6  -9   7 96.7974 7.46641   3
   6   9   7 83.5555 7.21604   4
   6  -9  -7 91.7416 7.36719   3
   7   9  -7 10.0555 2.78664   4
   7   9   7 9.73760 2.80364   4
   7  -9  -7 5.43750 2.87230   3
   8   9  -7 132.584 8.93522   4
   8  -9  -7 144.371 9.42363   3
   8   9   7 125.495 9.01885   4
   9   9  -7 2.62814 1.69776   4
   9   9   7 1.91788 1.79642   4
   9  -9  -7 -0.0678 1.80395   3
   0 -10   7 142.208 16.6273   1
   0 -10  -7 162.200 18.1766   1
   0 -10  -7 154.515 18.0032   1
   0 -10   7 147.957 10.6859   2
   0 -10  -7 164.964 10.7863   2
   0  10  -7 158.914 24.6588   1
  -1 -10  -7 93.3755 15.2740   1
  -1 -10  -7 107.388 16.5064   1
   1 -10   7 121.316 9.00448   2
   1  10  -7 114.970 16.7509   1
  -1 -10  -7 124.812 9.38645   2
   1 -10   7 111.419 15.0655   1
   1 -10  -7 86.7262 15.7159   1
  -1 -10   7 102.050 8.50457   2
   1 -10  -7 81.1558 14.5624   1
  -1  10  -7 129.875 18.6706   1
  -1 -10   7 110.761 15.1344   1
   1 -10  -7 108.289 7.61226   2
   2  10  -7 123.629 8.58839   5
   2 -10   7 143.013 10.8626   2
  -2 -10  -7 142.735 11.3813   2
   2  10   7 151.612 8.86775   5
  -2 -10   7 157.700 11.0546   2
   3  10  -7 138.964 8.97719   5
   3  10  -7 141.736 9.14960   4
  -3 -10  -7 155.731 12.7992   2
   3  10   7 142.769 9.38276   4
   3  10   7 143.440 9.11127   5
   3 -10  -7 168.638 10.7613   3
  -3 -10   7 165.643 12.0545   2
  -4 -10  -7 1.15806 4.17325   2
   4  10  -7 0.04870 1.79799   4
   4  10  -7 1.93900 1.49487   5
   4  10  -7 4.05503 3.77968   3
   4 -10  -7 2.14409 2.56541   3
  -4 -10   7 1.36063 3.27672   2
   4  10   7 0.12989 1.34247   5
   5  10  -7 51.8335 5.16367   4
   5  10  -7 57.3650 6.32490   3
   5  10  -7 49.9137 4.31128   5
   5 -10  -7 54.8417 5.86504   3
   5  10   7 47.5341 4.19088   5
   5  10   7 49.0404 5.34694   4
   6  10  -7 140.407 9.76927   4
   6  10   7 144.490 9.90248   4
   6 -10  -7 154.219 10.1687   3
   7  10  -7 7.39171 2.56495   4
   7  10   7 6.18229 2.56127   4
   7 -10  -7 5.01765 2.67647   3
   8  10  -7 14.7536 2.72302   4
   8 -10  -7 16.9743 3.08762   3
   8  10   7 17.0816 3.05948   4
   9  10  -7 2.17077 1.67377   4
   9  10   7 0.50714 1.55669   4
   0 -11   7 21.8599 9.44576   1
   0  11  -7 10.5712 2.29193   5
   0 -11  -7 7.04305 7.89972   1
   0  11   7 17.5871 2.98797   5
   0 -11   7 11.6732 3.35957   2
   0 -11  -7 15.8121 3.74366   2
   0  11  -7 13.8151 10.1853   1
  -1 -11  -7 54.2221 6.56895   2
   1 -11   7 71.8625 15.0109   1
   1  11  -7 46.3689 5.26901   5
   1 -11   7 62.8651 6.53479   2
   1 -11  -7 57.6464 5.28354   2
   1  11   7 39.8984 4.27907   5
  -1  11  -7 53.6189 5.29440   5
  -1  11  -7 56.5953 14.8482   1
  -1 -11   7 42.8193 6.36304   2
   2  11  -7 6.51078 1.87039   5
  -2 -11  -7 6.18914 3.67821   2
   2 -11   7 12.6953 4.02754   2
   2  11   7 12.2430 2.19729   5
  -2 -11   7 10.8416 3.58854   2
   3  11  -7 72.2204 5.97416   4
   3  11  -7 74.0973 5.68802   5
  -3 -11  -7 84.0078 9.95452   2
   3 -11  -7 90.3918 7.10671   3
   3  11   7 81.9927 6.31331   4
   3  11   7 86.5101 5.87286   5
  -3 -11   7 83.0315 8.66368   2
   4  11  -7 16.1332 2.48867   5
   4  11  -7 18.5518 2.93331   4
  -4 -11  -7 11.2272 6.07089   2
   4  11   7 16.7204 3.04388   4
   4  11   7 15.3647 2.87845   5
  -4 -11   7 16.8133 5.28882   2
   5  11  -7 50.3111 5.03435   4
   5  11  -7 50.6342 4.11167   5
   5  11   7 49.7170 4.18301   5
   5 -11  -7 35.2066 5.54689   3
   5  11   7 51.9492 5.15876   4
   7  11  -7 7.70609 2.61800   4
   7  11   7 7.61657 2.58175   4
   7 -11  -7 10.5984 2.86089   3
   8  11  -7 3.73773 2.01614   4
   8 -11  -7 4.49664 2.38177   3
   8  11   7 4.12935 2.11052   4
   9  11  -7 7.41121 2.84037   4
   0 -12   7 -0.4075 2.27508   2
   0 -12  -7 1.86518 2.66715   2
   0  12  -7 -0.4715 1.77203   5
   0  12   7 -0.1197 1.36852   5
   1 -12   7 1.42015 3.26549   2
   1  12  -7 -1.0301 1.34347   5
   1  12  -7 -2.7252 2.03076   4
  -1 -12  -7 0.57878 3.01388   2
   1  12   7 1.19193 1.45376   5
  -1 -12   7 0.26864 2.17377   2
   1 -12  -7 3.15997 2.48941   2
  -1  12  -7 2.54412 1.98483   5
  -2 -12  -7 50.7136 7.76443   2
   2  12  -7 47.2143 4.28120   5
  -2  12   7 52.0163 6.19426   5
   2 -12   7 44.9337 7.25946   2
   2  12  -7 48.6190 4.57948   4
  -2 -12   7 45.6716 6.50896   2
   2  12   7 40.1423 4.16365   5
   2 -12  -7 52.1682 6.68491   3
  -2  12  -7 40.7918 5.69799   5
   3  12  -7 98.6648 6.66324   5
  -3 -12  -7 105.813 13.1422   2
   3  12  -7 86.3029 6.83290   4
   3  12   7 93.1674 6.74477   5
   3  12   7 90.0539 7.06496   4
  -3  12  -7 95.8730 9.23006   5
   3 -12  -7 117.020 7.88375   3
   4  12  -7 98.9810 7.16680   4
   4  12  -7 94.7277 6.63359   5
   4  12   7 102.010 7.30831   4
   4  12   7 103.917 6.82692   5
   4 -12  -7 89.8821 7.66187   3
   5  12  -7 15.6833 3.07161   4
   5  12  -7 11.4482 2.08052   5
   5  12   7 13.4770 2.90697   4
   5 -12  -7 14.0877 3.09887   3
   5  12   7 12.1322 2.09486   5
   6  12  -7 56.1539 5.61735   4
   6  12   7 47.8399 5.07189   4
   6 -12  -7 50.4042 5.73635   3
   7  12  -7 4.82268 2.22694   4
   7  12   7 3.40975 2.26484   4
   7 -12  -7 5.71807 2.74554   3
   8  12  -7 6.12480 2.02179   4
   8  12   7 4.89504 2.05032   4
   9  12  -7 7.57236 1.65955   4
   9  12   7 11.5801 1.67815   4
   0  13   7 39.8547 4.21094   5
   0  13  -7 33.1292 4.13144   5
   0 -13  -7 37.9886 6.15612   2
   0 -13   7 38.1466 6.01129   2
   1 -13   7 83.9594 9.26714   2
  -1  13   7 75.3030 6.48064   5
   1  13  -7 71.2019 6.00756   5
  -1 -13  -7 68.8401 8.51085   2
   1  13   7 76.3248 6.03768   5
   1 -13  -7 93.4336 8.24871   2
  -1  13  -7 94.6854 6.89086   5
  -1 -13   7 79.4751 8.49990   2
   2  13  -7 4.23785 1.74095   5
   2 -13   7 2.68793 4.88877   2
  -2  13   7 8.52180 2.93697   5
   2  13  -7 8.62041 2.24509   4
  -2 -13  -7 7.22342 4.72924   2
   2  13   7 6.33432 1.79696   5
  -2 -13   7 6.54454 4.23035   2
  -2  13  -7 5.20403 2.66150   5
  -3 -13  -7 51.2799 10.2532   2
   3  13  -7 49.0152 4.39472   5
   3  13  -7 50.3321 4.83776   4
  -3  13  -7 46.9798 6.98590   5
   3  13   7 39.3524 4.82015   4
   3  13   7 48.6837 4.32854   5
   3 -13  -7 39.3502 5.73889   3
   4  13  -7 9.21848 2.62753   4
   4  13  -7 13.3535 2.51203   5
   4  13   7 19.8268 3.13691   4
   4  13   7 17.8934 2.83081   5
   4 -13  -7 14.2431 3.34745   3
   5  13  -7 0.28496 1.43454   5
   5  13  -7 2.33963 2.10626   4
   5  13   7 0.50469 1.31455   5
   5  13   7 0.75199 2.08743   4
   5 -13  -7 -1.5464 2.54045   3
   6  13  -7 9.00949 2.57604   4
   6  13   7 15.0824 2.87327   4
   6 -13  -7 9.80070 3.04663   3
   7  13  -7 17.9772 2.98802   4
   7 -13  -7 16.7228 3.20916   3
   7  13   7 16.0483 2.89600   4
   8  13  -7 5.16053 1.89822   4
   8  13   7 6.93512 1.86448   4
   0  14   7 11.3435 2.38627   5
   0  14  -7 9.77727 2.46989   5
   0 -14   7 8.62472 4.14902   2
   0 -14  -7 14.9501 4.97207   2
   1  14  -7 131.170 9.00066   5
  -1  14   7 158.334 9.73268   5
   1 -14   7 140.799 13.2452   2
  -1 -14  -7 119.003 12.1031   2
   1  14   7 124.945 8.89771   5
  -1  14  -7 137.717 9.44438   5
  -2 -14  -7 6.62349 5.47324   2
   2  14  -7 5.54790 1.86350   5
  -2  14   7 8.60227 2.99431   5
   2  14   7 2.33079 1.47638   5
   3  14  -7 33.1699 3.73774   5
   3  14  -7 32.6087 4.33273   4
   3  14   7 25.5776 4.22358   4
  -3  14  -7 20.9309 4.30263   5
   3  14   7 23.3670 3.44593   5
   4  14  -7 13.1382 2.83246   4
   4  14  -7 12.5806 2.34689   5
   4  14   7 10.5269 2.49278   4
   4  14   7 13.9565 2.40590   5
   4 -14  -7 11.3032 3.24037   3
   5  14  -7 13.5431 2.09160   5
   5  14  -7 17.3518 3.05687   4
   5  14   7 12.0635 2.15310   5
   5 -14  -7 16.9053 3.52013   3
   5  14   7 15.8316 2.87723   4
   6  14  -7 2.55410 2.11456   4
   6  14   7 -0.0098 2.01666   4
   7  14  -7 -2.3646 1.64596   4
   7  14   7 -0.3855 1.77928   4
   8  14  -7 6.07817 1.69306   4
   8  14   7 5.49379 1.74132   4
   0  15   7 29.8589 4.08414   5
   0  15  -7 29.9680 4.06526   5
   0 -15   7 26.2108 6.85194   2
   1 -15   7 147.925 16.3662   2
  -1 -15  -7 127.323 13.5612   2
   1  15  -7 132.809 8.73356   5
  -1  15   7 130.004 9.03250   5
   1  15   7 116.313 8.57825   5
  -1  15  -7 110.874 8.84584   5
   2  15  -7 2.97469 1.85607   5
  -2  15   7 2.87006 2.57416   5
  -2  15  -7 3.51153 2.55012   5
   2  15   7 4.33548 1.81904   5
   3  15  -7 30.6650 4.17023   4
  -3  15   7 37.7371 5.55863   5
   3  15  -7 37.6772 4.18269   5
   3  15   7 36.0663 4.02709   5
  -3  15  -7 39.4815 6.37983   5
   3  15   7 39.1570 5.03438   4
   4  15   7 36.7994 4.77635   5
   5  15  -7 11.8935 2.72638   4
   5  15  -7 9.44445 1.87216   5
   5  15   7 6.85798 2.39797   4
   5  15   7 11.0538 2.04035   5
   6  15  -7 47.4370 4.71342   4
   6  15   7 50.3334 4.82776   4
   7  15  -7 10.0285 2.07127   4
   7  15   7 8.31653 2.08453   4
   0  16  -7 2.88248 2.06704   5
   0  16   7 3.64397 1.91633   5
   1  16  -7 61.4971 5.71346   5
  -1  16   7 68.7637 6.25707   5
  -1  16  -7 71.4213 6.23142   5
   1  16   7 60.9709 5.65501   5
   2  16  -7 3.47876 1.86280   5
  -2  16   7 7.89135 2.82458   5
   2  16   7 12.5826 2.58664   5
  -2  16  -7 4.83959 2.51301   5
  -3  16   7 57.6318 8.49246   5
   3  16  -7 52.9687 4.94844   5
   3  16  -7 49.1010 5.62613   4
  -3  16  -7 65.6707 7.39254   5
   3  16   7 55.7898 4.93680   5
   4  16  -7 1.89714 1.94925   4
   4  16  -7 3.38121 1.66788   5
   4  16   7 4.67632 2.42284   4
   4  16   7 3.67334 1.58811   5
   5  16  -7 4.51953 1.79261   5
   5  16  -7 2.39203 1.83631   4
   5  16   7 1.44889 1.26202   5
   5  16   7 -2.2727 2.03617   4
   6  16  -7 1.72718 1.60466   4
   6  16   7 0.01149 1.75570   4
   7  16   7 8.44319 1.75369   4
   0  17  -7 3.64062 2.01191   5
   0  17   7 3.36913 1.76816   5
  -1  17   7 119.989 8.74140   5
   1  17  -7 109.730 8.35704   5
   1  17   7 119.052 8.38390   5
  -1  17  -7 120.510 8.78119   5
  -2  17   7 1.99776 2.34362   5
  -2  17  -7 2.19132 2.33620   5
   2  17   7 5.25610 3.25795   5
  -3  17   7 12.2015 3.82057   5
   3  17  -7 5.91272 2.06392   5
  -3  17  -7 7.55482 3.39007   5
   3  17   7 6.31545 1.98365   5
   4  17  -7 12.0103 2.26576   5
   4  17   7 13.6028 2.34712   5
   5  17   7 3.90579 1.38334   5
   5  17   7 7.15691 2.25382   4
   6  17   7 18.4573 3.14891   4
   0  18  -7 278.680 16.6166   5
   0  18   7 273.071 16.5134   5
   1  18  -7 21.7328 3.55509   5
  -1  18   7 19.4570 3.29488   5
   1  18   7 24.8233 3.64260   5
  -1  18  -7 19.6694 3.31914   5
  -2  18   7 56.0521 6.27845   5
   2  18  -7 69.4249 5.71093   5
   2  18   7 72.0508 5.73200   5
  -2  18  -7 61.2100 6.10236   5
  -3  18   7 31.3946 5.15115   5
   3  18  -7 36.2742 4.02793   5
  -3  18  -7 36.9550 6.03970   5
   3  18   7 44.9541 4.22399   5
   4  18  -7 0.54441 1.30236   5
   4  18   7 0.50368 1.20307   5
   5  18   7 142.490 7.88392   5
   0  19  -7 0.67866 1.90637   5
   0  19   7 0.67724 1.62338   5
   1  19  -7 3.94526 1.82651   5
  -1  19   7 5.57808 2.12434   5
   1  19   7 6.24378 1.95222   5
  -1  19  -7 1.81643 1.96317   5
  -2  19   7 2.30537 2.19958   5
   2  19  -7 0.15640 1.57182   5
   2  19   7 1.02826 1.61489   5
  -2  19  -7 3.51839 2.40953   5
   3  19  -7 8.58019 1.93877   5
  -3  19   7 7.91798 3.44303   5
  -3  19  -7 7.03841 3.11333   5
   3  19   7 9.83501 2.08020   5
   4  19  -7 33.1739 3.16603   5
   4  19   7 32.4417 3.17624   5
   0  20   7 225.778 13.6145   5
   0  20  -7 219.571 13.5419   5
   1  20  -7 19.3290 3.33155   5
  -1  20   7 16.3013 2.90391   5
   1  20   7 20.3941 3.41869   5
  -1  20  -7 16.5326 2.90118   5
  -2  20   7 6.81236 2.39364   5
   2  20  -7 6.92470 1.89636   5
  -2  20  -7 6.68585 2.54236   5
   2  20   7 7.24486 1.98523   5
   3  20  -7 44.0453 4.09376   5
  -3  20   7 38.3276 5.81354   5
   3  20   7 35.3549 5.18215   5
  -3  20  -7 41.5151 5.51300   5
   4  20  -7 31.8251 2.87387   5
   4  20   7 34.8988 3.06347   5
   0  21  -7 14.9409 3.69483   5
   0  21   7 20.1533 3.14822   5
   1  21  -7 2.72158 2.35619   5
  -1  21   7 1.91760 1.88820   5
   1  21   7 2.75210 2.16609   5
  -1  21  -7 1.01562 1.68821   5
   2  21  -7 55.5809 4.54644   5
  -2  21   7 58.2699 5.05971   5
   2  21   7 51.9775 4.51629   5
  -2  21  -7 50.2595 5.06525   5
   3  21  -7 22.5013 2.64005   5
  -3  21   7 21.8806 4.34267   5
  -3  21  -7 17.7559 3.53191   5
   3  21   7 28.6563 2.87879   5
   4  21   7 14.4246 1.72396   5
   0  22  -7 10.7006 2.11672   5
   0  22   7 11.5543 2.16108   5
  -1  22   7 12.6966 2.25824   5
   1  22  -7 13.7587 2.19315   5
  -1  22  -7 13.8681 2.32705   5
   1  22   7 18.6431 2.72458   5
  -2  22   7 6.36148 2.21529   5
   2  22  -7 10.5618 1.75919   5
  -2  22  -7 9.55413 2.75811   5
   2  22   7 7.53741 1.65921   5
   3  22  -7 13.0746 2.08198   5
   3  22   7 14.2304 1.97608   5
   0  23   7 4.41286 1.44767   5
   0  23  -7 5.18969 1.51407   5
   1  23  -7 6.38699 1.49371   5
  -1  23   7 7.07585 1.64715   5
  -1  23  -7 7.33010 1.71689   5
   1  23   7 5.83251 1.50399   5
   2  23  -7 24.7318 2.46661   5
  -2  23  -7 15.5076 3.44532   5
   2  23   7 25.1010 2.43429   5
   0  24  -7 4.18441 1.24977   5
   0  24   7 2.20557 1.08948   5
   1  24  -7 5.98332 1.27929   5
  -1  24  -7 3.94040 1.46001   5
   1  24   7 6.53333 1.18429   5
   0   0  -8 5876.89 302.020   1
   1   0   8 774.637 40.8780   1
   1   0  -8 663.253 45.4135   1
  -1   0  -8 685.946 38.0042   2
  -1   0   8 734.798 37.6229   2
  -1   0   8 742.042 40.1188   1
   1   0  -8 708.978 37.6102   2
  -1   0  -8 732.017 40.8748   1
   2   0  -8 102.899 6.76896   2
  -2   0  -8 103.681 7.58194   2
  -2   0   8 121.987 8.95176   1
  -2   0   8 103.465 6.53118   2
   2   0   8 114.069 9.72894   1
  -2   0  -8 114.950 11.2312   1
   2   0  -8 105.528 8.84807   1
   3   0  -8 627.692 35.5276   1
   3   0   8 577.841 36.3441   1
  -3   0   8 648.571 33.0511   2
  -3   0  -8 651.726 36.9739   1
  -4   0   8 14.1969 2.50266   2
   5   0   8 28.6913 4.96219   4
   5   0  -8 31.8829 4.20608   3
   6   0  -8 93.2797 7.47639   4
   6   0   8 101.504 7.29990   3
   6   0   8 107.378 7.85607   4
   6   0  -8 95.7514 7.41915   3
   7   0   8 79.1259 6.38545   3
   7   0  -8 77.9386 6.65844   4
   7   0  -8 75.7786 6.55853   3
   7   0   8 66.2982 6.64011   4
   8   0  -8 116.061 8.28463   4
   8   0  -8 113.282 8.60095   3
   9   0   8 9.25042 3.19724   4
  10   0  -8 13.9065 2.53346   3
   0  -1  -8 1005.89 55.6411   2
   0   1  -8 1032.06 55.6574   2
   0  -1  -8 1119.14 58.5381   1
   0   1   8 1104.98 58.2756   1
   0  -1   8 1079.20 55.7454   2
   0   1  -8 1132.24 58.5025   1
   0  -1   8 1058.21 60.0093   1
  -1   1   8 717.763 37.1780   1
  -1  -1  -8 663.058 37.7376   1
  -1  -1  -8 558.627 34.5011   2
  -1   1   8 685.427 34.1955   2
   1  -1   8 642.290 34.6364   2
   1  -1   8 666.048 37.4906   1
   1   1  -8 632.154 34.5056   2
   1   1  -8 583.765 37.2781   1
  -1   1  -8 621.296 34.9087   2
   1  -1  -8 696.869 34.2703   2
  -1   1  -8 651.258 37.4557   1
  -1  -1   8 683.728 34.4029   2
  -1  -1   8 705.648 36.9525   1
   1   1   8 693.064 37.4534   1
  -2   1   8 21.1374 2.36707   2
   2   1  -8 7.53911 1.97374   2
   2   1  -8 11.0640 3.08998   1
   2  -1   8 5.16525 3.14075   1
   2   1   8 19.2783 4.44414   1
   2  -1  -8 11.4493 3.55713   1
  -2   1  -8 9.29620 6.48589   1
  -2   1  -8 8.94231 2.73399   2
  -2  -1   8 9.68435 3.16746   1
  -2  -1   8 12.2497 2.04170   2
  -3   1   8 450.280 24.2884   2
   3  -1   8 437.463 28.2725   1
  -3  -1  -8 483.555 28.8282   1
  -3   1  -8 470.230 28.4486   1
  -3   1  -8 473.503 26.4640   2
   3  -1  -8 458.527 25.9010   1
  -3  -1   8 468.668 26.1206   1
   3   1   8 443.234 28.0498   1
   3  -1  -8 460.277 26.3218   1
  -3  -1   8 466.258 24.8511   2
  -4   1   8 186.215 10.8526   2
  -4  -1   8 195.304 12.4000   2
   5   1  -8 486.320 27.1623   4
   5   1  -8 501.881 27.7569   3
   5   1   8 508.236 27.6910   4
   5  -1  -8 502.066 27.3894   3
  -5  -1   8 550.052 28.3728   2
   6   1  -8 30.0844 4.70984   4
   6   1  -8 37.1135 4.59432   3
   6  -1   8 42.4421 4.77728   3
   6  -1   8 25.9125 4.06789   4
   6  -1  -8 26.5171 3.94220   4
   6  -1  -8 26.0015 4.30182   3
   6   1   8 28.9737 4.63939   4
   6   1   8 34.9573 5.19938   3
   7  -1   8 18.4848 3.57442   4
   7   1  -8 11.9772 3.07158   3
   7  -1   8 19.1815 3.28385   3
   7   1  -8 13.5493 3.12831   4
   7   1   8 20.0300 3.51189   4
   7  -1  -8 18.4938 3.62732   4
   7  -1  -8 22.8939 4.51622   3
   7   1   8 30.7877 4.70066   3
   8   1  -8 25.4429 3.62557   4
   8  -1   8 22.3972 3.60620   4
   8   1  -8 25.6237 4.59529   3
   8  -1  -8 25.0999 4.56163   3
   8  -1  -8 23.1395 3.99829   4
   8   1   8 27.4587 4.49586   4
   9  -1   8 32.0649 4.84457   4
   9   1  -8 44.1039 4.96674   3
   9   1  -8 36.1349 4.95807   4
   9  -1  -8 42.1352 4.95115   3
  10  -1  -8 5.10238 2.19979   3
  10   1   8 2.93533 2.08891   4
   0   2  -8 1337.03 71.3117   1
   0  -2  -8 1260.24 68.3312   2
   0   2   8 1348.56 71.3697   1
   0   2  -8 1279.53 68.6124   2
   0  -2   8 1321.38 71.1385   1
   0  -2   8 1291.65 68.5511   2
   0  -2  -8 1510.15 78.4394   1
   1   2  -8 1121.09 62.7674   2
  -1  -2  -8 1337.61 66.3737   1
  -1   2   8 1266.62 65.4326   1
   1  -2   8 1303.91 66.0106   1
   1  -2   8 1277.48 62.8823   2
   1  -2  -8 1174.13 65.3882   1
  -1  -2   8 1093.87 62.4804   2
  -1  -2   8 1147.48 64.9124   1
  -1   2  -8 1263.25 65.8383   1
   1  -2  -8 1148.33 62.1870   2
   1   2   8 1263.65 65.9189   1
  -1   2  -8 1178.31 62.9469   2
  -2  -2  -8 44.3931 7.33874   1
  -2   2   8 31.9234 5.23902   1
   2   2  -8 42.3891 4.30739   2
   2  -2   8 49.1194 6.54494   1
   2   2  -8 46.4200 5.73325   1
  -2   2   8 46.3879 3.13742   2
  -2  -2   8 49.9791 4.00917   2
  -2   2  -8 47.5276 5.36389   2
   2  -2  -8 35.4364 3.01735   2
  -2   2  -8 42.6913 6.86445   1
   2  -2  -8 32.7032 5.90902   1
  -2  -2   8 48.8608 5.73511   1
   2   2   8 45.2001 6.21002   1
   3   2  -8 238.478 16.0779   1
  -3  -2  -8 221.160 17.4654   1
   3  -2   8 199.613 16.6093   1
   3  -2  -8 236.226 15.8421   1
  -3   2  -8 229.410 15.4042   2
  -3   2  -8 239.713 17.2903   1
   3   2   8 220.902 16.4427   1
  -3  -2   8 250.350 13.8649   2
   3  -2  -8 245.846 15.4214   1
  -3  -2   8 269.268 15.6777   1
  -4  -2   8 13.0939 2.83502   2
   5   2  -8 197.066 12.0408   4
   5   2  -8 181.174 12.5090   3
   5  -2   8 205.264 13.9189   4
   5  -2   8 210.353 11.9820   3
   5  -2  -8 212.182 12.3371   3
   5   2   8 216.307 12.5930   4
  -5  -2   8 228.449 13.6259   2
   6  -2   8 23.1188 3.77591   4
   6  -2   8 24.1825 4.60316   3
   6   2  -8 33.9972 4.64053   4
   6   2  -8 30.6757 4.43440   3
   6  -2  -8 34.7471 5.73278   4
   7   2  -8 127.548 9.21622   3
   7  -2   8 131.068 9.42501   4
   7  -2   8 135.459 8.85580   3
   7   2  -8 122.774 9.01865   4
   7  -2  -8 139.872 9.74095   4
   7   2   8 147.790 9.55867   4
   7  -2  -8 129.275 9.45032   3
   8   2  -8 49.0220 5.72358   3
   8   2  -8 52.8074 5.18106   4
   8  -2   8 41.7441 5.41263   4
   8  -2  -8 53.5434 5.52323   3
   8   2   8 50.8903 5.51696   4
   9   2  -8 44.3686 5.35261   3
   9  -2   8 37.2313 4.93443   4
   9   2  -8 37.2587 4.32002   4
   9  -2  -8 37.7364 4.85695   3
  10  -2  -8 8.75108 2.04935   3
  10   2   8 8.79120 2.15539   4
   0  -3   8 174.591 10.1611   2
   0   3   8 177.320 13.0297   1
   0  -3  -8 175.294 12.9367   1
   0  -3   8 175.106 12.6647   1
   0   3  -8 158.052 13.0310   1
   0  -3  -8 163.873 9.84228   2
   0   3  -8 165.635 10.2656   2
  -1   3   8 175.306 13.6042   1
   1   3  -8 177.359 11.4208   2
   1  -3   8 222.793 11.6250   2
   1  -3   8 230.879 14.6546   1
  -1  -3  -8 210.325 14.6124   1
  -1   3  -8 212.635 14.6269   1
  -1  -3   8 175.750 13.2255   1
  -1  -3   8 171.187 11.0323   2
   1  -3  -8 173.255 10.5940   2
   1   3   8 180.268 13.7533   1
   1  -3  -8 190.459 13.8033   1
  -1   3  -8 195.167 11.5324   2
  -2  -3  -8 92.5689 9.58643   1
   2  -3   8 90.4784 9.28767   1
   2   3  -8 108.128 7.34286   2
   2   3  -8 117.767 9.04364   1
   2   3   8 80.0280 8.80228   1
   2  -3  -8 92.7475 8.77489   1
  -2  -3   8 98.3540 8.54179   1
  -2   3  -8 81.6591 9.30614   1
  -2   3  -8 75.2856 6.99522   2
  -2  -3   8 93.3879 6.45585   2
  -3  -3  -8 140.576 12.9642   1
   3  -3   8 143.533 12.3684   1
   3   3   8 114.739 11.8604   1
   3  -3  -8 121.128 10.7222   1
  -3   3  -8 124.220 12.2355   1
  -3   3  -8 104.561 9.70327   2
  -3  -3   8 131.979 9.84845   1
   3  -3  -8 134.628 10.8714   1
  -3  -3   8 126.919 8.45068   2
   4  -3  -8 7.04788 3.78704   1
  -4  -3   8 12.8382 2.98002   2
   5  -3   8 32.7451 5.21083   4
   5   3  -8 34.8993 4.28007   4
   5   3  -8 27.0393 4.26816   3
  -5  -3   8 43.6402 5.57360   2
   5  -3  -8 32.6940 4.38853   3
   5   3   8 29.9206 4.63644   4
   6   3  -8 50.6642 5.19953   4
   6  -3   8 56.5958 5.25881   3
   6  -3   8 61.0124 6.01952   4
   6   3  -8 40.4318 5.01292   3
  -6  -3   8 38.1460 7.79055   2
   6   3   8 39.9061 5.13980   4
   6  -3  -8 45.6071 5.14223   3
   7  -3   8 27.4407 4.55159   3
   7   3  -8 23.3581 4.46507   3
   7   3  -8 23.9034 4.12729   4
   7  -3   8 30.4028 5.05166   4
   7  -3  -8 25.7352 4.56821   3
   7   3   8 24.6423 3.97744   4
   8  -3   8 36.6797 4.63626   4
   8   3  -8 28.1023 5.03581   3
   8   3  -8 24.9503 3.76210   4
   8  -3  -8 29.9685 4.66127   3
   8   3   8 21.5045 3.73944   4
   9  -3   8 14.3603 3.31122   4
   9   3  -8 18.3463 2.94781   4
   9   3  -8 12.4121 2.85978   3
   9  -3  -8 16.6310 3.60336   3
  10   3   8 3.30902 1.78633   4
  10  -3  -8 3.29250 2.04857   3
   0   4  -8 0.61662 1.76574   2
   0  -4   8 -0.1544 1.97912   1
   0  -4   8 0.69838 1.58719   2
   0  -4  -8 0.89065 2.63253   1
   0   4  -8 1.93299 3.17115   1
   0   4   8 0.63954 2.66609   1
   1   4  -8 415.301 22.9335   2
   1  -4   8 434.401 22.8317   2
  -1  -4  -8 455.638 26.3388   1
   1  -4   8 422.811 25.8542   1
  -1   4   8 411.742 26.0978   1
   1   4  -8 385.502 25.9574   1
   1  -4  -8 388.448 25.3917   1
   1   4   8 441.569 26.1247   1
  -1  -4   8 426.098 25.3106   1
   1  -4  -8 391.958 21.7285   2
  -1  -4   8 388.302 22.3658   2
  -1   4  -8 387.736 22.6072   2
  -1   4  -8 415.902 26.2327   1
   2  -4   8 11.5663 4.02274   1
  -2  -4  -8 21.8583 5.96507   1
   2   4  -8 17.4916 4.45478   1
   2  -4   8 15.4378 2.84136   2
   2  -4  -8 16.0649 4.60566   1
  -2   4  -8 13.5919 3.80689   2
   2  -4  -8 13.7406 4.39935   1
   2   4   8 15.3219 4.65074   1
  -2  -4   8 13.5385 2.62584   2
  -2   4  -8 15.0258 4.94184   1
   3   4  -8 167.253 12.2796   1
  -3  -4  -8 156.539 14.3440   1
   3  -4   8 156.413 13.7835   1
   3   4   8 134.049 12.8509   1
  -3  -4   8 157.162 11.6856   1
  -3   4  -8 138.836 10.9355   2
   3  -4  -8 141.312 12.5747   1
   3  -4  -8 134.361 12.3389   1
  -3  -4   8 156.873 9.97148   2
  -4  -4  -8 298.565 21.5360   1
   4  -4  -8 280.424 20.3319   1
  -4  -4   8 327.464 18.4369   2
   5   4  -8 249.733 14.0275   4
   5   4  -8 231.557 14.0188   3
   5  -4   8 246.747 13.9300   3
  -5  -4   8 257.107 16.8635   2
   5   4   8 232.684 14.3929   4
   5  -4  -8 246.900 14.3159   3
   6   4  -8 28.6438 4.29446   4
   6  -4   8 32.1181 5.10380   4
   6  -4   8 39.9260 5.12584   3
   6   4   8 27.7194 4.51821   4
  -6  -4   8 30.9810 7.61049   2
   6  -4  -8 28.5072 4.81522   3
   7  -4   8 36.4445 4.74355   3
   7   4  -8 36.0362 4.96307   3
   7  -4   8 32.5660 5.30945   4
   7   4  -8 32.4655 4.57365   4
   7   4   8 38.2209 5.07546   4
   7  -4  -8 38.6970 5.10251   3
   8   4  -8 8.20916 2.62620   4
   8   4  -8 7.58028 2.78639   3
   8  -4   8 5.17213 2.74643   4
   8  -4  -8 9.44840 2.81958   3
   8   4   8 6.02591 2.73233   4
   9   4  -8 10.9260 2.37647   4
   9   4  -8 7.98189 2.90802   3
   9   4   8 9.07077 3.84000   4
  10  -4  -8 20.3172 3.42179   3
  10   4   8 25.6487 3.37209   4
   0  -5   8 38.7995 6.64383   1
   0   5   8 36.8403 7.27736   1
   0  -5   8 33.4669 3.79453   2
   0   5  -8 39.8150 7.22288   1
   0  -5  -8 29.4178 6.18537   1
   1  -5   8 135.269 9.14326   2
  -1  -5  -8 140.599 12.3602   1
   1  -5   8 131.156 11.9623   1
   1   5  -8 150.939 12.5102   1
   1   5  -8 128.803 9.45753   2
   1  -5  -8 138.513 12.1415   1
   1  -5  -8 133.384 8.07231   2
  -1   5  -8 152.302 13.2369   1
   1  -5  -8 135.094 12.1394   1
  -1  -5   8 142.895 11.6199   1
  -1   5  -8 141.804 9.96643   2
  -1  -5   8 148.799 9.22571   2
   2  -5   8 569.630 36.1015   1
  -2  -5  -8 600.706 36.2621   1
   2  -5   8 591.372 32.1448   2
   2   5  -8 580.799 35.8875   1
  -2  -5   8 615.741 35.1178   1
   2   5   8 583.790 36.2338   1
  -2   5  -8 583.159 32.1988   2
   2  -5  -8 590.384 35.7390   1
  -2   5  -8 608.165 36.7069   1
   2  -5  -8 593.184 35.7152   1
  -2  -5   8 585.212 32.0582   2
  -3  -5  -8 170.562 16.0393   1
   3  -5   8 156.378 15.5154   1
   3   5  -8 195.983 13.9082   1
  -3  -5  -8 176.570 15.6228   1
   3  -5  -8 179.130 15.3519   1
  -3  -5   8 186.348 11.9091   2
   3  -5  -8 175.810 14.9915   1
  -3  -5   8 213.235 14.5380   1
  -3   5  -8 185.794 16.4280   1
   4   5  -8 143.301 8.83249   4
  -4  -5  -8 157.588 14.8275   1
   4  -5   8 129.172 9.63628   3
   4  -5  -8 134.025 9.03736   3
  -4  -5   8 153.908 10.4312   2
   4   5   8 149.024 9.30732   4
   4  -5  -8 131.593 14.1707   1
   5   5  -8 28.1441 4.05688   4
   5   5  -8 35.9880 4.48300   3
   5  -5   8 27.4847 3.99934   3
   5   5   8 37.1441 3.59668   5
   5   5   8 34.4676 4.47112   4
  -5  -5   8 35.0382 5.63959   2
   5  -5  -8 30.3720 4.74120   3
   6   5  -8 47.4117 6.96019   3
   6  -5   8 53.6490 5.22166   3
   6  -5   8 52.1289 5.84350   4
   6   5  -8 37.3046 4.88011   4
   6  -5  -8 61.7081 5.79183   3
  -6  -5   8 44.5646 10.3467   2
   6   5   8 59.0429 5.71011   4
   7   5  -8 4.94944 2.52455   3
   7  -5   8 -3.2004 2.56645   4
   7  -5   8 2.75282 2.30247   3
   7   5  -8 1.54374 2.21288   4
   7   5   8 -0.2385 2.30435   4
   7  -5  -8 2.32145 2.80681   3
   8   5  -8 23.3124 3.48620   4
   8   5  -8 23.1530 3.53962   3
   8  -5   8 31.4185 4.32989   4
   8  -5  -8 24.0569 4.55778   3
   8   5   8 19.3993 3.50777   4
   9   5  -8 21.5669 3.59512   4
   9   5   8 26.5801 3.99690   4
   9  -5  -8 23.7848 4.18459   3
  10   5   8 17.4763 3.02516   4
  10  -5  -8 26.7515 3.42648   3
   0  -6   8 50.1433 7.87375   1
   0   6  -8 62.6208 9.72775   1
   0  -6  -8 55.0710 8.55598   1
   0  -6  -8 63.1521 8.68235   1
   0  -6   8 51.8568 4.84471   2
   0   6  -8 52.9751 5.59049   2
  -1  -6  -8 1121.76 61.8069   1
   1   6  -8 1143.24 61.2161   1
   1  -6   8 1122.84 57.5331   2
   1  -6   8 1020.65 64.0047   1
  -1   6  -8 968.778 56.8523   2
  -1  -6   8 1054.11 56.7667   2
   1  -6  -8 1112.40 61.6145   1
  -1  -6   8 1067.61 60.5470   1
   1  -6  -8 1105.39 61.3643   1
  -1   6  -8 1098.75 61.8044   1
  -2  -6  -8 137.476 14.1097   1
   2  -6   8 162.455 14.3441   1
   2  -6   8 156.430 10.2027   2
   2   6  -8 157.489 14.0475   1
  -2  -6  -8 134.484 13.8740   1
  -2   6  -8 165.927 15.2015   1
  -2   6  -8 154.341 10.5893   2
  -2  -6   8 145.938 12.7332   1
   2  -6  -8 163.475 14.4522   1
  -2  -6   8 141.728 10.0154   2
   3   6  -8 103.679 10.8741   1
  -3  -6  -8 82.6943 13.3184   1
   3  -6  -8 121.179 13.2115   1
  -3  -6   8 115.124 8.50630   2
  -3  -6   8 127.396 11.6875   1
   4   6  -8 102.591 7.04258   4
   4  -6   8 97.7713 6.84061   3
   4  -6  -8 94.4217 7.37090   3
   4   6   8 115.481 7.62930   4
  -4  -6   8 110.618 8.61294   2
   4  -6  -8 94.8392 13.0196   1
   5   6  -8 23.5447 4.37889   3
   5   6  -8 25.9668 3.74334   4
   5  -6   8 24.3258 3.90499   3
   5  -6   8 27.3800 4.75932   4
   5   6   8 23.5593 3.14858   5
   5  -6  -8 20.0401 3.33674   3
   5   6   8 26.9863 4.26431   4
  -5  -6   8 19.1785 4.85635   2
   6  -6   8 537.038 30.3060   3
   6   6  -8 562.294 30.4294   3
   6   6  -8 569.904 30.4541   4
   6   6   8 575.273 30.8590   4
   6  -6  -8 571.906 30.7529   3
   7  -6   8 30.3479 4.40339   3
   7   6  -8 22.1147 4.62387   3
   7  -6   8 34.0394 5.21890   4
   7   6  -8 27.8529 4.35472   4
   7  -6  -8 27.4210 4.70760   3
   7   6   8 21.3224 3.77224   4
   8   6  -8 39.9234 4.84502   4
   8   6  -8 45.6824 5.65251   3
   8   6   8 53.4411 5.36184   4
   8  -6  -8 47.4377 5.42118   3
   9   6  -8 13.7396 2.79422   4
   9   6   8 13.0226 2.73871   4
   9  -6  -8 10.6571 2.57736   3
  10   6   8 12.3025 2.08116   4
   0  -7   8 31.0640 6.88733   1
   0  -7  -8 30.6923 6.91140   1
   0  -7   8 29.8734 4.07045   2
   0  -7  -8 31.8984 7.58979   1
   0   7  -8 32.5547 7.69122   1
   1   7  -8 88.1794 11.0531   1
   1  -7   8 86.1931 7.08741   2
   1  -7   8 92.1481 10.7374   1
  -1  -7  -8 82.1962 11.3894   1
  -1  -7  -8 79.3389 11.0704   1
  -1   7  -8 104.268 12.7142   1
   1  -7  -8 81.0750 5.81547   2
  -1  -7   8 93.8568 10.2604   1
  -1  -7   8 91.9106 6.96851   2
   1  -7  -8 91.5799 11.3610   1
   1  -7  -8 85.9492 10.6987   1
   2   7  -8 563.506 33.4532   1
  -2  -7  -8 485.217 33.7417   1
   2  -7   8 504.447 34.0603   1
   2  -7   8 511.006 28.3762   2
  -2  -7   8 528.891 28.6854   2
  -2  -7   8 518.760 32.5952   1
   2  -7  -8 470.368 33.5123   1
   2  -7  -8 482.365 33.0683   1
  -2   7  -8 518.030 34.2993   1
   3   7  -8 64.3253 9.50178   1
  -3  -7   8 54.8120 9.08791   1
  -3  -7   8 60.3579 5.97032   2
   3  -7  -8 46.5552 9.99671   1
   4   7  -8 21.1693 3.45347   4
   4  -7   8 27.6003 3.75781   3
   4  -7  -8 25.4201 4.21877   3
   4   7   8 25.9803 3.05098   5
   4   7   8 18.5841 3.20527   4
  -4  -7   8 17.0837 3.88934   2
   5  -7   8 11.4259 2.59027   3
   5   7  -8 2.33732 2.63429   3
   5   7  -8 4.66274 2.07417   4
   5  -7   8 4.94250 4.20665   4
   5   7   8 8.82294 2.70325   4
   5  -7  -8 9.92730 2.84410   3
   5   7   8 11.6852 1.90302   5
  -5  -7   8 11.3386 4.63154   2
   6  -7   8 1003.51 51.7133   3
   6   7  -8 980.857 51.6786   3
   6  -7   8 844.037 51.6394   4
   6   7  -8 1069.08 52.0137   4
   6   7   8 1048.66 52.4089   4
   6  -7  -8 968.253 52.0815   3
   8   7  -8 135.230 9.16279   4
   8   7   8 146.863 9.52065   4
   8  -7  -8 133.613 9.40217   3
   9   7  -8 4.39452 2.04686   4
   9   7   8 3.10156 2.15155   4
   9  -7  -8 3.89558 2.04131   3
   0  -8  -8 41.1825 9.26925   1
   0   8  -8 49.9407 10.3035   1
   0  -8   8 42.1010 4.90396   2
   0  -8   8 43.3848 8.70038   1
   1  -8   8 227.273 13.9459   2
   1  -8   8 233.149 19.2132   1
   1   8  -8 225.160 19.2071   1
  -1  -8  -8 222.197 19.5599   1
  -1  -8  -8 220.618 19.6797   1
  -1   8  -8 224.534 20.3087   1
   1  -8  -8 215.300 12.6538   2
   1  -8  -8 226.920 19.1727   1
  -1  -8   8 214.529 18.1161   1
   1  -8  -8 200.023 18.8520   1
  -1  -8   8 218.167 13.8239   2
   2  -8   8 55.9042 10.5502   1
  -2  -8  -8 76.1766 12.4488   1
  -2  -8  -8 67.2042 11.9989   1
   2   8  -8 74.7341 11.6190   1
   2  -8   8 77.1442 6.81492   2
   2  -8  -8 52.8648 10.0483   1
  -2   8  -8 73.5844 13.4803   1
  -2  -8   8 57.2090 6.02954   2
  -2  -8   8 64.8550 10.5381   1
   2  -8  -8 48.2241 10.1287   1
   3  -8   8 46.7354 4.49351   3
   3   8  -8 47.7111 4.39500   4
   3   8  -8 42.1433 9.12101   1
  -3  -8   8 50.6684 9.38720   1
  -3  -8   8 62.1376 6.23688   2
   3   8   8 45.0942 3.96207   5
   4   8  -8 16.3396 2.70122   4
   4  -8   8 27.4456 3.72551   3
   4   8  -8 10.5171 2.93269   3
   4   8  -8 13.0176 2.22957   5
   4   8   8 18.7288 3.12161   4
   4   8   8 12.2131 2.14536   5
  -4  -8   8 12.2199 3.62691   2
   4  -8  -8 25.9286 4.40038   3
   5  -8   8 59.0470 5.82440   3
   5  -8   8 57.8572 9.73782   4
   5   8  -8 60.7893 5.38917   4
   5   8  -8 57.7888 5.69263   3
  -5  -8  -8 38.9057 8.40376   2
   5   8   8 62.4957 4.64927   5
   6   8  -8 44.3191 5.08025   4
   6   8  -8 45.0982 5.31860   3
   6  -8   8 51.6475 5.23967   3
   6   8   8 49.6181 5.28493   4
   6  -8  -8 42.1854 5.60397   3
   7   8  -8 6.96712 2.62116   4
   7   8  -8 7.25065 2.89104   3
   7  -8  -8 10.3893 2.92408   3
   7   8   8 10.9250 2.88497   4
   8   8  -8 49.6379 5.21197   4
   8  -8  -8 52.0226 5.88487   3
   8   8   8 61.4198 5.60189   4
   9   8  -8 7.20020 2.07746   4
   9  -8  -8 8.53898 2.45804   3
   9   8   8 10.2547 2.38118   4
  10   8   8 4.01232 1.42454   4
   0  -9   8 60.6152 11.3029   1
   0  -9  -8 51.9853 11.2820   1
   0  -9  -8 43.5937 5.19644   2
   0   9  -8 55.4076 11.3515   1
   0  -9   8 48.9688 5.38004   2
   0  -9  -8 47.4067 10.1024   1
   1  -9   8 193.540 13.1387   2
  -1  -9  -8 224.943 21.3565   1
   1  -9   8 190.598 18.7011   1
   1   9  -8 194.834 19.3782   1
  -1  -9  -8 176.164 19.4192   1
  -1  -9   8 200.009 13.1889   2
   1  -9  -8 190.963 19.5997   1
   1  -9  -8 200.630 11.9513   2
  -1  -9   8 238.671 19.8551   1
  -1   9  -8 222.820 20.9519   1
   1  -9  -8 222.018 20.0630   1
   2  -9   8 109.801 9.01251   2
   2   9  -8 111.106 14.8763   1
  -2  -9   8 109.674 13.6472   1
   2  -9  -8 134.126 16.3551   1
  -2  -9   8 111.248 8.85611   2
  -2   9  -8 103.699 17.4341   1
   3   9  -8 16.1799 2.41229   5
   3   9  -8 13.6191 2.66815   4
   3  -9  -8 11.8351 3.01401   3
   3   9   8 8.33918 2.24491   5
   3   9   8 11.0947 2.74748   4
  -3  -9   8 10.0131 3.46796   2
   4   9  -8 31.0759 3.87410   4
   4  -9   8 26.5687 4.04103   3
  -4  -9  -8 28.0124 6.53731   2
   4   9  -8 30.7760 3.28556   5
   4   9   8 28.5834 3.25660   5
   4   9   8 26.9897 4.22267   4
   4  -9  -8 23.3839 4.58457   3
  -4  -9   8 28.7330 5.59521   2
   5   9  -8 79.3861 6.88156   3
   5   9  -8 80.6257 6.45710   4
   5  -9   8 82.2267 6.57647   3
  -5  -9   8 80.8515 10.8092   2
   5  -9  -8 83.9848 6.98671   3
   5   9   8 94.2579 7.46402   5
   5   9   8 93.9958 6.98055   4
   6   9  -8 125.554 8.64016   4
   6   9  -8 100.788 8.15921   3
   6  -9  -8 123.356 8.72221   3
   6   9   8 132.932 8.80248   4
   7   9  -8 14.2210 3.10022   4
   7   9   8 18.2488 3.23089   4
   7  -9  -8 21.6184 4.50644   3
   8   9  -8 61.7947 5.31840   4
   8   9   8 52.2063 5.38087   4
   9   9  -8 2.17402 1.71324   4
   9   9   8 1.09332 1.75919   4
   9  -9  -8 -0.1179 1.84139   3
   0  10  -8 49.5744 20.3513   1
   0 -10   8 54.5248 5.85661   2
   0 -10   8 53.4215 11.9095   1
   0 -10  -8 39.7765 10.5805   1
   0 -10  -8 62.8048 5.98708   2
   0 -10  -8 55.6204 12.3980   1
   1  10  -8 30.8880 3.45922   5
  -1 -10  -8 23.2648 8.87657   1
  -1 -10  -8 29.9034 5.08754   2
   1 -10   8 34.3218 5.18490   2
   1 -10   8 31.0744 10.0525   1
  -1 -10  -8 24.4631 10.0087   1
   1  10  -8 26.4249 10.1198   1
  -1 -10   8 26.4421 8.88829   1
   1 -10  -8 27.2442 3.78651   2
  -1 -10   8 31.1157 5.20991   2
  -1  10  -8 23.1723 11.4024   1
   1 -10  -8 25.7418 9.00761   1
  -2 -10  -8 73.9898 9.23335   2
   2  10  -8 56.3242 4.96258   4
   2  10  -8 52.7837 4.76051   5
   2 -10   8 76.3175 7.26106   2
   2  10   8 68.4339 5.12863   5
  -2 -10   8 63.8970 6.63601   2
   3  10  -8 237.685 13.6668   4
  -3 -10  -8 231.917 17.2650   2
   3  10  -8 240.177 13.5564   5
   3  10   8 256.372 14.7110   4
   3  10   8 220.400 13.5165   5
  -3 -10   8 243.339 16.3252   2
   4  10  -8 155.257 9.90329   3
   4  10  -8 157.843 9.70564   4
   4  10  -8 158.110 9.25886   5
   4 -10  -8 156.322 10.1978   3
   4  10   8 144.301 9.27624   5
  -4 -10   8 163.243 13.3824   2
   4  10   8 148.585 9.88767   4
   5  10  -8 137.730 8.82737   4
   5  10  -8 155.516 8.37313   5
   5 -10  -8 108.500 9.00228   3
   5  10   8 122.335 7.97156   5
   5  10   8 119.878 8.84054   4
   6  10  -8 143.676 9.23747   4
   6  10  -8 128.941 9.96683   3
   6  10   8 137.508 9.16209   4
   6 -10  -8 115.798 9.26280   3
   7  10  -8 13.3234 2.99971   4
   7  10   8 16.0504 3.18012   4
   7 -10  -8 18.3477 3.41202   3
   8  10  -8 22.6567 3.66717   4
   8  10   8 27.4895 4.10343   4
   8 -10  -8 27.9626 4.42990   3
   9  10  -8 8.03509 1.93870   4
   9  10   8 8.62463 1.96580   4
   0  11  -8 67.6197 5.61024   5
   0 -11  -8 58.7344 14.0809   1
   0 -11   8 58.6412 13.7207   1
   0  11  -8 74.5549 17.0687   1
   0 -11  -8 70.4665 15.3556   1
   0 -11  -8 70.1987 6.82871   2
   0 -11   8 74.0735 7.00797   2
   0  11   8 67.8030 5.49213   5
   1 -11   8 161.022 11.9210   2
   1  11  -8 147.274 9.82712   5
   1 -11   8 164.398 21.2758   1
  -1 -11  -8 178.994 12.4695   2
  -1  11  -8 150.758 10.3455   5
   1 -11  -8 164.281 11.2640   2
  -1 -11   8 164.605 11.8581   2
   1  11   8 169.207 10.1800   5
  -1  11  -8 156.328 22.7947   1
  -2 -11  -8 25.3467 5.71681   2
   2  11  -8 23.4376 3.47621   4
   2 -11   8 25.7101 5.04615   2
   2  11  -8 19.4175 3.11848   5
  -2 -11   8 29.2614 5.38427   2
  -2  11  -8 32.0931 4.67096   5
   2  11   8 25.2877 3.22998   5
  -3 -11  -8 33.2725 7.13858   2
   3  11  -8 37.3910 4.19656   4
   3  11  -8 39.0286 3.68805   5
   3  11   8 37.0017 4.56943   4
  -3 -11   8 39.8867 6.75097   2
   3 -11  -8 35.4853 5.50664   3
   3  11   8 32.4580 3.59400   5
   4  11  -8 5.78195 2.94852   3
  -4 -11  -8 -1.3419 5.52190   2
   4  11  -8 0.53732 2.56208   5
   4  11  -8 2.90204 1.91092   4
   4  11   8 2.03916 1.47586   5
  -4 -11   8 1.13292 3.93089   2
   5  11  -8 76.7593 6.35251   4
   5  11  -8 78.4175 5.31240   5
   5  11   8 75.1176 5.43919   5
   5 -11  -8 66.5668 6.60696   3
   5  11   8 78.7690 6.38741   4
   6  11  -8 7.55071 2.84573   4
   6 -11  -8 8.37874 3.11093   3
   6  11   8 8.40733 2.76217   4
   7  11  -8 12.7421 2.79610   4
   7 -11  -8 13.7254 3.15765   3
   7  11   8 12.9106 2.78492   4
   8  11  -8 6.89032 2.17842   4
   8 -11  -8 7.63275 2.56164   3
   8  11   8 5.63335 2.10857   4
   9  11  -8 13.3460 2.04774   4
   9  11   8 10.8285 1.99349   4
   0  12  -8 11.9320 2.63423   5
   0 -12   8 14.4668 3.88519   2
   0  12   8 14.7328 2.60679   5
   0 -12  -8 11.0126 3.64513   2
   1  12  -8 3.99258 1.83677   5
  -1  12   8 1.11121 1.95171   5
   1  12  -8 0.86213 2.15269   4
   1 -12   8 4.22644 3.34298   2
  -1 -12  -8 4.50244 3.43103   2
   1  12   8 3.50724 1.55725   5
  -1 -12   8 1.86910 2.60871   2
   1 -12  -8 2.11621 2.59975   2
  -1  12  -8 1.88975 2.12531   5
   2  12  -8 22.4199 3.08569   5
  -2  12   8 15.7307 3.84490   5
  -2 -12  -8 27.8053 5.96778   2
   2  12  -8 23.2038 3.63977   4
   2 -12   8 11.1993 6.72597   2
   2 -12  -8 18.4562 4.18023   3
  -2 -12   8 28.1515 5.62322   2
  -2  12  -8 18.6371 3.73150   5
   2  12   8 24.0810 3.21868   5
   3  12  -8 274.172 16.1395   4
   3  12  -8 280.917 16.1165   5
   3  12   8 277.747 18.3769   5
   3  12   8 276.938 16.2423   4
  -3  12  -8 309.327 18.0953   5
  -3 -12   8 267.226 19.5064   2
   3 -12  -8 301.239 16.8077   3
   4  12  -8 299.712 17.0683   5
   4  12  -8 310.612 17.5440   4
   4  12   8 317.231 17.3458   5
   4  12   8 300.994 17.5212   4
   4 -12  -8 308.201 17.8851   3
   5  12  -8 11.5990 2.75200   4
   5  12  -8 16.9706 2.21292   5
   5  12   8 7.11329 1.85775   5
   5  12   8 8.46711 2.66570   4
   5 -12  -8 11.3776 3.08070   3
   6  12  -8 28.9858 4.28504   4
   6 -12  -8 27.3315 4.74458   3
   6  12   8 26.7557 4.13355   4
   7  12  -8 33.0351 4.20623   4
   7  12   8 32.4352 4.29486   4
   7 -12  -8 29.4602 4.94015   3
   8  12  -8 8.03032 2.14457   4
   8  12   8 5.42674 2.04907   4
   9  12   8 16.1454 2.28012   4
   0  13  -8 62.8322 5.30509   5
   0 -13   8 64.9137 7.53549   2
   0  13   8 59.9488 5.36361   5
   0 -13  -8 46.8420 7.77270   2
   1  13  -8 262.355 14.7949   5
   1 -13   8 271.055 18.0682   2
  -1 -13  -8 255.113 17.7572   2
  -1  13   8 233.051 14.9150   5
  -1 -13   8 241.164 17.2334   2
   1 -13  -8 254.395 16.5828   2
  -1  13  -8 254.737 15.1498   5
   1  13   8 242.408 14.7397   5
  -2 -13  -8 0.82467 4.76155   2
   2  13  -8 3.99974 2.08949   4
   2  13  -8 1.01213 1.74460   5
   2 -13   8 2.44629 5.41254   2
  -2  13   8 1.50760 2.62465   5
  -2  13  -8 1.32400 2.54697   5
  -2 -13   8 -0.6261 3.82612   2
   3  13  -8 136.922 9.03407   4
   3  13  -8 143.685 9.01139   5
   3  13   8 142.840 9.00056   5
   3 -13  -8 146.357 10.3270   3
  -3  13  -8 129.144 10.7346   5
   3  13   8 131.433 8.94697   4
   4  13  -8 11.7333 2.57847   4
   4  13  -8 9.41206 2.15139   5
   4  13   8 12.4958 2.62822   4
   4 -13  -8 11.7600 3.25009   3
   4  13   8 9.72450 2.21311   5
   5  13  -8 3.64528 1.67091   5
   5  13  -8 -0.4153 2.04344   4
   5  13   8 1.19188 1.34040   5
   5  13   8 -0.9913 2.18830   4
   6  13  -8 2.12572 2.17380   4
   6  13   8 0.77334 2.03967   4
   6 -13  -8 -0.5316 2.57094   3
   7  13  -8 5.49561 2.18977   4
   7  13   8 7.19734 2.36467   4
   7 -13  -8 6.84800 2.60920   3
   8  13  -8 1.69373 1.57095   4
   8  13   8 -0.0367 1.48168   4
   0 -14  -8 2.08441 4.47984   2
   0 -14   8 -1.8704 3.80421   2
   0  14   8 0.46702 1.78150   5
   0  14  -8 2.78838 2.12014   5
  -1 -14  -8 102.198 11.0387   2
   1  14  -8 109.367 7.72598   5
   1 -14   8 119.823 12.4772   2
  -1  14   8 115.565 8.27149   5
  -1 -14   8 102.773 10.7840   2
   1  14   8 104.504 7.63691   5
  -2  14   8 14.4055 3.43885   5
  -2 -14  -8 12.2606 6.27672   2
   2 -14   8 2.94724 7.76660   2
   2  14  -8 11.1295 2.59230   4
   2  14  -8 12.0277 2.44576   5
  -2  14  -8 10.8946 3.40659   5
   2  14   8 12.0932 2.34901   5
   3  14  -8 37.3816 4.53490   4
   3  14  -8 35.1231 4.00692   5
  -3  14  -8 42.1250 6.33164   5
   3  14   8 31.9301 3.84779   5
   3  14   8 33.6566 4.56490   4
   4  14  -8 11.7265 2.29535   5
   4  14  -8 14.0090 2.83424   4
   4  14   8 14.0503 2.43917   5
   4  14   8 14.2871 2.57986   4
   4 -14  -8 23.4360 4.88236   3
   5  14  -8 54.0586 4.32686   5
   5  14  -8 57.2553 5.33492   4
   5 -14  -8 55.0356 6.12647   3
   5  14   8 58.3174 4.57362   5
   5  14   8 58.8007 5.25781   4
   6  14  -8 28.5966 4.02863   4
   6 -14  -8 25.8451 4.55895   3
   6  14   8 25.1784 3.96088   4
   7  14  -8 7.25859 2.19573   4
   7  14   8 8.19963 2.18068   4
   8  14  -8 4.22267 1.61015   4
   8  14   8 3.01455 1.45426   4
   0  15  -8 1.91639 1.69184   5
   0  15   8 4.21314 2.21419   5
  -1  15   8 195.052 12.4201   5
   1 -15   8 203.129 18.9086   2
   1  15  -8 208.703 12.2285   5
  -1 -15  -8 188.337 17.1328   2
  -1  15  -8 183.538 12.3895   5
   1  15   8 182.547 11.9880   5
   2  15  -8 12.4799 2.57795   5
  -2  15   8 13.8516 3.37354   5
   2  15   8 11.8417 2.42332   5
  -2  15  -8 10.8860 2.99252   5
   3  15  -8 26.4840 3.50114   5
  -3  15   8 12.6662 4.39316   5
   3  15  -8 21.1372 3.20525   4
  -3  15  -8 11.3530 3.65304   5
   3  15   8 18.9783 3.14329   5
   4  15  -8 6.77150 2.38652   4
   4  15  -8 6.93690 2.03817   5
   4  15   8 10.9115 2.61962   4
   5  15  -8 17.9659 2.78754   5
   5  15  -8 19.2419 3.12780   4
   5  15   8 14.6564 2.34456   5
   5  15   8 19.5857 3.02183   4
   6  15  -8 34.7440 4.18221   4
   7  15  -8 5.73716 1.89444   4
   7  15   8 6.71886 1.91964   4
   0  16  -8 122.303 9.01916   5
   0  16   8 135.378 9.15850   5
  -1  16   8 104.171 8.06629   5
   1  16  -8 106.685 7.80728   5
  -1  16  -8 100.341 8.05541   5
   1  16   8 107.863 7.79625   5
  -2  16   8 15.7755 3.37117   5
   2  16  -8 12.3095 2.64307   5
  -2  16  -8 14.4239 3.30389   5
   2  16   8 14.4994 2.63624   5
   3  16  -8 14.0538 2.83206   5
  -3  16   8 19.1328 4.47964   5
   3  16   8 11.7454 2.91387   5
  -3  16  -8 11.8813 4.06550   5
   4  16  -8 4.64955 2.25082   4
   4  16  -8 5.02104 1.78705   5
   4  16   8 0.85520 2.43152   4
   4  16   8 3.11733 1.53111   5
   5  16  -8 10.1324 2.38523   4
   5  16   8 6.50458 1.65069   5
   5  16   8 8.25010 2.69357   4
   6  16  -8 7.12033 2.01618   4
   6  16   8 8.43553 2.14865   4
   7  16   8 7.07326 1.73889   4
   0  17  -8 2.91431 2.10613   5
   0  17   8 2.13797 1.85038   5
   1  17  -8 9.69423 2.66118   5
  -1  17   8 11.2085 2.90651   5
   1  17   8 13.8173 3.04623   5
  -1  17  -8 8.07265 2.37992   5
  -2  17   8 16.8823 3.45274   5
   2  17  -8 16.5294 3.04969   5
   2  17   8 18.6411 3.20868   5
  -2  17  -8 16.3044 3.53453   5
   3  17  -8 37.7226 4.24087   5
  -3  17   8 31.1683 5.24098   5
  -3  17  -8 40.1219 6.17742   5
   3  17   8 49.0386 4.46527   5
   4  17  -8 39.4323 3.88681   5
   4  17   8 41.3054 4.01528   5
   5  17   8 13.4752 2.65187   4
   5  17   8 14.2889 2.27827   5
   6  17   8 50.7416 4.51652   4
   0  18  -8 7.56723 2.48121   5
   0  18   8 7.05489 2.32560   5
   1  18  -8 44.0502 4.82614   5
  -1  18   8 53.1210 5.29954   5
  -1  18  -8 44.3317 5.09260   5
   1  18   8 46.9541 4.80803   5
  -2  18   8 38.8047 5.35006   5
   2  18  -8 40.9118 4.47197   5
   2  18   8 43.9678 4.55038   5
  -2  18  -8 52.3198 5.29523   5
   3  18  -8 4.52741 1.92316   5
  -3  18   8 8.94988 3.95898   5
   3  18   8 5.45539 1.91607   5
  -3  18  -8 5.41204 3.16565   5
   4  18  -8 45.0774 3.97921   5
   4  18   8 50.4338 4.14435   5
   5  18   8 5.67359 1.18202   5
   0  19  -8 12.4947 2.90096   5
   0  19   8 12.6600 2.78222   5
  -1  19   8 28.8324 4.14563   5
   1  19  -8 25.6794 3.78520   5
  -1  19  -8 26.5744 4.15849   5
   1  19   8 23.2981 3.58673   5
  -2  19   8 18.4655 3.43708   5
   2  19  -8 14.4355 2.62734   5
   2  19   8 19.5772 3.10274   5
  -2  19  -8 16.7632 3.17113   5
   3  19  -8 7.68151 1.89976   5
  -3  19   8 8.60324 3.49933   5
  -3  19  -8 7.74565 3.24309   5
   3  19   8 7.52206 1.87420   5
   4  19  -8 29.3797 3.04780   5
   4  19   8 29.2352 3.00599   5
   0  20  -8 31.0183 4.19245   5
   0  20   8 29.5319 3.96153   5
  -1  20   8 56.1667 5.53556   5
   1  20  -8 61.0053 5.42227   5
  -1  20  -8 67.3243 5.82329   5
   1  20   8 72.6270 5.65045   5
   2  20  -8 -0.6149 1.39153   5
  -2  20   8 0.13093 2.12438   5
  -2  20  -8 -1.1807 1.80332   5
   2  20   8 0.50227 1.30575   5
   3  20  -8 0.59849 1.23346   5
  -3  20   8 3.81632 3.88661   5
   3  20   8 1.14903 1.30837   5
  -3  20  -8 1.20325 2.74465   5
   4  20  -8 6.42457 1.59473   5
   4  20   8 9.03946 1.58382   5
   0  21  -8 4.84724 2.26777   5
   0  21   8 7.48250 1.87895   5
  -1  21   8 34.7496 4.12815   5
   1  21  -8 38.1064 4.17249   5
  -1  21  -8 32.7502 4.03720   5
   1  21   8 30.6681 3.61668   5
  -2  21   8 25.7903 3.72833   5
   2  21  -8 22.9312 3.10256   5
   2  21   8 26.1369 3.18665   5
  -2  21  -8 25.6047 3.86156   5
   3  21  -8 19.5933 2.54166   5
  -3  21   8 16.9574 5.93171   5
   3  21   8 24.2655 2.72878   5
  -3  21  -8 25.8869 3.74396   5
   4  21   8 22.7446 2.01942   5
   0  22   8 49.5785 4.18890   5
   0  22  -8 46.3483 4.24744   5
   1  22  -8 30.2815 3.23437   5
  -1  22   8 26.0708 3.30009   5
  -1  22  -8 27.3790 3.43914   5
   1  22   8 33.6508 3.34003   5
   2  22  -8 2.14233 1.30681   5
  -2  22   8 1.87332 2.00938   5
  -2  22  -8 6.55802 2.05992   5
   2  22   8 2.89547 1.25095   5
   3  22  -8 0.64364 1.11116   5
   3  22   8 1.46672 1.64992   5
   0  23  -8 33.3154 3.27004   5
   0  23   8 35.2910 4.19915   5
  -1  23   8 -0.5401 1.19000   5
   1  23  -8 0.14877 1.10619   5
  -1  23  -8 0.17289 1.32640   5
   1  23   8 -0.2637 1.02385   5
   2  23  -8 41.5885 3.16731   5
   2  23   8 40.6835 3.12637   5
  -2  23  -8 36.4670 4.04592   5
   0  24  -8 12.9400 2.05350   5
   0  24   8 9.46152 2.00025   5
   1  24  -8 18.2320 2.27405   5
  -1  24  -8 21.4571 3.57059   5
   1  24   8 18.7937 1.98284   5
   0   0   9 -2.0730 2.09101   1
   0   0  -9 0.01002 1.79879   2
   0   0  -9 0.49282 2.53120   1
   0   0   9 0.92850 1.62361   2
   1   0   9 122.871 10.3550   1
  -1   0   9 127.814 7.71478   2
  -1   0  -9 111.824 8.21377   2
  -1   0   9 118.409 9.80523   1
   1   0  -9 121.472 7.56727   2
  -1   0  -9 125.485 10.8895   1
  -2   0  -9 144.881 12.0414   1
   2   0  -9 135.599 8.42283   2
   2   0  -9 132.040 10.6388   1
   2   0   9 135.361 11.4719   1
  -2   0   9 138.086 12.1804   1
  -2   0   9 132.734 8.11580   2
  -3   0  -9 93.8863 10.4019   1
   3   0   9 87.8681 9.55096   1
   3   0  -9 92.4483 8.01677   1
  -3   0   9 103.385 8.13020   1
  -3   0   9 98.2426 6.40474   2
  -4   0   9 97.0234 6.70003   2
   5   0  -9 1.74227 2.42557   3
   5   0   9 -2.9101 2.33410   4
   6   0  -9 386.847 21.4747   4
   6   0   9 381.330 21.1733   3
   6   0   9 397.148 22.1372   4
   7   0  -9 8.73137 2.91011   4
   7   0  -9 9.42805 2.79774   3
   7   0   9 2.86607 2.83625   3
   7   0   9 9.66610 3.02309   4
   8   0  -9 408.308 23.6104   4
   8   0   9 438.723 24.0623   4
   8   0  -9 442.842 24.1917   3
   9   0   9 11.0129 2.75333   4
  10   0  -9 22.0958 4.08918   3
   0  -1   9 560.982 31.3871   1
   0   1  -9 521.486 31.3047   1
   0   1  -9 506.686 28.4261   2
   0  -1  -9 661.225 38.0506   1
   0  -1   9 528.167 28.4534   2
   0  -1  -9 496.382 28.4636   2
   0   1   9 528.284 31.1487   1
  -1   1   9 72.5389 5.31665   2
   1  -1   9 76.1344 8.05661   1
   1  -1   9 77.4319 5.85464   2
  -1  -1  -9 84.0788 8.91977   1
  -1  -1  -9 71.1438 5.86002   2
   1   1  -9 76.3483 5.69144   2
  -1   1   9 68.7130 7.57919   1
  -1  -1   9 90.5171 5.70086   2
  -1   1  -9 81.5381 6.42866   2
  -1   1  -9 91.5639 8.75848   1
   1  -1  -9 71.8406 5.33761   2
  -1  -1   9 99.8837 8.26691   1
   1   1   9 97.7035 8.54500   1
  -2   1   9 130.735 7.44490   2
  -2  -1  -9 111.062 8.41298   2
   2  -1   9 123.245 10.8268   1
   2   1  -9 123.887 9.93661   1
   2   1  -9 124.941 8.00377   2
  -2  -1  -9 113.512 11.0361   1
  -2   1   9 132.303 10.1562   1
   2   1   9 115.161 10.5230   1
   2  -1  -9 119.478 10.2451   1
  -2  -1   9 118.180 9.73813   1
  -2   1  -9 111.325 10.8802   1
  -2  -1   9 118.112 7.49519   2
   3  -1   9 113.935 12.1456   1
   3   1  -9 143.227 12.1076   1
  -3  -1  -9 133.533 12.8518   1
  -3   1   9 138.085 8.51457   2
  -3  -1   9 163.259 10.4522   1
  -3  -1   9 160.155 9.09202   2
   3  -1  -9 148.139 11.1000   1
   3   1   9 143.523 12.4047   1
  -3   1  -9 134.082 12.6869   1
  -4  -1   9 885.696 46.7392   2
   5  -1   9 94.7595 7.65791   4
   5  -1   9 98.0356 7.44648   3
   5   1  -9 95.7427 7.03576   3
   5   1  -9 91.9130 7.14772   4
   5  -1  -9 100.144 7.12947   3
  -5  -1   9 95.0827 7.83478   2
   5   1   9 95.0782 7.53835   4
   6  -1   9 13.2841 2.74736   3
   6  -1   9 6.95545 2.93461   4
   6   1  -9 12.3959 2.97398   4
   6   1  -9 12.9871 3.68134   3
   6  -1  -9 8.09768 3.09636   4
   6   1   9 5.29608 2.96556   3
   7  -1   9 19.3987 3.19274   3
   7  -1   9 17.9167 3.57966   4
   7   1  -9 16.9357 3.34355   3
   7   1  -9 19.7929 3.47986   4
   7  -1  -9 16.9861 3.53005   4
   7  -1  -9 15.8153 3.40807   3
   7   1   9 27.5599 4.90431   3
   7   1   9 15.9159 3.38019   4
   8   1  -9 44.5534 5.40498   4
   8  -1   9 42.6047 5.51954   4
   8   1  -9 51.9260 5.84327   3
   8  -1  -9 49.6708 6.02683   4
   8  -1  -9 56.3892 5.95445   3
   8   1   9 61.7552 5.77840   4
   9   1  -9 1.65229 2.74269   4
   9   1  -9 7.31078 2.39153   3
   9  -1   9 3.85702 2.46699   4
   9   1   9 2.68275 2.52204   4
  10   1   9 1.47525 2.08886   4
  10  -1  -9 4.13367 2.14668   3
   0  -2   9 1370.53 72.4697   1
   0  -2   9 1270.65 69.3156   2
   0  -2  -9 1339.75 69.1955   2
   0   2  -9 1229.58 72.7575   1
   0  -2  -9 1457.02 72.9412   1
   0   2  -9 1306.60 69.4419   2
   0   2   9 1416.41 72.7531   1
   1  -2   9 244.582 17.1373   1
   1   2  -9 266.447 14.3894   2
  -1  -2  -9 227.837 14.1968   2
  -1   2   9 281.771 17.2168   1
   1  -2   9 244.023 14.1758   2
  -1  -2  -9 266.648 17.7359   1
  -1  -2   9 259.354 14.0461   2
   1   2   9 231.088 16.8668   1
  -1  -2   9 281.003 17.0216   1
  -1   2  -9 215.056 14.3261   2
   1  -2  -9 229.005 13.6629   2
  -1   2  -9 237.269 17.1500   1
   1  -2  -9 274.216 17.2073   1
   2  -2   9 181.404 13.4013   1
   2   2  -9 165.314 9.98341   2
  -2   2   9 173.958 12.2227   1
  -2  -2  -9 161.204 13.4113   1
   2   2  -9 160.023 11.6885   1
  -2   2   9 169.625 8.68990   2
  -2  -2   9 146.864 11.5997   1
   2  -2  -9 140.450 8.66583   2
  -2   2  -9 152.099 12.9679   1
   2   2   9 129.996 12.0470   1
  -2  -2   9 134.724 9.20841   2
   2  -2  -9 135.498 16.4921   1
  -3   2   9 117.443 6.95984   2
   3  -2   9 96.8066 11.1364   1
  -3  -2  -9 126.232 12.5277   1
  -3  -2   9 137.756 9.80055   1
   3   2   9 120.652 11.4163   1
  -3   2  -9 118.903 11.9206   1
   3  -2  -9 129.307 10.1275   1
   3  -2  -9 137.791 10.9436   1
  -4  -2   9 6.91103 2.40943   2
   5  -2   9 81.1324 7.52328   4
   5   2  -9 93.8601 6.69463   3
   5  -2   9 85.9605 6.51195   3
   5   2   9 82.3765 6.89803   4
   5  -2  -9 88.6875 6.80064   3
  -5  -2   9 105.627 8.11343   2
   6  -2   9 69.5193 6.45746   4
   6  -2   9 59.7513 5.78297   3
   6   2  -9 72.4309 5.86961   4
   6   2   9 73.1589 6.37597   4
   6  -2  -9 65.6573 6.92004   4
   6  -2  -9 62.0663 6.03515   3
   7   2  -9 165.797 10.2569   4
   7  -2   9 154.021 9.95741   3
   7   2  -9 165.259 10.5017   3
   7  -2   9 144.645 10.5554   4
   7  -2  -9 155.047 10.9792   4
   7  -2  -9 153.084 10.6078   3
   7   2   9 162.898 10.7554   4
   8   2  -9 48.6110 5.44090   4
   8  -2   9 49.4877 5.70291   4
   8   2  -9 54.3833 5.80583   3
   8  -2  -9 55.3198 5.89846   3
   8   2   9 57.4910 5.70253   4
   9   2  -9 21.0266 3.05984   4
   9   2  -9 24.1580 4.31401   3
   9  -2   9 17.0749 3.28323   4
  10   2   9 4.57386 2.14735   4
  10  -2  -9 6.07840 1.91376   3
   0  -3  -9 0.96770 1.54093   2
   0  -3   9 1.09893 2.19110   1
   0   3  -9 1.52394 3.26982   1
   0   3  -9 0.11304 1.77989   2
   0   3   9 -0.3729 2.76395   1
   0  -3  -9 3.22707 2.81250   1
   0  -3   9 0.63881 1.69796   2
  -1   3   9 1387.54 71.5429   1
   1   3  -9 1297.40 68.2087   2
  -1  -3  -9 1362.73 71.8535   1
   1  -3   9 1284.87 67.9987   2
   1  -3   9 1266.74 71.3541   1
   1  -3  -9 1286.90 67.3479   2
  -1  -3   9 1317.42 67.8399   2
   1   3   9 1356.82 71.6064   1
  -1   3  -9 1290.90 71.5201   1
   1  -3  -9 1316.96 71.0488   1
  -1   3  -9 1244.50 68.1029   2
  -2  -3  -9 17.6597 5.10078   1
   2  -3   9 15.4802 4.55220   1
  -2   3   9 15.2491 4.48204   1
   2   3  -9 24.9212 5.10908   1
   2   3  -9 15.5561 3.21080   2
   2   3   9 17.0782 4.81919   1
  -2   3  -9 15.1051 3.63602   2
   2  -3  -9 11.9699 1.73562   2
  -2   3  -9 9.38199 4.54274   1
  -2  -3   9 13.2634 2.47800   2
   2  -3  -9 7.57115 3.83323   1
   3   3  -9 58.7212 9.21902   1
   3  -3   9 38.6280 9.09335   1
  -3  -3   9 59.9019 5.17233   2
  -3   3  -9 40.6256 9.24121   1
   3   3   9 35.4711 7.05055   1
   3  -3  -9 56.6780 7.99334   1
   3  -3  -9 55.2792 7.54758   1
  -3  -3   9 55.4360 7.10956   1
  -4  -3   9 124.999 8.99090   2
   5   3  -9 103.477 7.12582   4
   5  -3   9 100.073 6.89755   3
   5   3  -9 95.5749 7.21288   3
   5  -3   9 107.689 8.06876   4
   5   3   9 100.510 7.44645   4
   5  -3  -9 95.3904 7.35908   3
  -5  -3   9 101.839 8.70208   2
   6  -3   9 86.9046 7.20662   3
   6  -3   9 83.5378 7.82222   4
   6   3   9 106.495 7.78596   4
   6  -3  -9 114.952 7.72084   3
  -6  -3   9 93.3606 11.5466   2
   7  -3   9 9.94132 3.11085   4
   7  -3   9 9.45033 2.66169   3
   7   3  -9 6.40863 2.74955   3
   7   3  -9 8.87726 2.75344   4
   7  -3  -9 7.82781 2.88358   3
   7   3   9 11.1916 3.17566   4
   8  -3   9 39.0910 5.30694   4
   8   3  -9 55.1616 5.63937   3
   8   3  -9 43.5511 5.23525   4
   8  -3  -9 44.6168 5.51043   3
   8   3   9 45.7250 5.37833   4
   9   3  -9 12.7050 2.99225   3
   9   3  -9 11.4062 2.47500   4
   9  -3   9 9.56503 3.00851   4
   9   3   9 4.85606 3.20729   4
  10   3   9 15.3797 2.49286   4
  10  -3  -9 22.9202 3.35353   3
   0  -4  -9 208.513 15.5652   1
   0  -4   9 217.346 15.4864   1
   0   4  -9 200.724 12.5145   2
   0  -4   9 202.001 12.1824   2
   0   4  -9 218.716 15.9036   1
   0   4   9 196.158 15.3516   1
  -1  -4  -9 348.638 24.4565   1
   1  -4   9 383.130 24.7649   1
   1  -4   9 371.399 21.3657   2
   1   4  -9 354.547 21.4936   2
   1   4  -9 407.533 24.7071   1
  -1   4   9 398.749 24.9762   1
  -1   4  -9 392.278 25.1269   1
  -1  -4   9 403.512 24.2986   1
   1   4   9 395.828 25.0259   1
  -1  -4   9 394.179 21.1514   2
   1  -4  -9 389.587 24.4965   1
  -1   4  -9 369.928 21.4968   2
   1  -4  -9 378.684 20.5367   2
   2   4  -9 177.214 13.7827   1
   2  -4   9 188.092 14.8098   1
   2   4  -9 158.022 12.7751   2
  -2  -4  -9 169.784 14.7870   1
   2  -4  -9 180.047 14.1704   1
   2  -4  -9 183.771 14.2015   1
  -2   4  -9 175.224 11.5344   2
  -2   4  -9 203.980 15.4864   1
   2   4   9 186.231 14.6960   1
  -2  -4   9 178.934 13.5051   1
  -2  -4   9 163.446 10.8127   2
   3   4  -9 50.8146 6.92772   1
  -3  -4  -9 43.4252 8.99938   1
   3  -4   9 41.0401 8.48989   1
   3  -4  -9 43.8659 7.50445   1
  -3   4  -9 38.2475 8.64245   1
   3  -4  -9 48.4446 7.68926   1
  -3  -4   9 54.6278 7.54402   1
  -3  -4   9 55.9411 5.22449   2
   3   4   9 40.7233 7.30319   1
   4  -4  -9 36.7779 7.57469   1
  -4  -4   9 66.4457 6.00695   2
   5   4  -9 82.3940 6.76943   3
   5   4  -9 95.3851 6.67477   4
   5  -4   9 100.955 6.55118   3
   5   4   9 90.2701 7.27713   4
   5  -4  -9 87.6447 6.90586   3
   5   4   9 90.5769 6.09286   5
   6   4  -9 41.4787 5.25595   3
   6  -4   9 36.8253 4.62348   3
   6   4  -9 39.9746 4.54889   4
   6  -4  -9 35.8081 4.91036   3
   6   4   9 26.2476 4.20713   4
  -6  -4   9 26.1539 7.44417   2
   7  -4   9 41.3297 5.39269   4
   7   4  -9 46.0275 5.01669   4
   7   4  -9 38.5256 5.17737   3
   7  -4   9 40.4825 5.00923   3
   7  -4  -9 50.2474 5.47325   3
   7   4   9 44.5959 5.35708   4
   8   4  -9 3.11414 2.33620   4
   8  -4   9 2.13423 2.47641   4
   8   4  -9 2.31403 2.57596   3
   8  -4  -9 1.49964 2.36306   3
   8   4   9 2.53670 2.44129   4
   9   4  -9 5.47471 2.09802   4
   9   4  -9 3.92478 2.71486   3
   9   4   9 7.14072 2.50292   4
   9  -4  -9 5.77999 2.52092   3
  10  -4  -9 3.56434 1.86543   3
  10   4   9 1.74987 1.73704   4
   0   5  -9 518.509 30.8385   1
   0  -5  -9 494.886 30.5076   1
   0   5   9 488.239 30.7793   1
   0  -5   9 461.053 29.7357   1
   0   5  -9 461.605 26.7426   2
  -1  -5  -9 80.2672 10.0272   1
   1   5  -9 90.3417 10.0484   1
   1   5  -9 83.5651 7.43718   2
   1  -5   9 84.6457 9.35834   1
   1  -5  -9 92.6492 10.0769   1
  -1   5  -9 98.2817 10.7459   1
  -1  -5   9 90.2427 6.59937   2
  -1   5  -9 87.4418 7.14906   2
   1   5   9 92.8187 9.94154   1
  -1  -5   9 91.1002 9.19848   1
   2  -5   9 46.4928 8.41949   1
   2  -5   9 45.0494 5.06088   2
  -2  -5  -9 53.1012 8.91963   1
   2   5  -9 68.0625 10.5875   1
  -2  -5   9 56.3207 7.38470   1
  -2   5  -9 43.6792 5.69623   2
  -2   5  -9 50.0158 8.89476   1
   2  -5  -9 37.2492 7.20628   1
   2  -5  -9 35.9966 7.13578   1
  -2  -5   9 46.8456 4.77714   2
   2   5   9 46.6011 8.38008   1
  -3  -5  -9 42.7854 9.14617   1
   3   5  -9 42.6316 6.74113   1
   3  -5   9 35.4091 8.38520   1
  -3  -5   9 53.2450 5.28737   2
   3  -5  -9 40.0445 8.09275   1
  -3  -5   9 51.4541 7.88292   1
  -3   5  -9 41.0929 9.15182   1
  -4  -5  -9 162.442 17.4310   1
   4   5  -9 157.920 9.24144   4
   4  -5   9 141.404 9.01013   3
   4  -5  -9 149.123 15.2707   1
   4   5   9 140.467 9.41168   4
  -4  -5   9 161.687 10.7923   2
   4  -5  -9 137.078 9.38838   3
   5   5  -9 16.7412 2.93953   3
   5  -5   9 20.3939 3.73922   3
   5   5  -9 13.5932 2.65406   4
   5   5   9 15.4616 3.20654   4
  -5  -5   9 17.6270 4.39158   2
   5  -5  -9 18.3881 3.15659   3
   5   5   9 7.93043 3.63164   5
   6   5  -9 81.2751 6.74141   3
   6  -5   9 77.6298 6.30183   3
   6   5  -9 71.5870 6.26362   4
   6  -5  -9 81.9396 6.90692   3
   6   5   9 77.9541 6.83255   4
   7  -5   9 56.8055 5.96552   4
   7   5  -9 44.8252 5.27190   3
   7   5  -9 56.3697 5.42238   4
   7  -5   9 54.1189 5.21954   3
   7   5   9 47.1466 5.58064   4
   7  -5  -9 50.2650 5.80959   3
   8  -5   9 26.4516 3.99080   4
   8   5  -9 32.7351 4.60886   4
   8   5  -9 35.6004 5.50441   3
   8  -5  -9 38.1810 5.16569   3
   8   5   9 32.0376 4.70503   4
   9   5  -9 34.0256 3.95501   4
   9  -5  -9 32.6580 4.43929   3
   9   5   9 29.9103 4.26885   4
  10  -5  -9 12.6709 2.73527   3
  10   5   9 22.7313 2.85691   4
   0   6  -9 935.608 52.7644   1
   0  -6  -9 896.203 52.6945   1
   0  -6   9 868.596 52.0028   1
   0  -6   9 902.254 47.7344   2
   1  -6   9 78.9142 9.87247   1
   1  -6   9 90.5448 7.10721   2
  -1  -6  -9 94.6844 10.7516   1
   1   6  -9 88.5735 10.6971   1
   1  -6  -9 81.3701 10.3716   1
   1  -6  -9 90.2759 10.6444   1
  -1  -6   9 88.3111 6.68588   2
  -1   6  -9 79.5672 11.0292   1
   1  -6  -9 78.0091 5.78128   2
  -1  -6   9 86.4753 9.57283   1
   2   6  -9 161.045 14.3878   1
   2  -6   9 158.473 10.4378   2
  -2  -6  -9 147.204 14.5305   1
   2  -6   9 157.688 14.6901   1
  -2   6  -9 155.503 15.5733   1
   2  -6  -9 148.552 14.5968   1
  -2  -6   9 176.902 14.0506   1
   2  -6  -9 104.436 13.6024   1
  -2  -6   9 156.830 10.3188   2
  -3  -6  -9 154.626 17.1070   1
   3   6  -9 174.806 14.1825   1
  -3  -6   9 156.366 10.8611   2
  -3  -6   9 142.908 13.6273   1
   3  -6  -9 165.994 15.6694   1
  -4  -6   9 15.6886 4.11990   2
   4  -6  -9 16.8451 3.61048   3
   4   6   9 19.3943 3.77682   4
   4   6   9 14.3159 2.20323   5
   5   6  -9 171.800 10.3127   4
   5  -6   9 157.269 10.0570   3
   5   6  -9 162.529 10.3808   3
   5   6   9 170.093 9.64980   5
  -5  -6   9 165.841 12.7478   2
   5   6   9 160.546 10.6992   4
   5  -6  -9 170.761 10.6561   3
   6  -6   9 63.0448 7.21372   4
   6   6  -9 75.7665 6.86797   3
   6   6  -9 91.0419 6.79192   4
   6  -6   9 72.7705 6.48393   3
   6   6   9 93.2307 7.22609   4
   6  -6  -9 89.4818 7.16484   3
   7   6  -9 -1.6825 2.37012   3
   7  -6   9 1.95180 2.79786   4
   7   6  -9 5.56259 2.54543   4
   7   6   9 8.39905 2.90378   4
   7  -6  -9 5.17037 2.75996   3
   8   6  -9 28.4446 5.61323   3
   8   6  -9 28.4222 4.22721   4
   8  -6  -9 28.8215 4.73611   3
   8   6   9 19.6650 3.53663   4
   9   6  -9 23.5170 3.45189   4
   9  -6  -9 24.3088 4.05530   3
   9   6   9 18.5531 3.11095   4
  10   6   9 3.31826 1.49589   4
   0  -7   9 28.9337 6.93828   1
   0   7  -9 36.0206 8.26331   1
   0  -7   9 33.3706 4.45168   2
   0  -7  -9 34.8736 7.96410   1
   0  -7  -9 33.0384 7.76932   1
  -1  -7  -9 3.39972 4.65770   1
   1   7  -9 9.40042 5.27738   1
  -1  -7  -9 7.06522 5.13722   1
   1  -7   9 13.4643 5.02084   1
   1  -7   9 14.9141 3.24912   2
   1  -7  -9 11.9673 5.26726   1
   1  -7  -9 17.0608 6.20682   1
  -1  -7   9 13.5721 4.87930   1
  -1  -7   9 14.1783 2.99447   2
  -1   7  -9 9.11995 5.64514   1
   2   7  -9 77.2545 11.3493   1
   2  -7   9 77.9575 6.95175   2
   2  -7   9 80.2152 11.1166   1
  -2  -7  -9 67.0051 11.1980   1
  -2  -7  -9 60.3177 11.4089   1
  -2  -7   9 78.6857 6.72204   2
  -2   7  -9 86.9883 12.9997   1
   2  -7  -9 78.7038 11.5008   1
  -2  -7   9 85.2996 10.3488   1
   2  -7  -9 63.9020 11.0665   1
  -3  -7  -9 349.611 28.0098   1
   3   7  -9 407.522 26.7007   1
  -3  -7   9 398.963 26.7657   1
   3  -7  -9 362.745 28.0122   1
  -3  -7   9 390.604 22.7294   2
   4   7  -9 232.212 13.2540   4
   4   7  -9 221.561 13.2770   3
   4  -7   9 225.500 13.0413   3
   4  -7  -9 226.848 13.5180   3
  -4  -7   9 238.255 15.4261   2
   4   7   9 229.680 13.5650   4
   5  -7   9 67.1884 5.95213   3
   5   7  -9 74.6585 6.27586   3
   5   7  -9 77.7810 6.04694   4
   5   7   9 79.8220 5.42346   5
  -5  -7   9 72.7628 8.92504   2
   5   7   9 75.6089 6.33043   4
   5  -7  -9 83.7096 6.66618   3
   6  -7   9 68.8785 7.51447   4
   6  -7   9 80.6672 6.49310   3
   6   7  -9 91.9196 6.81929   4
   6   7  -9 82.5091 7.07118   3
   6   7   9 79.6531 6.91440   4
   6  -7  -9 77.6001 7.11734   3
   7  -7   9 37.1749 5.61065   4
   7   7  -9 25.1021 4.31352   4
   7   7  -9 28.3358 4.50092   3
   7   7   9 26.2571 4.07094   4
   7  -7  -9 21.5523 4.58712   3
   8   7  -9 8.81432 3.54245   3
   8   7   9 15.1713 3.00652   4
   9   7  -9 5.13034 2.02055   4
   9  -7  -9 7.39901 2.49079   3
   9   7   9 8.43933 2.32115   4
  10   7   9 41.5298 3.46912   4
   0  -8  -9 433.394 31.1310   1
   0  -8   9 435.043 24.4110   2
   0  -8  -9 424.560 30.8062   1
   0  -8   9 412.701 29.4586   1
   0   8  -9 435.000 30.8923   1
  -1  -8  -9 61.6385 11.1061   1
   1  -8   9 50.4145 10.1554   1
  -1  -8  -9 65.4841 11.4403   1
   1   8  -9 89.5170 13.2523   1
   1  -8   9 53.5695 6.28409   2
  -1   8  -9 67.3013 12.6210   1
   1  -8  -9 58.0970 11.0621   1
  -1  -8   9 77.1756 6.44945   2
   1  -8  -9 65.9903 5.19694   2
   1  -8  -9 63.4911 10.8715   1
  -1  -8   9 75.4645 10.0540   1
   2  -8   9 6.27350 5.60363   1
   2  -8   9 8.15599 3.14102   2
  -2  -8  -9 5.09210 6.58133   1
   2   8  -9 10.3597 6.50292   1
  -2   8  -9 6.96215 7.47696   1
   2  -8  -9 0.96196 5.76267   1
  -2  -8   9 3.03091 2.32006   2
  -2  -8   9 4.06285 4.73410   1
   3   8  -9 160.928 16.8751   1
   3   8  -9 134.925 8.55329   4
   3   8   9 135.454 8.45019   5
   4  -8   9 171.298 11.1985   3
   4   8  -9 188.685 11.3670   4
  -4  -8   9 208.206 14.0099   2
   4   8   9 194.175 11.0816   5
   4   8   9 196.922 11.6816   4
   4  -8  -9 188.759 11.8160   3
   5  -8   9 72.8631 6.12435   3
   5   8  -9 88.6300 6.32596   4
   5   8  -9 76.8574 6.37786   3
   5  -8   9 89.0349 8.53382   4
   5  -8  -9 64.8260 6.45181   3
  -5  -8   9 82.9689 10.6879   2
   5   8   9 76.3830 6.34470   4
   5   8   9 75.8769 5.39073   5
   6   8  -9 52.2745 5.92012   3
   6  -8   9 52.7375 7.62458   4
   6   8  -9 53.6820 5.60822   4
   6   8   9 60.8990 5.91140   4
   6  -8  -9 62.1299 6.11511   3
   7   8  -9 12.6048 2.99785   3
   7   8  -9 16.2724 3.11491   4
   7   8   9 22.6903 3.55533   4
   7  -8  -9 17.2481 3.28477   3
   8   8  -9 19.4029 3.11196   4
   8   8   9 17.6530 3.26234   4
   8  -8  -9 21.8655 4.51532   3
   9   8  -9 12.2161 2.33841   4
   9   8   9 14.7353 2.53730   4
   9  -8  -9 14.4285 2.57069   3
   0  -9  -9 139.132 9.72404   2
   0  -9  -9 134.427 16.5539   1
   0   9  -9 133.035 17.1380   1
   0  -9   9 139.320 15.7092   1
   0  -9   9 133.996 9.89960   2
   0  -9  -9 145.476 16.9527   1
  -1  -9  -9 30.9888 9.87321   1
   1   9  -9 37.2564 10.5016   1
   1  -9   9 23.1936 8.02076   1
   1  -9   9 27.1253 4.58294   2
   1  -9  -9 29.9810 11.1477   1
  -1  -9   9 31.7628 4.75145   2
  -1  -9   9 33.1185 8.79144   1
  -1   9  -9 23.3941 10.3312   1
   1  -9  -9 36.1698 9.40782   1
   1  -9  -9 32.1867 3.87684   2
   2   9  -9 710.068 38.9092   5
   2  -9   9 794.912 40.8301   2
   2   9  -9 779.007 47.9531   1
  -2  -9  -9 690.021 49.0746   1
   2   9   9 696.601 38.8588   5
  -2  -9   9 726.205 46.9328   1
   2  -9  -9 692.713 48.0098   1
  -2  -9   9 800.381 41.1637   2
   3   9  -9 251.336 14.6487   4
   3  -9  -9 287.267 15.3731   3
  -3  -9   9 281.272 17.2615   2
   3   9   9 232.355 14.8595   4
   3   9   9 250.309 14.6157   5
   4   9  -9 117.311 8.86073   3
   4   9  -9 129.444 8.13196   5
   4   9  -9 135.379 8.70007   4
  -4  -9   9 150.449 11.6398   2
   4   9   9 135.405 8.42190   5
   4   9   9 140.937 9.05734   4
   4  -9  -9 142.697 9.31702   3
   5   9  -9 63.8363 5.69916   4
   5   9  -9 61.5205 6.05845   3
   5  -9  -9 70.0851 6.32917   3
   5   9   9 68.4982 6.14559   4
   5   9   9 65.1066 4.99111   5
   6   9  -9 44.1088 5.31078   3
   6   9  -9 39.0961 5.03754   4
   6   9   9 44.9255 5.10325   4
   6  -9  -9 48.7527 5.60879   3
   7   9  -9 31.2380 5.35631   3
   7   9  -9 36.6260 4.77724   4
   7   9   9 34.5284 4.64027   4
   7  -9  -9 35.1607 4.96128   3
   8   9  -9 12.4904 2.55830   4
   8   9   9 7.82309 2.41984   4
   9   9  -9 22.4922 2.98950   4
   9  -9  -9 14.8937 2.53408   3
   9   9   9 20.5783 3.27205   4
   0  10  -9 -3.6641 7.91140   1
   0 -10   9 2.90267 2.42506   2
   0 -10  -9 4.97331 7.24444   1
   0 -10  -9 -1.1422 6.95790   1
   0 -10  -9 2.20792 2.56693   2
   0 -10   9 0.03342 6.09587   1
  -1 -10  -9 7.47971 10.0139   1
   1 -10   9 29.6993 5.02348   2
   1  10  -9 23.2007 3.24427   5
   1 -10   9 27.8728 14.4808   1
  -1 -10  -9 26.8795 4.79874   2
   1  10  -9 27.5375 11.1012   1
  -1 -10   9 24.6270 4.62543   2
   1  10   9 19.7587 3.09529   5
  -1  10  -9 35.4967 12.8240   1
  -1 -10   9 21.0894 8.58159   1
   1 -10  -9 13.8215 10.1378   1
   1 -10  -9 28.9030 12.5090   1
   1 -10  -9 28.6806 3.72789   2
   2  10  -9 85.4044 6.49059   4
   2  10  -9 88.1480 7.16080   5
   2 -10   9 93.4717 8.64534   2
   2  10   9 111.947 6.81531   5
  -2 -10   9 111.268 8.85955   2
   3  10  -9 57.5544 5.09474   4
   3  10  -9 56.8455 4.82812   5
  -3 -10  -9 62.3732 8.48656   2
   3  10   9 65.4314 4.92837   5
  -3 -10   9 66.2037 7.17773   2
   4  10  -9 64.6431 6.22217   3
   4  10  -9 72.8690 5.95582   4
   4  10  -9 70.0482 5.08709   5
  -4 -10  -9 82.3864 12.4826   2
   4 -10  -9 64.2529 6.38005   3
   4  10   9 65.1175 5.17988   5
   4  10   9 63.7087 5.81666   4
   5  10  -9 123.475 8.30804   5
   5  10  -9 130.884 9.20466   3
   5  10  -9 131.210 9.15140   4
   5  10   9 147.982 8.60754   5
   5 -10  -9 144.575 9.62482   3
   5  10   9 156.736 9.58527   4
   6  10  -9 53.2167 5.80483   3
   6  10  -9 72.2847 6.10444   4
   6  10   9 58.9203 5.74495   4
   6 -10  -9 67.2783 6.40950   3
   7  10  -9 29.5610 4.45055   4
   7 -10  -9 33.7486 4.92782   3
   7  10   9 30.8656 4.45857   4
   8  10  -9 4.31271 2.34224   4
   8  10   9 2.91451 2.42788   4
   9  10  -9 5.65712 1.76025   4
   9  10   9 3.53461 1.67921   4
   0  11   9 16.5298 2.66941   5
   0  11  -9 17.4542 3.49443   5
   0 -11  -9 20.4414 4.13298   2
   0 -11  -9 14.9714 11.5058   1
   1 -11   9 12.6132 11.3764   1
  -1 -11  -9 22.2329 4.92297   2
   1  11  -9 16.5785 2.77457   4
   1  11  -9 17.2843 2.92788   5
  -1  11   9 12.5368 2.79583   5
   1 -11   9 17.7204 4.37657   2
   1  11   9 16.0976 2.53110   5
  -1 -11   9 23.4277 4.73743   2
  -1  11  -9 13.6832 14.8581   1
   1 -11  -9 17.1793 5.13783   2
  -1  11  -9 20.1956 3.43442   5
   2  11  -9 2.58381 1.90257   4
   2  11  -9 6.36398 1.83397   5
  -2 -11  -9 5.84687 4.00148   2
   2 -11   9 7.33213 3.70200   2
  -2 -11   9 8.58841 3.32934   2
  -2  11  -9 5.69183 3.03987   5
   2  11   9 6.88702 1.75336   5
   3  11  -9 2.61281 1.56100   5
  -3 -11  -9 6.90347 4.94331   2
   3  11  -9 4.58948 1.89570   4
  -3  11  -9 -2.3580 4.07539   5
   3 -11  -9 6.47981 3.11047   3
   3  11   9 -1.0744 2.24924   4
  -3 -11   9 1.11156 2.96923   2
   3  11   9 3.52076 1.61051   5
   4  11  -9 106.852 7.58721   4
   4  11  -9 102.326 7.80807   3
   4  11  -9 106.494 7.03587   5
   4 -11  -9 105.616 8.43407   3
   4  11   9 108.554 7.94547   4
   4  11   9 113.375 7.26051   5
   5  11  -9 8.44439 2.04080   5
   5  11  -9 12.0980 2.84157   4
   5  11  -9 13.4561 3.17262   3
   5  11   9 7.40801 2.53151   4
   5 -11  -9 6.10483 2.90847   3
   5  11   9 6.15048 1.91515   5
   6  11  -9 48.1152 5.47575   4
   6 -11  -9 58.4222 5.97897   3
   6  11   9 57.5931 5.50304   4
   7  11  -9 26.0774 4.26271   4
   7 -11  -9 35.1478 4.86440   3
   7  11   9 33.2793 4.35395   4
   8  11  -9 4.98912 2.08558   4
   8 -11  -9 5.06127 2.44885   3
   8  11   9 3.02593 2.02914   4
   9  11  -9 35.4285 3.29339   4
   9  11   9 36.3252 3.37715   4
   0  12  -9 2.49916 1.61332   5
   0  12   9 0.63251 1.62001   5
   0 -12  -9 4.23619 3.13017   2
   0 -12   9 3.44244 2.96567   2
  -1 -12  -9 43.4470 7.00182   2
   1  12  -9 39.9831 4.02621   5
   1 -12   9 46.9612 7.16732   2
  -1  12   9 31.3479 4.44295   5
   1 -12  -9 35.8908 5.45435   2
   1  12   9 35.8921 3.98978   5
  -1 -12   9 40.0741 5.92391   2
  -1  12  -9 43.2195 4.82183   5
  -2  12   9 588.043 31.7606   5
   2  12  -9 539.997 30.3231   4
  -2 -12  -9 591.168 34.6993   2
   2 -12   9 570.229 33.2527   2
   2  12  -9 572.250 30.6017   5
  -2  12  -9 597.308 31.5157   5
   2  12   9 559.776 30.6974   5
  -2 -12   9 532.359 33.3586   2
  -3 -12  -9 34.3784 8.40711   2
  -3  12  -9 17.8513 4.80374   5
   3  12   9 37.0243 3.74462   5
   3  12   9 31.6652 4.56752   4
  -3 -12   9 28.5899 6.65310   2
   3 -12  -9 36.5890 5.46836   3
   4  12  -9 219.499 12.6269   5
   4  12  -9 209.721 13.0547   4
   4  12   9 230.071 13.1645   4
   4  12   9 236.197 12.9057   5
   4 -12  -9 195.817 13.3823   3
   5  12  -9 4.97136 2.19698   4
   5  12  -9 3.09121 1.69363   5
   5  12   9 4.51968 1.59493   5
   5  12   9 7.48007 2.48906   4
   5 -12  -9 -0.6511 2.57014   3
   6  12  -9 36.0731 4.61184   4
   6 -12  -9 32.9264 5.04394   3
   6  12   9 38.3855 4.53303   4
   7  12  -9 6.39066 2.28629   4
   7  12   9 7.48088 2.40718   4
   7 -12  -9 5.78490 2.65005   3
   8  12  -9 1.72670 1.70003   4
   8 -12  -9 1.59598 2.11030   3
   8  12   9 1.62992 1.83375   4
   9  12   9 9.63888 1.51772   4
   0 -13   9 68.0663 8.13091   2
   0  13  -9 66.0109 5.62695   5
   0  13   9 66.2385 5.78263   5
  -1 -13  -9 37.5897 6.83023   2
  -1  13   9 35.8796 4.58889   5
   1  13  -9 39.8323 4.16014   5
   1 -13   9 29.2150 6.49070   2
  -1  13  -9 38.5879 4.62479   5
  -1 -13   9 30.6331 6.17733   2
   1  13   9 33.8760 3.88745   5
   2  13  -9 271.226 15.9750   4
   2  13  -9 279.320 16.1483   5
  -2  13   9 297.649 17.1499   5
   2 -13   9 247.152 19.2244   2
  -2 -13  -9 295.400 20.9239   2
   2  13   9 301.653 16.4156   5
  -2 -13   9 274.405 19.4797   2
  -2  13  -9 276.196 16.9697   5
   3  13  -9 20.3375 3.18105   4
   3  13  -9 18.0277 2.87644   5
  -3  13  -9 21.1146 4.51300   5
   3  13   9 18.7108 3.11927   5
   3  13   9 18.5601 3.01721   4
   4  13  -9 62.7684 5.46971   4
   4  13  -9 57.5092 4.79337   5
   4  13   9 60.6225 4.90796   5
   4  13   9 59.1295 5.42881   4
   4 -13  -9 51.0403 6.10977   3
   6  13  -9 10.3272 2.53000   4
   6  13   9 9.65302 2.57587   4
   6 -13  -9 9.53835 3.02202   3
   7  13  -9 -0.0314 1.81587   4
   8  13  -9 14.8047 2.29257   4
   8  13   9 10.9895 2.03682   4
   0  14  -9 105.359 7.65515   5
   0 -14  -9 99.2247 11.0363   2
   0  14   9 105.013 7.71645   5
  -1 -14  -9 6.87119 5.08673   2
   1 -14   9 11.8276 6.06158   2
   1  14  -9 9.70468 2.46076   5
  -1  14   9 9.94133 3.61187   5
  -1  14  -9 7.50902 2.46496   5
  -1 -14   9 8.19603 4.67422   2
   1  14   9 7.76402 2.24559   5
   2  14  -9 105.339 7.27456   5
   2 -14   9 87.7913 13.6734   2
   2  14  -9 88.9910 7.03119   4
  -2  14   9 93.2647 9.38813   5
   2  14   9 102.657 7.16648   5
  -2  14  -9 103.872 8.19288   5
   3  14  -9 92.1650 6.76002   5
   3  14  -9 84.5443 6.91331   4
   3  14   9 97.8008 6.86291   5
  -3  14  -9 91.9611 8.86568   5
   3  14   9 95.2670 7.01415   4
   4  14  -9 29.4714 4.23073   4
   4  14  -9 31.3193 3.59041   5
   4 -14  -9 25.7660 4.29566   3
   4  14   9 27.4067 3.43228   5
   4  14   9 27.2583 4.03357   4
   5  14  -9 9.42926 2.49166   4
   5  14  -9 9.53233 1.91977   5
   5  14   9 9.19439 1.93747   5
   5  14   9 10.7797 2.59663   4
   5 -14  -9 9.20321 3.14131   3
   6  14  -9 19.9024 3.29499   4
   6 -14  -9 30.8822 4.77666   3
   6  14   9 25.9014 3.91388   4
   7  14  -9 7.70375 2.22963   4
   7  14   9 7.78362 2.15869   4
   8  14   9 6.45490 1.54585   4
   0  15  -9 67.3855 6.09193   5
   0  15   9 72.3679 6.07324   5
   1  15  -9 11.0504 2.60877   5
  -1  15   9 7.75908 2.59670   5
  -1  15  -9 9.66231 2.75340   5
   1  15   9 12.3902 2.66290   5
   2  15  -9 82.7419 6.65511   5
  -2  15   9 95.8053 7.75114   5
  -2  15  -9 87.3937 7.50256   5
   2  15   9 85.3362 6.65990   5
   3  15  -9 55.6107 4.97012   5
   3  15  -9 55.3904 5.22299   4
  -3  15   9 52.8703 8.01082   5
  -3  15  -9 50.9988 6.85480   5
   3  15   9 48.8924 4.81528   5
   4  15  -9 22.9199 3.30242   5
   4  15  -9 22.9185 3.89268   4
   4  15   9 24.5971 3.30599   5
   4  15   9 23.4781 3.40257   4
   5  15  -9 0.46131 1.60536   5
   5  15  -9 0.17061 1.94578   4
   5  15   9 -0.1180 1.18045   5
   5  15   9 2.92614 2.38442   4
   6  15  -9 31.5951 3.91484   4
   6  15   9 34.6677 4.04884   4
   7  15  -9 0.11504 1.55431   4
   7  15   9 1.19500 1.65702   4
   0  16  -9 933.357 49.3779   5
   0  16   9 912.005 49.2751   5
  -1  16   9 38.3167 4.94145   5
   1  16  -9 41.3648 4.70784   5
   1  16   9 45.9511 4.67777   5
  -1  16  -9 40.9899 4.99974   5
  -2  16   9 37.4202 5.16076   5
   2  16  -9 34.7725 4.14865   5
  -2  16  -9 33.2287 5.02518   5
   2  16   9 30.6791 3.94186   5
  -3  16   9 18.3458 4.59702   5
   3  16  -9 18.3292 3.24728   5
  -3  16  -9 24.9251 4.42028   5
   3  16   9 23.2454 3.76004   5
   4  16  -9 9.99112 2.47936   4
   4  16  -9 12.8532 2.36749   5
   4  16   9 19.1379 3.13154   4
   4  16   9 17.2251 2.84492   5
   5  16  -9 25.9667 3.68627   4
   5  16   9 21.9640 3.63669   4
   5  16   9 24.0562 2.84420   5
   6  16  -9 22.5948 3.27416   4
   6  16   9 25.4744 3.41413   4
   7  16   9 4.63235 1.70878   4
   0  17  -9 14.3596 2.94733   5
   0  17   9 15.3373 3.04050   5
  -1  17   9 23.7266 4.03607   5
   1  17  -9 21.8656 3.79102   5
  -1  17  -9 25.5867 4.22138   5
   1  17   9 23.9677 3.72214   5
  -2  17   9 13.5352 3.33012   5
   2  17  -9 7.02195 2.30316   5
  -2  17  -9 3.54175 2.56135   5
   2  17   9 6.46269 2.05373   5
   3  17  -9 46.2582 4.56658   5
  -3  17   9 39.8538 5.82744   5
  -3  17  -9 44.5709 6.17559   5
   3  17   9 53.8173 4.68076   5
   4  17  -9 20.5526 2.93725   5
   4  17   9 20.0881 2.97890   5
   5  17   9 6.79016 1.47226   5
   0  18   9 0.11807 1.51800   5
   0  18  -9 2.45287 1.77566   5
  -1  18   9 31.7953 4.35045   5
   1  18  -9 23.3129 3.74276   5
   1  18   9 21.3371 3.54762   5
  -1  18  -9 27.2253 4.19980   5
   2  18  -9 66.1993 5.67798   5
  -2  18   9 58.9069 6.42419   5
  -2  18  -9 71.7768 6.40910   5
   2  18   9 73.1923 5.80321   5
   3  18  -9 36.2401 4.02563   5
  -3  18  -9 43.3622 6.02406   5
   3  18   9 41.7418 4.14843   5
   4  18  -9 78.7967 5.51977   5
   4  18   9 80.2267 5.66877   5
   5  18   9 4.16009 1.12208   5
   0  19   9 99.2966 7.72199   5
   0  19  -9 113.056 7.97088   5
   1  19  -9 6.83395 2.14279   5
  -1  19   9 9.91813 2.67587   5
   1  19   9 6.17007 2.00392   5
  -1  19  -9 7.28011 2.45296   5
   2  19  -9 7.13603 2.03269   5
  -2  19   9 2.31672 2.52415   5
  -2  19  -9 3.56432 2.35936   5
   2  19   9 4.89134 1.79342   5
  -3  19   9 4.82295 3.42709   5
   3  19  -9 2.45309 1.55645   5
  -3  19  -9 1.94581 2.71301   5
   3  19   9 4.19367 1.59051   5
   4  19  -9 53.4046 4.10146   5
   4  19   9 53.5058 4.16572   5
   0  20   9 1.57077 1.59850   5
   0  20  -9 3.11181 1.92675   5
   1  20  -9 34.4714 4.03787   5
  -1  20   9 41.6637 4.51863   5
   1  20   9 34.0617 4.02216   5
  -1  20  -9 38.5677 4.39807   5
   2  20  -9 15.7475 2.51545   5
  -2  20   9 19.4777 3.56250   5
   2  20   9 19.3662 2.96917   5
  -2  20  -9 13.7774 3.15474   5
  -3  20   9 3.49407 3.55926   5
   3  20  -9 10.8503 1.94847   5
  -3  20  -9 13.4968 3.35040   5
   3  20   9 10.7651 1.93604   5
   4  20   9 38.9919 3.18572   5
   0  21  -9 33.8637 3.96630   5
   0  21   9 33.4479 3.72148   5
   1  21  -9 30.3136 3.48755   5
  -1  21   9 32.6295 3.90899   5
  -1  21  -9 26.8129 3.73262   5
   1  21   9 22.4748 3.24662   5
  -2  21   9 11.2454 2.63936   5
   2  21  -9 15.0713 2.60771   5
   2  21   9 17.2752 2.67476   5
  -2  21  -9 11.7274 2.55453   5
   3  21  -9 18.9195 2.45572   5
  -3  21   9 15.7494 5.43554   5
  -3  21  -9 9.15017 3.28482   5
   3  21   9 21.0699 2.52829   5
   4  21   9 17.8047 1.80780   5
   0  22  -9 2.06596 1.46304   5
   0  22   9 1.33094 1.23174   5
  -1  22   9 10.2581 2.05935   5
   1  22  -9 7.27409 1.79547   5
  -1  22  -9 11.0012 2.09447   5
   1  22   9 15.2631 2.43869   5
  -2  22   9 46.2011 4.77717   5
   2  22  -9 53.2423 4.04306   5
  -2  22  -9 47.4551 4.48967   5
   2  22   9 53.1568 4.02997   5
   3  22  -9 7.66260 1.38571   5
   3  22   9 8.66490 1.33154   5
   0  23   9 -0.2644 1.03587   5
   0  23  -9 1.65545 1.64846   5
  -1  23   9 29.1425 3.03525   5
   1  23  -9 24.7465 3.64302   5
  -1  23  -9 29.9870 3.08996   5
   1  23   9 21.0646 3.67468   5
   2  23  -9 8.43055 1.38011   5
  -2  23  -9 6.62424 2.00012   5
   2  23   9 8.85437 1.37362   5
   0  24   9 4.43754 1.15959   5
   0  24  -9 7.30463 1.53332   5
   1  24  -9 2.56173 1.14300   5
   1  24   9 3.18438 0.93782   5
  -1   0 -10 381.201 25.0955   1
  -1   0 -10 369.885 21.9078   2
   1   0 -10 399.362 21.3272   2
  -1   0  10 397.991 21.3556   2
   1   0 -10 353.430 27.6516   1
   1   0  10 392.783 24.7183   1
  -1   0  10 439.793 24.5452   1
  -2   0 -10 23.3960 5.69830   1
   2   0  10 27.8563 6.00191   1
  -2   0 -10 28.2990 4.45380   2
  -2   0  10 29.8509 5.78454   1
   2   0 -10 28.6990 3.55084   2
   2   0 -10 33.3204 5.91912   1
  -2   0  10 28.4054 3.36840   2
  -3   0  10 49.0544 6.43248   1
  -3   0  10 52.9818 4.47853   2
   3   0 -10 45.6150 6.45119   1
  -3   0 -10 39.7560 7.87937   1
  -4   0  10 4.26724 2.16668   2
  -5   0  10 4.07049 3.74909   2
   5   0  10 10.4805 2.85115   4
   5   0 -10 6.00247 2.49375   3
   5   0 -10 1.92490 2.81317   4
   6   0 -10 39.0131 5.07945   3
   6   0  10 36.8846 5.31384   3
   6   0  10 41.7787 6.47463   4
   6   0 -10 46.5212 5.23674   4
   7   0 -10 -1.6956 2.58893   4
   7   0 -10 1.96955 2.59020   3
   7   0  10 3.43907 2.63756   4
   8   0  10 165.599 11.2615   4
   8   0 -10 173.865 11.5677   3
   8   0 -10 185.169 11.0310   4
   9   0 -10 19.2763 3.22831   3
   9   0  10 20.4841 3.20502   4
  10   0 -10 5.12161 2.24865   3
   0   1 -10 2285.51 138.137   1
   0   1  10 2698.08 135.916   1
   0  -1 -10 2782.38 136.481   1
   0  -1 -10 2497.70 132.535   2
   0   1 -10 2519.00 132.540   2
   0  -1  10 2718.33 135.960   1
   0  -1  10 2580.88 132.446   2
  -1   1  10 3326.62 168.895   2
  -1  -1 -10 3436.58 173.570   1
  -1   1  10 3265.68 172.347   1
   1  -1  10 3292.84 172.931   1
  -1  -1 -10 3120.56 169.458   2
   1  -1  10 3330.55 169.419   2
   1   1 -10 3302.26 169.314   2
  -1  -1  10 3459.65 172.467   1
  -1   1 -10 3143.59 169.662   2
   1  -1 -10 3158.31 168.952   2
  -1   1 -10 3361.56 173.304   1
   1   1  10 3398.79 172.978   1
   1  -1 -10 3229.04 172.506   1
  -1  -1  10 3504.14 169.218   2
  -2  -1 -10 181.814 13.0577   2
   2  -1  10 223.280 16.2242   1
  -2  -1 -10 198.753 16.2864   1
  -2   1  10 218.275 15.1641   1
   2   1 -10 228.143 15.2082   1
  -2   1  10 216.360 12.1766   2
   2   1 -10 224.997 12.8435   2
   2  -1 -10 201.840 15.9530   1
   2   1  10 195.548 15.6460   1
  -2   1 -10 229.084 16.7801   1
  -2  -1  10 226.295 12.3733   2
   2  -1 -10 215.614 12.1950   2
  -2   1 -10 210.251 13.7128   2
  -3  -1 -10 116.135 12.5246   1
  -3   1  10 138.484 7.90081   2
   3   1 -10 130.161 10.2890   1
   3  -1 -10 119.783 10.5730   1
  -3  -1  10 117.920 8.01393   2
  -3   1 -10 92.1067 11.9693   1
  -3  -1  10 132.561 10.1702   1
  -4   1  10 46.2375 4.21334   2
  -4  -1  10 36.3595 4.41061   2
   5   1 -10 114.332 7.59194   4
   5   1 -10 114.480 7.71459   3
   5  -1  10 126.450 8.47528   4
   5  -1  10 112.569 7.44934   3
  -5  -1  10 102.344 8.53563   2
   5   1  10 98.9406 8.00252   4
   5  -1 -10 98.5550 7.67771   3
   6  -1  10 25.8548 4.52807   3
   6   1 -10 21.9031 3.43027   4
   6   1 -10 23.8784 4.19352   3
   6   1  10 18.7065 3.55468   3
   6   1  10 12.4835 3.36504   4
   6  -1 -10 20.8455 3.59690   4
   6  -1 -10 25.4676 4.29243   3
   7  -1  10 22.8503 3.44219   3
   7   1 -10 26.5240 4.60385   3
   7   1 -10 27.8270 4.57898   4
   7  -1  10 37.6423 4.97821   4
   7  -1 -10 23.1708 4.17022   4
   7  -1 -10 33.6280 4.87818   3
   7   1  10 26.8401 4.09501   4
   8  -1  10 45.3424 5.28595   4
   8   1 -10 39.0470 5.36007   3
   8   1 -10 46.6011 5.06522   4
   8   1  10 43.5951 5.29871   4
   8  -1 -10 39.3978 6.77299   4
   8  -1 -10 46.8663 5.43696   3
   9  -1  10 25.0395 3.52078   4
   9   1 -10 22.9889 4.73153   3
   9   1  10 27.0065 4.05926   4
  10  -1 -10 16.8150 3.52173   3
   0  -2  10 578.624 30.9800   2
   0  -2 -10 606.460 34.5801   1
   0   2 -10 537.719 30.8959   2
   0   2 -10 593.255 34.4693   1
   0  -2 -10 548.406 30.7261   2
   0  -2  10 577.290 34.0369   1
   0   2  10 614.234 34.4915   1
  -1  -2 -10 402.011 22.5939   2
   1   2 -10 308.030 28.0638   1
  -1   2  10 412.429 25.5215   1
   1  -2  10 443.967 26.3251   1
  -1  -2 -10 464.654 26.8885   1
   1  -2  10 450.561 22.6730   2
   1   2 -10 414.191 22.6740   2
  -1  -2  10 423.004 25.4726   1
   1   2  10 430.267 26.0420   1
   1  -2 -10 396.115 25.5466   1
  -1   2 -10 431.350 26.4591   1
  -1   2 -10 402.656 22.8393   2
   1  -2 -10 372.111 21.9490   2
  -1  -2  10 394.047 22.2651   2
  -2  -2 -10 469.859 30.3463   1
  -2  -2 -10 475.903 27.3469   2
   2   2 -10 526.037 28.8473   1
   2  -2  10 450.856 29.7212   1
   2   2 -10 486.886 26.3475   2
  -2   2  10 508.393 29.2579   1
  -2   2  10 497.476 25.0276   2
  -2   2 -10 444.206 29.7703   1
   2  -2 -10 456.996 28.8478   1
  -2  -2  10 490.925 25.7367   2
   2   2  10 454.643 29.5349   1
  -2   2 -10 408.141 26.5231   2
   2  -2 -10 498.484 25.2124   2
  -3   2  10 19.4519 2.46103   2
   3  -2  10 13.1787 5.45410   1
   3   2 -10 12.0142 4.34018   1
  -3   2 -10 5.54101 5.98908   1
  -3  -2  10 12.8334 2.69796   2
  -3  -2  10 15.8682 4.41404   1
   3   2  10 10.8760 4.39034   1
   3  -2 -10 11.1761 4.68000   1
  -4  -2  10 83.6734 6.69979   2
   5   2 -10 22.8735 3.85365   4
   5  -2  10 23.3067 4.30038   3
   5  -2  10 20.5669 3.62965   4
   5   2 -10 10.3425 2.83496   3
   5  -2 -10 23.4365 4.12220   3
  -5  -2  10 15.2652 4.00960   2
   5   2  10 22.4757 3.47664   4
   6  -2  10 22.0107 4.33254   3
   6   2 -10 20.1939 4.35125   3
   6   2 -10 19.9574 3.41071   4
   6  -2 -10 28.1081 4.35218   4
   6   2  10 34.8117 4.94247   4
   6  -2 -10 27.8373 4.44097   3
   7  -2  10 16.4482 3.55912   4
   7   2 -10 14.2913 3.30537   3
   7  -2  10 21.7709 4.21103   3
   7  -2 -10 28.1630 4.72155   3
   7   2  10 30.1344 4.66633   4
   8   2 -10 0.52105 2.24416   4
   8   2 -10 -0.9421 2.57396   3
   8  -2  10 0.28040 2.35625   4
   8   2  10 2.12161 2.43933   4
   8  -2 -10 2.19381 2.50431   3
   9   2 -10 4.60673 2.56215   4
   9   2 -10 4.94203 2.42850   3
   9  -2  10 4.90578 2.67449   4
   9   2  10 3.85033 2.28408   4
  10   2  10 9.81943 2.14974   4
  10  -2 -10 4.57558 1.91915   3
   0  -3 -10 264.870 18.4554   1
   0   3 -10 254.938 15.1095   2
   0   3  10 266.279 18.3294   1
   0   3 -10 269.673 18.5446   1
   0  -3 -10 243.404 14.5719   2
   0  -3  10 262.466 18.0864   1
   0  -3  10 259.835 14.9515   2
  -1  -3 -10 98.0945 10.0711   1
   1   3 -10 92.0877 6.91561   2
  -1   3  10 84.7987 9.17628   1
   1  -3  10 88.8945 9.26714   1
   1   3 -10 96.1094 9.55714   1
   1  -3  10 95.4674 6.82059   2
   1  -3 -10 81.0024 9.23888   1
   1  -3 -10 86.9964 6.16756   2
  -1   3 -10 97.6574 10.2331   1
   1   3  10 87.2859 9.37575   1
  -1  -3  10 93.4901 9.09870   1
  -1  -3  10 91.8623 6.47750   2
   2   3 -10 394.473 22.2341   2
  -2  -3 -10 364.007 25.7747   1
   2   3 -10 409.953 24.5637   1
  -2   3  10 423.372 25.3213   1
   2  -3  10 381.749 25.7138   1
  -2  -3  10 380.814 26.3707   1
   2  -3 -10 420.509 20.4387   2
   2  -3 -10 403.913 25.0117   1
  -2   3 -10 348.816 22.1034   2
   2   3  10 346.857 24.8364   1
  -2   3 -10 401.673 26.0590   1
  -2  -3  10 366.873 22.4850   2
   3   3 -10 87.1513 9.37418   1
   3  -3  10 75.7134 10.1000   1
  -3  -3 -10 77.6410 11.7905   1
   3  -3 -10 73.7667 8.92809   1
   3   3  10 51.9924 8.96014   1
  -3  -3  10 76.5550 6.14571   2
   3  -3 -10 72.9263 9.43328   1
  -3  -3  10 84.1860 8.83836   1
  -3   3 -10 54.8650 9.65169   1
  -4  -3  10 144.561 9.72498   2
   4  -3 -10 122.964 12.0582   1
   5   3 -10 26.1653 3.70818   4
   5  -3  10 12.0559 2.55918   3
   5   3 -10 16.6335 3.05215   3
   5  -3 -10 13.7998 3.00101   3
  -5  -3  10 21.9501 4.36095   2
   5   3  10 12.2384 2.14292   5
   5   3  10 17.2316 3.17912   4
   6   3 -10 36.9875 4.97071   3
   6   3 -10 35.8311 4.73141   4
   6  -3  10 39.9794 6.77926   4
   6   3  10 47.9267 5.24826   4
   6  -3 -10 42.9549 5.15809   3
   7  -3  10 14.6572 2.84578   3
   7  -3  10 13.1268 3.28734   4
   7   3 -10 7.85798 2.79411   3
   7   3 -10 7.62620 2.74998   4
   7  -3 -10 10.4850 3.06663   3
   7   3  10 8.56484 2.96253   4
   8   3 -10 4.64766 2.68665   3
   8  -3  10 3.49531 2.60241   4
   8  -3 -10 7.06053 2.73928   3
   8   3  10 4.96258 2.57079   4
   9   3 -10 1.89696 2.70348   3
   9   3 -10 -1.0373 2.01552   4
   9  -3  10 -0.5532 2.65213   4
   9  -3 -10 0.41004 2.27935   3
   9   3  10 0.32189 1.97004   4
  10  -3 -10 20.9217 3.63977   3
  10   3  10 14.2830 2.36418   4
   0   4 -10 25.3823 4.12317   2
   0   4  10 29.6492 6.21453   1
   0  -4 -10 35.4818 6.85892   1
   0  -4  10 25.3549 3.72797   2
   0  -4 -10 23.7542 3.39661   2
   0   4 -10 32.9880 6.89444   1
   0  -4  10 23.2978 5.34876   1
   1   4 -10 209.757 15.9126   1
  -1   4  10 212.976 16.0522   1
   1  -4  10 218.008 16.0578   1
   1   4 -10 200.505 12.7928   2
  -1  -4 -10 200.670 16.1446   1
  -1  -4  10 208.519 12.3908   2
   1  -4 -10 211.129 15.8974   1
  -1  -4  10 190.499 15.0975   1
   1   4  10 186.203 20.9829   1
  -1   4 -10 212.563 16.4598   1
   1  -4 -10 198.396 11.7279   2
  -1   4 -10 188.186 12.5883   2
  -2  -4 -10 440.552 29.1283   1
   2   4 -10 470.881 28.2838   1
   2  -4  10 456.220 24.6504   2
   2  -4  10 443.008 29.0382   1
  -2  -4  10 426.588 24.2619   2
  -2   4 -10 442.976 29.2476   1
  -2  -4  10 443.914 27.5465   1
   2   4  10 380.802 27.9874   1
   2  -4 -10 451.359 28.0357   1
   3   4 -10 278.897 18.4748   1
  -3  -4 -10 248.302 21.3345   1
   3  -4  10 259.242 20.8235   1
  -3   4 -10 287.630 21.8509   1
   3  -4 -10 293.295 20.7688   1
  -3  -4  10 288.837 18.8198   1
   3  -4 -10 257.674 19.6098   1
   3   4  10 214.611 19.5338   1
  -3  -4  10 291.131 16.2989   2
   4   4 -10 27.6970 4.37166   4
   4  -4 -10 29.2290 4.54006   3
   4   4  10 45.1565 4.92899   4
  -4  -4  10 43.0424 5.07390   2
   4  -4 -10 29.2737 7.51040   1
   5  -4  10 13.8828 2.52303   3
   5   4 -10 7.02223 2.54302   3
   5   4 -10 9.28398 2.37949   4
   5  -4 -10 8.91758 2.64088   3
   5   4  10 8.63158 2.58896   4
   5   4  10 1.36381 1.87451   5
  -5  -4  10 12.0385 3.88019   2
   6  -4  10 55.0384 5.51548   3
   6   4 -10 53.8348 5.79830   3
   6  -4  10 69.8265 6.39532   4
   6   4 -10 63.2007 5.64610   4
   6  -4 -10 60.2062 5.91060   3
  -6  -4  10 43.2492 8.91001   2
   6   4  10 53.2922 5.75572   4
   7   4 -10 37.0140 4.90308   3
   7  -4  10 33.1889 5.18553   4
   7   4 -10 46.3147 4.91912   4
   7   4  10 37.0681 4.97950   4
   7  -4 -10 28.0126 5.12647   3
   8  -4  10 2.72462 2.70583   4
   8   4 -10 1.55795 2.35935   4
   8   4 -10 3.77984 2.52836   3
   8   4  10 3.29843 2.47253   4
   8  -4 -10 2.57279 2.45757   3
   9   4 -10 1.49630 2.09784   4
   9   4 -10 1.83683 2.64042   3
   9  -4 -10 1.99056 2.11274   3
   9   4  10 -1.0862 1.92593   4
  10  -4 -10 2.96110 1.87007   3
[truncated: 605,688 more chars]
